# Supplementary material for: An assessment of AcquireX and Compound Discoverer software 3.3 for non-targeted metabolomics
Source: Sci Rep. 2024 Feb 28;14:4841. doi: 10.1038/s41598-024-55356-3 (PMC10902394; doi:10.1038/s41598-024-55356-3)
Supplement: Supplementary file 1 — Supplementary Table S1. [file 41598_2024_55356_MOESM1_ESM.xlsx]

## Sheet: Title
An Assessment of AcquireX and Compound Discoverer Software 3.3 for Non-targeted Metabolomics
Bret Cooper and Ronghui Yang
This .xlsx file contains four spreadsheets for data for polar and non-polar yeast extracts analyzed in positive and negative ion modes.

## Sheet: polar extract positive mode
Name	Formula	Annot. DeltaMass [ppm]	Calc. MW	m/z	RT [min]	Area (Max.)	# ChemSpider Results	# mzCloud Results	# mzVault Results	CSID	mzCloud Best Match	mzVault Best Match	# Usable QC	RSD QC Areas [%]	RSD Corr. QC Areas [%]	Reference Ion	Group Area: yeast_water_RP_pos1	Group Area: yeast_water_RP_pos2	Group Area: yeast_water_RP_pos3	Peak Rating: Matrixblank1.raw (F7)	Peak Rating: Matrixblank2.raw (F8)	Peak Rating: Matrixblank3.raw (F9)	Peak Rating: yeast_water_RP_pos1.raw (F10)	Peak Rating: yeast_water_RP_pos2.raw (F11)	Peak Rating: yeast_water_RP_pos3.raw (F12)	Peak Rating: QCmock.yeast_water_RP_pos1.raw (F13)	Peak Rating: QCmock.yeast_water_RP_pos2.raw (F14)	Peak Rating: QCmock.yeast_water_RP_pos3.raw (F15)
(−)-Riboflavin nist 88.1	C17 H20 N4 O6	-0.11	376.138	377.146	5.582	1.1536e+07	1	3	2	431981		88.1	3	2	1	[M+H]+1	1.14609e+07	1.10664e+07	1.11741e+07				9.5	9.5	9.5	9.5	9.5	9.5
(2R)-2-[(Ammonioacetyl)amino]-3-(1H-indol-3-yl)propanoate nist 76.6	C13 H15 N3 O3	-0.57	261.111	262.118	5.466	4.56803e+07	0	0	2			76.6	3	2	1	[M+H]+1	4.40994e+07	4.4204e+07	4.52462e+07				9.5	9.5	9.5	9.5	9.5	9.5
(2R)-2-[(Ammonioacetyl)amino]-3-(4-hydroxyphenyl)propanoate nist 79.5	C11 H14 N2 O4	0.02	238.095	239.103	4.315	6.05627e+06	0	0	3			79.5	3	1	0	[M+H]+1	5.97051e+06	5.96828e+06	6.05555e+06				5.1	2.9	6.2	5.1	2.9	6.2
(2R)-2-{[(2R)-2-Ammonio-4-methylpentanoyl]amino}-3-phenylpropanoate nist 78.0	C15 H22 N2 O3	0.07	278.163	279.17	5.841	1.72179e+06	0	1	4			78	3	2	1	[M+H]+1	1.68334e+06	1.66602e+06	1.71995e+06				7	7.5	7.5	7	7.5	7.5
(2R)-3-{[(2-Aminoethoxy)(hydroxy)phosphoryl]oxy}-2-hydroxypropyl myristate nist 95.2	C19 H40 N O7 P	-0.12	425.254	426.261	10.54	9.87099e+06	1	0	1	7826020		95.2	3	2	1	[M+H]+1	9.47803e+06	9.67549e+06	9.79337e+06	0.9			9.5	8.9	8.9	9.5	8.9	8.9
(2S)-2-Amino-4-(methylsulfinyl)butanoic acid nist 80.2	C5 H11 N O3 S	-0.26	165.046	166.053	2.417	1.86858e+07	1	2	1	8238279		80.2	3	14	5	[M+H]+1	1.42515e+07	1.815e+07	1.76301e+07				5.1	5.7	6.2	5.1	5.7	6.2
[Isopropyl(phenyl)amino](oxo)acetic acid nist 76.9	C11 H13 N O3	-0.27	207.089	208.097	6.531	1.13457e+07	2	1	6			76.9	3	2	1	[M+H]+1	1.09476e+07	1.09799e+07	1.12369e+07		3.3	2.2	8.9	9.5	9.5	8.9	9.5	9.5
1,5-Naphthalenediamine mzcloud 88.6	C10 H10 N2	-0.44	158.084	159.092	5.161	1.63979e+07	0	2	10		88.6		3	3	1	[M+H]+1	1.62579e+07	1.55436e+07	1.56284e+07				9.5	6.7	8.9	9.5	6.7	8.9
1-{3-[4-(1-Piperidinylmethyl)phenoxy]propyl}piperidine nist 75.4	C20 H32 N2 O	0.28	316.252	317.259	7.498	468164	0	2	1			75.4	3	5	2	[M+H]+1	425470	458297	420005		3.3	4.9	7.4	7.4	7.9	7.4	7.4	7.9
1-decanoyl-sn-glycero-3-phosphocholine nist 80.5	C18 H38 N O7 P	-0.18	411.239	412.246	8.435	1.53799e+07	0	0	1			80.5	3	2	1	[M+H]+1	1.4748e+07	1.52965e+07	1.51176e+07				8.9	9.5	9.5	8.9	9.5	9.5
1-decanoyl-sn-glycero-3-phosphocholine nist 95.1	C18 H38 N O7 P	-0.93	411.238	412.245	8.643	7.27874e+07	0	0	1			95.1	3	2	1	[M+H]+1	7.0434e+07	7.07575e+07	7.21516e+07				9.5	9.5	9.5	9.5	9.5	9.5
1-Methyladenosine nist 86.1	C11 H15 N5 O4	0	281.112	282.12	3.145	3.47561e+06	0	2	1			86.1	3	1	1	[M+H]+1	3.47493e+06	3.38719e+06	3.47429e+06				7.5	5.9	7	7.5	5.9	7
2-(1H-indol-3-yl)acetic acid mzcloud 76.6	C10 H9 N O2	-0.1	175.063	176.071	5.535	1.30674e+06	1	4	10	780	76.6		3	18	8	[M+H]+1	1.08493e+06	846912	1.1807e+06				4.5	6.1	3.9	4.5	6.1	3.9
2-(tert-butyl)-1,3-thiazolane-4-carboxylic acid mzcloud 89.7	C8 H15 N O2 S	-0.93	189.082	190.089	5.615	7.47234e+07	0	1	1		89.7		3	1	0	[M+H]+1	7.44694e+07	7.39178e+07	7.47224e+07		0		9.5	9.5	8.9	9.5	9.5	8.9
2,2,6,6-Tetramethyl-4-piperidinol mzcloud 87.1	C9 H19 N O	-0.3	157.147	158.154	3.019	2.18521e+07	0	2	3		87.1		3	17	6	[M+H]+1	2.04009e+07	1.49472e+07	1.77193e+07	5.9	3.7	5.9	6.2	5.1	4	6.2	5.1	4
2-[(9,10-Dioxo-9,10-dihydro-1-anthracenyl)amino]benzoic acid nist 74.9	C21 H13 N O4	-1.55	343.084	344.091	2.336	1.58187e+07	0	1	2			74.9	3	8	4	[M+H]+1	1.57309e+07	1.51772e+07	1.33476e+07				7.3	7.8	3.5	7.3	7.8	3.5
2-[(9,10-Dioxo-9,10-dihydro-1-anthracenyl)amino]benzoic acid nist 79.9	C21 H13 N O4	-1.81	343.084	344.091	3.39	6.84468e+06	0	1	2			79.9	3	14	6	[M+H]+1	6.81502e+06	5.26786e+06	6.77409e+06				6.7	6.7	5.7	6.7	6.7	5.7
2-[2-(2-acetamido-4-methylpentanamido)propanamido]-3-hydroxypropanoic acid nist 72.3	C14 H25 N3 O6	0	331.174	373.208	4.801	2.26824e+06	0	1	1			72.3	3	22	8	[M+ACN+H]+1	1.39533e+06	2.10809e+06	1.9913e+06				3.9	4.2	3.7	4.2	4.2	3.7
2-Amino-4-pentynoic acid nist 77.6	C5 H7 N O2	-0.33	113.048	114.055	2.11	3.96508e+07	1	0	10			77.6	3	2	1	[M+H]+1	3.81572e+07	3.80497e+07	3.86934e+07	4.8	2.8		6.2	6.7	7.8	6.2	6.7	7.8
2-Amino-5-({3-[(2-amino-2-carboxyethyl)disulfanyl]-1-[(carboxymethyl)amino]-1-oxo-2-propanyl}amino)-5-oxopentanoic acid nist 72.6	C13 H22 N4 O8 S2	-0.21	426.088	427.095	2.181	9.27034e+06	0	0	1			72.6	3	4	1	[M+H]+1	8.58921e+06	9.17246e+06	8.77683e+06				6.2	7.3	5.1	6.2	7.3	5.1
2-Amino-9-{5-O-[(S)-hydroxy(phosphonooxy)phosphoryl]-alpha-D-ribofuranosyl}-1,9-dihydro-6H-purin-6-one nist 85.9	C10 H15 N5 O11 P2	-0.35	443.024	444.031	2.205	1.14087e+07	1	1	2			85.9	3	6	3	[M+H]+1	1.01229e+07	1.09335e+07	1.10692e+07				3.5	5.1	5.1	3.5	5.1	5.1
2-Amino-9-{5-O-[(S)-hydroxy(phosphonooxy)phosphoryl]-alpha-D-ribofuranosyl}-1,9-dihydro-6H-purin-6-one nist 96.6	C10 H15 N5 O11 P2	-0.27	443.024	444.031	2.641	2.23433e+07	1	1	2			96.6	3	6	2	[M+H]+1	2.19776e+07	2.0081e+07	2.02356e+07				7.8	7.3	7.8	7.8	7.3	7.8
2-Butoxypyridine nist 73.0	C9 H13 N O	-0.58	151.1	152.107	6.866	1.3516e+06	0	0	8			73	3	8	3	[M+H]+1	1.20096e+06	1.29237e+06	1.13814e+06				7.2	7.2	7.2	7.2	7.2	7.2
2'-Deoxyadenosine nist 74.1	C10 H13 N5 O3	0.03	251.102	252.109	4.229	6.87454e+06	2	2	2	13135		74.1	3	3	1	[M+H]+1	6.53465e+06	6.84312e+06	6.8455e+06	7.2	6.6	6.6	7.3	9.5	8.9	7.3	9.5	8.9
2-Hydroxycinnamic acid mzcloud 92.6	C9 H8 O3	-0.91	164.047	165.054	3.22	3.21316e+08	2	4	11		92.6		3	20	9	[M+H]+1	3.19865e+08	3.10005e+08	2.18819e+08		0.3		9.5	8.9	9.5	9.5	8.9	9.5
2-Hydroxycinnamic acid mzcloud 92.7	C9 H8 O3	-0.91	164.047	165.054	3.857	3.47591e+08	2	4	11		92.7		3	15	6	[M+H]+1	3.47364e+08	3.4614e+08	2.6553e+08	2.5	2.5	2.5	7.3	6.7	8.4	7.3	6.7	8.4
2'-O-Methyladenosine nist 81.4	C11 H15 N5 O4	0	281.112	282.12	4.412	4.67002e+06	0	1	1			81.4	3	1	0	[M+H]+1	4.60041e+06	4.61418e+06	4.65157e+06				7.8	8.4	9.5	7.8	8.4	9.5
3-(2-Hydroxyethyl)indole nist 74.1	C10 H11 N O	-0.29	161.084	162.091	7.26	8.2988e+06	1	1	7	10235		74.1	3	4	1	[M+H]+1	7.72266e+06	8.04444e+06	8.14531e+06				9.5	9.5	9.5	9.5	9.5	9.5
3-(5-Isobutyl-3,6-dioxo-2-piperazinyl)propanoic acid nist 77.6	C11 H18 N2 O4	0.05	242.127	243.134	5.836	1.45291e+06	0	1	1			77.6	3	21	9	[M+H]+1	961244	1.31535e+06	1.31037e+06				8.3	8.3	6.6	8.3	8.3	6.6
3-AMINOADIPIC ACID nist 70.2	C6 H11 N O4	-0.84	161.069	162.076	2.289	2.82226e+09	2	3	8			70.2	3	2	1	[M+H]+1	2.79399e+09	2.72945e+09	2.75516e+09	5.1	5.3	6.4	9.5	9.5	9.5	9.5	9.5	9.5
3-AMINOADIPIC ACID nist 70.8	C6 H11 N O4	-0.88	161.069	162.076	2.767	4.7281e+08	2	1	9			70.8	3	4	2	[M+H]+1	4.34736e+08	4.55913e+08	4.62807e+08				7.8	7.3	7.8	7.8	7.3	7.8
3'-Dephosphocoenzyme A nist 93.2	C21 H35 N7 O13 P2 S	-0.04	687.149	688.156	4.514	9.67862e+06	2	0	1			93.2	3	1	0	[M+H]+1	9.65058e+06	9.48214e+06	9.55704e+06				7.3	8.4	8.9	7.3	8.4	8.9
4-Hydroxyfuran-2(5H)-on nist 88.7	C4 H4 O3	-0.2	100.016	101.023	3.556	5.59631e+07	0	0	4			88.7	3	6	2	[M+H]+1	5.07091e+07	4.98676e+07	5.41929e+07	4.6	5.7	5.7	6.7	6.2	6.7	6.7	6.2	6.7
5-Aminolevulinic acid mzcloud 92.8	C5 H9 N O3	-0.59	131.058	132.065	2.107	1.67174e+08	5	4	9	134	92.8		3	1	0	[M+H]+1	1.65564e+08	1.66614e+08	1.63804e+08		0.9	3.4	7.8	7.8	8.4	7.8	7.8	8.4
5'-S-Methyl-5'-thioadenosine mzcloud 94.1	C11 H15 N5 O3 S	-0.67	297.089	298.097	5.007	1.43221e+08	1	2	1	388321	94.1		3	1	0	[M+H]+1	1.42199e+08	1.40418e+08	1.42709e+08	2.5		1.4	9.5	9.5	9.5	9.5	9.5	9.5
5'-S-Methyl-5'-thioadenosine mzcloud 94.8	C11 H15 N5 O3 S	-0.08	297.09	298.097	2.142	6.88215e+07	1	2	1	388321	94.8		3	2	1	[M+H]+1	6.65552e+07	6.83722e+07	6.5611e+07	2.5		4.1	9.5	8.4	8.4	9.5	8.4	8.4
ACC isomer nist 76.9	C4 H7 N O2	-0.08	101.048	102.055	2.281	1.04562e+08	0	0	16			76.9	3	10	4	[M+H]+1	1.02377e+08	8.82447e+07	8.83306e+07				8.4	8.9	7.8	8.4	8.9	7.8
Acetylarginine mzcloud 95.2	C8 H16 N4 O3	-0.21	216.122	217.129	2.982	8.30095e+07	0	2	1		95.2		3	2	1	[M+H]+1	8.03447e+07	8.27326e+07	8.2955e+07			6.5	9.5	9.5	9.5	9.5	9.5	9.5
AC-LYS-OH nist 82.8	C8 H16 N2 O3	-1.2	188.116	189.123	2.273	1.00566e+09	1	6	3	167134		82.8	3	2	1	[M+H]+1	1.00085e+09	9.62468e+08	9.86472e+08	3	3.6	7.7	9.5	9.5	9.5	9.5	9.5	9.5
ACPC isomer nist 89.0	C4 H7 N O2	-0.23	101.048	102.055	2.011	1.38928e+08	0	0	11			89	3	2	1	[M+H]+1	1.38518e+08	1.3826e+08	1.34224e+08	8.8	7.2		7.3	8.9	8.9	7.3	8.9	8.9
AC-THR-OH nist 71.2	C6 H11 N O4	-0.28	161.069	162.076	3.423	7.22124e+06	2	1	2			71.2	3	9	4	[M+H]+1	6.1883e+06	6.88718e+06	5.83966e+06				6.2	6.2	4	6.2	6.2	4
Adenosine 5'-monophosphate (dimer) mzcloud 86.8	C10 H14 N5 O7 P	999999	694.126	695.133	2.206	9.26639e+06	0	1	4		86.8		3	1	0	[M+H]+1	9.16172e+06	9.15475e+06	9.26547e+06				5.1	7.3	6.2	5.1	7.3	6.2
Adenosine 5'-monophosphate (dimer) mzcloud 94.6	C10 H14 N5 O7 P	999999	694.126	695.133	2.97	2.165e+07	0	1	3		94.6		3	1	0	[M+H]+1	2.13571e+07	2.13498e+07	2.16497e+07				9.5	9.5	9.5	9.5	9.5	9.5
Adenosine 5'-monophosphate mzcloud 84.5	C10 H14 N5 O7 P	-1.02	347.063	348.07	2.209	8.0501e+08	3	2	5	5858	84.5		3	2	1	[M+H]+1	7.8291e+08	8.00818e+08	7.85737e+08	5	7.7	8	8.9	9.5	9.5	8.9	9.5	9.5
Adenosine 5'-monophosphate nist 79.6	C10 H14 N5 O7 P	0.04	347.063	348.07	5.036	1.72558e+07	3	2	4	5858		79.6	3	5	2	[M+H]+1	1.6018e+07	1.59318e+07	1.69663e+07	1.1			7.8	8.9	8.4	7.8	8.9	8.4
Adenosine diphosphate (ADP) nist 83.5	C10 H15 N5 O10 P2	-0.19	427.029	428.037	2.197	3.46022e+07	3	1	2	5800		83.5	3	1	0	[M+H]+1	3.39601e+07	3.45996e+07	3.39355e+07		4.9	4.9	5.7	7.8	6.7	5.7	7.8	6.7
Adenosine diphosphate (ADP) nist 94.0	C10 H15 N5 O10 P2	-0.19	427.029	428.037	2.506	2.78605e+07	3	1	2	5800		94	3	1	0	[M+H]+1	2.78553e+07	2.72103e+07	2.72053e+07	0	2.2		6.7	7.3	6.2	6.7	7.3	6.2
Adenosine monophosphate nist 91.6	C10 H14 N5 O7 P	-0.75	347.063	348.07	2.971	7.12249e+08	3	2	4	5858		91.6	3	3	1	[M+H]+1	6.78006e+08	6.87545e+08	7.06014e+08		6.3	7.4	9.5	9.5	9.5	9.5	9.5	9.5
Adenosine monophosphate nist 93.1	C10 H14 N5 O7 P	-0.02	347.063	348.07	3.275	1.06357e+07	3	2	4	5858		93.1	3	5	2	[M+H]+1	1.06281e+07	9.75049e+06	1.06084e+07				6.7	6.7	6.7	6.7	6.7	6.7
Adenosine nist 76.0	C10 H13 N5 O4	0.01	267.097	250.093	4.525	1.00714e+07	2	1	1	54923		76	3	1	0	[M+H-H2O]+1	1.00172e+07	1.0071e+07	9.96573e+06				9.5	9.5	9.5	9.5	9.5	9.5
Adenylsuccinic acid nist 91.2	C14 H18 N5 O11 P	-0.95	463.074	464.081	4.239	2.62136e+08	2	0	1	394323		91.2	3	5	2	[M+H]+1	2.35515e+08	2.44964e+08	2.55187e+08	2.2	2.7	3.3	9.5	9.5	9.5	9.5	9.5	9.5
ala-val nist 72.5	C8 H16 N2 O3	-0.36	188.116	189.123	4.18	9.03857e+06	1	6	3			72.5	3	6	3	[M+H]+1	8.76748e+06	8.05573e+06	8.86892e+06				8.4	7.8	7.8	8.4	7.8	7.8
ala-val nist 84.7	C8 H16 N2 O3	-0.33	188.116	189.123	3.178	5.67707e+06	1	6	3			84.7	3	3	1	[M+H]+1	5.29514e+06	5.60366e+06	5.49623e+06		1.4	3.6	6.7	7.3	7.3	6.7	7.3	7.3
Amino(cyclopropyl)acetic acid nist 82.5	C5 H9 N O2	-0.16	115.063	116.071	2.02	1.66466e+09	3	2	11			82.5	3	2	1	[M+H]+1	1.63972e+09	1.60462e+09	1.61966e+09		2.6		9.5	9.5	9.5	9.5	9.5	9.5
APM nist 82.7	C7 H13 N O4	-0.22	175.084	176.092	2.22	4.08851e+07	0	0	4			82.7	3	4	1	[M+H]+1	4.08679e+07	3.89038e+07	3.78735e+07				7.3	7.8	8.9	7.3	7.8	8.9
Argininosuccinic acid mzcloud 93.6	C10 H18 N4 O6	-0.1	290.123	291.13	2.033	5.52137e+07	2	2	3		93.6		3	5	2	[M+H]+1	5.02233e+07	5.46265e+07	5.3589e+07		2.2	4.9	8.4	9.5	9.5	8.4	9.5	9.5
Arg-Tyr nist 83.9	C15 H23 N5 O4	0.07	337.175	338.182	3.89	7.8468e+06	0	0	2			83.9	3	8	3	[M+H]+1	7.08742e+06	7.69057e+06	6.7558e+06				5.1	5.1	5.1	5.1	5.1	5.1
Asn-Leu nist 87.4	C10 H19 N3 O4	-0.16	245.138	246.145	4.75	3.37421e+07	0	0	2			87.4	3	3	1	[M+H]+1	3.18349e+07	3.24063e+07	3.32418e+07				8.9	8.4	8.9	8.9	8.4	8.9
Asn-Lys nist 89.8	C10 H20 N4 O4	-0.01	260.148	261.156	1.742	5.38407e+06	0	1	3			89.8	3	13	5	[M+H]+1	4.00995e+06	5.06979e+06	5.03918e+06				6.7	6.7	6.2	6.7	6.7	6.2
Asn-Phe nist 90.0	C13 H17 N3 O4	-0.08	279.122	280.129	5.09	1.06863e+07	0	0	2			90	3	2	1	[M+H]+1	1.03457e+07	1.01712e+07	1.06061e+07				8.4	8.9	8.9	8.4	8.9	8.9
Asn-Thr nist 70.9	C8 H15 N3 O5	0.14	233.101	234.108	2.071	1.10926e+07	0	0	3			70.9	3	3	1	[M+H]+1	1.04446e+07	1.10183e+07	1.08957e+07				6.2	5.1	6.7	6.2	5.1	6.7
Asn-Trp nist 91.5	C15 H18 N4 O4	0.11	318.133	319.14	5.423	5.32172e+06	0	0	2			91.5	3	2	1	[M+H]+1	5.10924e+06	5.17397e+06	5.26591e+06				8.9	9.5	9.5	8.9	9.5	9.5
Asn-Tyr nist 77.0	C13 H17 N3 O5	0.09	295.117	296.124	4.38	5.93297e+06	0	0	2			77	3	21	7	[M+H]+1	4.23705e+06	3.98623e+06	5.556e+06				6.7	8.4	7.3	6.7	8.4	7.3
Asparagine custom library 73.3	C4 H8 N2 O3	-0.19	132.053	174.087	2.245	9.88946e+06	2	1	3	6031		73.3	3	11	5	[M+ACN+H]+1	9.73784e+06	9.16403e+06	7.81539e+06				4	4.6	4.6	4	4.6	4.6
Asparagine custom library 81.0	C4 H8 N2 O3	-0.32	132.053	133.061	1.956	2.90162e+07	2	1	4	6031		81	3	3	1	[M+H]+1	2.7485e+07	2.80051e+07	2.86172e+07	7.2	8.8	8.6	5.7	7.3	6.2	5.7	7.3	6.2
Asp-Ile nist 80.6	C10 H18 N2 O5	-0.08	246.122	247.129	4.859	5.88355e+06	0	0	2			80.6	3	8	3	[M+H]+1	5.16501e+06	5.13615e+06	5.69789e+06				8.9	7.8	7.3	8.9	7.8	7.3
Asp-Ile nist 83.9	C10 H18 N2 O5	-0.03	246.122	247.129	4.991	1.60182e+07	0	0	2			83.9	3	0	0	[M+H]+1	1.5914e+07	1.60175e+07	1.58619e+07				9.5	8.9	8.9	9.5	8.9	8.9
Asp-Lys nist 70.4	C10 H19 N3 O5	0.11	261.132	245.113	2.229	8.91303e+06	0	1	2			70.4	3	2	1	[M+H-NH3]+1	8.90187e+06	8.66683e+06	8.51378e+06				6.7	4.6	5.7	6.7	4.6	5.7
beta-Alanylleucine nist 80.3	C9 H18 N2 O3	-0.13	202.132	203.139	4.789	2.2245e+07	0	0	6			80.3	3	1	0	[M+H]+1	2.20476e+07	2.22294e+07	2.20279e+07	8.6	8	7	8.9	8.9	8.9	8.9	8.9	8.9
beta-Ala-Phe nist 86.0	C12 H16 N2 O3	-0.01	236.116	237.123	5.202	8.3062e+06	0	1	4			86	3	0	0	[M+H]+1	8.2989e+06	8.30464e+06	8.30604e+06				8.9	7.8	9.5	8.9	7.8	9.5
biliverdin nist 72.7	C33 H34 N4 O6	0.08	582.248	583.255	8.766	935264	0	0	1			72.7	3	5	2	[M+H]+1	913557	918242	849970				6.6	8.3	6.1	6.6	8.3	6.1
Biotin mzcloud 72.5	C10 H16 N2 O3 S	-0.17	244.088	245.095	5.778	1.22584e+07	1	1	1	149962	72.5		3	1	0	[M+H]+1	1.2257e+07	1.21274e+07	1.20079e+07				9.5	10	9.5	9.5	10	9.5
Cadaverine nist 74.7	C5 H14 N2	-0.04	102.116	86.0964	1.686	5.97193e+06	1	0	2	13866593		74.7	3	3	1	[M+H-NH3]+1	5.70849e+06	5.88192e+06	5.57645e+06				5.7	5.7	5.1	5.7	5.7	5.1
CDP-ethanolamine nist 87.9	C11 H20 N4 O11 P2	-0.07	446.06	447.068	2.087	2.68668e+06	1	0	1	110296		87.9	3	3	1	[M+H]+1	2.572e+06	2.56202e+06	2.68569e+06				8	5.3	5.9	8	5.3	5.9
Choline mzcloud 90.8	C5 H13 N O	-0.82	103.1	104.107	2.116	2.63126e+08	0	1	5		90.8		3	2	1	[M+H]+1	2.6266e+08	2.55171e+08	2.50379e+08	7.5	8.9	8.9	7.8	8.9	8.9	7.8	8.9	8.9
cis-3-(Aminomethyl)cyclobutanol nist 70.0	C5 H11 N O	-0.49	101.084	84.0807	1.773	1.06784e+08	0	0	10			70	3	3	1	[M+H-H2O]+1	1.06655e+08	1.04627e+08	1.00401e+08		4.5	2.1	9.5	7.8	8.4	9.5	7.8	8.4
Citicoline nist 93.9	C14 H26 N4 O11 P2	-0.25	488.107	489.114	2.189	1.64683e+07	1	1	1	13207		93.9	3	2	1	[M+H]+1	1.58201e+07	1.63697e+07	1.59378e+07				7.3	8.4	7.3	7.3	8.4	7.3
Cocarboxylase nist 93.6	C12 H18 N4 O7 P2 S	-0.42	424.037	425.044	2.154	1.18557e+08	1	0	1	5238		93.6	3	5	2	[M+H]+1	1.06347e+08	1.16816e+08	1.12454e+08				9.5	9.5	9.5	9.5	9.5	9.5
coenzyme?A nist 85.1	C21 H36 N7 O16 P3 S	-0.3	767.115	768.122	4.288	4.1983e+07	1	0	1	6557		85.1	3	4	1	[M+H]+1	3.88303e+07	4.1084e+07	3.95178e+07	2	0	1.6	8.9	8.9	8.4	8.9	8.9	8.4
Coproporphyrin III nist 73.5	C36 H38 N4 O8	-0.21	654.269	655.276	8.332	3.5936e+06	0	0	1			73.5	3	2	1	[M+H]+1	3.58623e+06	3.42725e+06	3.53088e+06				9.1	8	8.6	9.1	8	8.6
Cyclic ADP-ribose mzcloud 92.7	C15 H21 N5 O13 P2	-0.46	541.061	542.068	3.099	7.31542e+06	0	1	1		92.7		3	3	1	[M+H]+1	7.05255e+06	7.2662e+06	6.96035e+06				6.7	7.8	6.7	6.7	7.8	6.7
Cys-Gly nist 92.0	C5 H10 N2 O3 S	-0.43	178.041	179.048	3.039	1.12326e+07	1	1	2	388596		92	3	5	2	[M+H]+1	1.0306e+07	1.023e+07	1.12281e+07				7.3	7.8	7.3	7.3	7.8	7.3
Cysteinylglycine mzcloud 87.2	C5 H10 N2 O3 S	-0.37	178.041	179.048	2.302	2.24726e+07	1	1	2	388596	87.2		3	8	4	[M+H]+1	2.23756e+07	2.16882e+07	1.90297e+07				8.4	8.9	7.8	8.4	8.9	7.8
Cytidine 5'-monophosphate (hydrate) mzcloud 84.9	C9 H14 N3 O8 P	0.02	323.052	324.059	2.191	3.67093e+07	1	1	3	5901	84.9		3	1	0	[M+H]+1	3.67048e+07	3.61478e+07	3.59072e+07		7.1		8.9	7.3	8.4	8.9	7.3	8.4
D-(-)-Glutamine custom library 85.9	C5 H10 N2 O3	-0.55	146.069	147.076	2.004	2.20356e+08	2	3	2	5746		85.9	3	4	2	[M+H]+1	2.17464e+08	2.17213e+08	2.03636e+08	8.9	9.5	9.5	9.5	9.5	9.5	9.5	9.5	9.5
D-(+)-Proline mzcloud 95.7	C5 H9 N O2	-0.33	115.063	116.071	2.224	1.66466e+09	3	2	12	128566	95.7		3	2	1	[M+H]+1	1.66103e+09	1.6045e+09	1.61453e+09	6.2	6.2	7.3	9.5	9.5	9.5	9.5	9.5	9.5
D-(+)-Pyroglutamic Acid nist 85.2	C5 H7 N O3	-0.39	129.043	130.05	2.312	1.83729e+08	2	2	11	7127		85.2	3	8	3	[M+H]+1	1.73993e+08	1.59239e+08	1.57321e+08	4.6	5.7	6.7	7.3	7.8	7.3	7.3	7.8	7.3
D-Alanyl-D-tryptophan nist 81.0	C14 H17 N3 O3	0.04	275.127	276.134	5.506	3.73205e+06	0	0	1			81	3	4	1	[M+H]+1	3.45208e+06	3.68972e+06	3.62022e+06				8.6	8.6	7.5	8.6	8.6	7.5
D-alpha-Glutamyl-D-tryptophan nist 82.7	C16 H19 N3 O5	0.1	333.132	334.14	5.684	2.35482e+06	0	0	2			82.7	3	2	1	[M+H]+1	2.31462e+06	2.26482e+06	2.34148e+06				7.5	8	8.6	7.5	8	8.6
D-alpha-Glutamyl-D-tryptophan nist 87.2	C16 H19 N3 O5	-0.02	333.132	334.14	5.535	2.62395e+06	0	0	2			87.2	3	3	1	[M+H]+1	2.61308e+06	2.47015e+06	2.45567e+06				8.6	8	8	8.6	8	8
Deoxyadenosine monophosphate nist 81.5	C10 H14 N5 O6 P	-0.05	331.068	332.075	3.159	2.10335e+07	1	0	1	12079		81.5	3	3	1	[M+H]+1	1.983e+07	2.08912e+07	2.06311e+07				8.9	9.5	8.9	8.9	9.5	8.9
DL-3-Hydroxykyunrenine nist 73.3	C10 H12 N2 O4	0.08	224.08	225.087	3.719	8.70321e+06	1	1	1	11318		73.3	3	10	3	[M+H]+1	7.2302e+06	7.41792e+06	8.28541e+06				4.6	5.7	5.1	4.6	5.7	5.1
DL-Arginine mzcloud 94.6	C6 H14 N4 O2	-1.07	174.111	175.119	1.966	8.54001e+09	1	2	4	6082	94.6		3	1	0	[M+H]+1	8.53121e+09	8.35354e+09	8.40774e+09	8.9	8.9	8.4	9.5	10	10	9.5	10	10
DL-Arginine nist 80.9	C6 H14 N4 O2	-0.5	174.112	175.119	4.212	9.2946e+06	1	2	4	6082		80.9	3	14	5	[M+H]+1	6.86856e+06	7.95333e+06	8.64805e+06	5.4	3.2		4.6	5.7	5.1	4.6	5.7	5.1
D-Leucyl-N~5~-(diaminomethylene)-L-ornithine nist 70.1	C12 H25 N5 O3	-0.05	287.196	288.203	2.25	3.41521e+07	0	0	5			70.1	3	3	1	[M+H]+1	3.38911e+07	3.25683e+07	3.27654e+07				7.3	9.5	7.8	7.3	9.5	7.8
DL-Isoleucine NIST 94.8	C6 H13 N O2	-0.9	131.095	132.102	4.221	4.38623e+09	5	5	13	69017		94.8	3	12	5	[M+H]+1	3.48369e+09	4.22096e+09	4.30906e+09	5.1	4.6	5.7	7.3	7.8	7.8	7.3	7.8	7.8
DL-Lysine nist 94.7	C6 H14 N2 O2	-0.66	146.105	147.113	1.95	9.584e+08	1	2	3	5747		94.7	3	5	2	[M+H]+1	9.4166e+08	8.54374e+08	9.05932e+08	4.2	1.8		8.4	8.4	7.8	8.4	8.4	7.8
DL-Lysine nist 95.4	C6 H14 N2 O2	-1.04	146.105	147.113	1.768	2.80544e+09	1	2	3	5747		95.4	3	2	1	[M+H]+1	2.80424e+09	2.74752e+09	2.69086e+09	4.2	1.8	6.7	8.4	8.4	8.4	8.4	8.4	8.4
DL-Tryptophan (dimer) mzcloud 75.9	C11 H12 N2 O2	999999	408.18	409.187	5.163	1.68397e+08	0	1	0		75.9		3	4	1	[M+H]+1	1.68391e+08	1.60106e+08	1.56516e+08				8.9	9.5	9.5	8.9	9.5	9.5
DL-TYROSINE nist 95.2	C9 H11 N O3	-1.1	181.074	182.081	3.859	3.24766e+09	2	2	6	5833		95.2	2	1	0	[M+H]+1	3.226e+09	3.2115e+09	3.24758e+09					8.9	7.3		8.9	7.3
D-Seryl-L-leucine nist 87.0	C9 H18 N2 O4	-0.2	218.127	219.134	4.842	2.95728e+07	0	0	4			87	3	1	0	[M+H]+1	2.88235e+07	2.94908e+07	2.93691e+07				8.9	9.5	9.5	8.9	9.5	9.5
D-Seryl-L-leucine nist 93.7	C9 H18 N2 O4	0.1	218.127	219.134	4.715	3.90402e+07	0	0	4			93.7	3	2	1	[M+H]+1	3.80926e+07	3.74293e+07	3.87852e+07				8.4	8.9	9.5	8.4	8.9	9.5
D-Valyl-L-glutamic acid nist 74.0	C10 H18 N2 O5	0	246.122	247.129	3.144	1.28152e+07	0	0	5			74	3	16	6	[M+H]+1	9.52077e+06	1.22956e+07	1.00603e+07				6.2	7.3	8.9	6.2	7.3	8.9
D-Valyl-L-glutamic acid nist 79.2	C10 H18 N2 O5	0.36	246.122	247.129	2.32	1.85629e+07	0	0	2			79.2	3	24	9	[M+H]+1	1.23231e+07	1.7262e+07	1.20932e+07				7.3	7.3	7.3	7.3	7.3	7.3
D-Valyl-N~5~-(diaminomethylene)-L-ornithine nist 87.4	C11 H23 N5 O3	0.12	273.18	274.187	2.983	8.90326e+06	0	0	2			87.4	3	8	3	[M+H]+1	7.77223e+06	7.73266e+06	8.60803e+06				9.5	8.4	9.5	9.5	8.4	9.5
D-Valyl-N~5~-(diaminomethylene)-L-ornithine nist 93.0	C11 H23 N5 O3	0.04	273.18	274.187	2.218	4.17382e+07	0	0	2			93	3	1	0	[M+H]+1	4.11446e+07	4.08503e+07	4.15849e+07				6.7	7.3	6.2	6.7	7.3	6.2
Epiguanine nist 70.5	C6 H7 N5 O	-0.21	165.065	166.072	3.22	1.66291e+07	1	2	4	10883		70.5	3	3	1	[M+H]+1	1.61232e+07	1.64715e+07	1.56873e+07				6.2	5.7	6.2	6.2	5.7	6.2
Flavin adenine dinucleotide (FAD) mzcloud 87.6	C27 H33 N9 O15 P2	-0.18	785.157	786.164	5.021	1.36596e+07	1	1	0	559059	87.6		3	4	2	[M+H]+1	1.27184e+07	1.2704e+07	1.36497e+07				7.8	6.7	7.3	7.8	6.7	7.3
Flavin mononucleotide (dehydration neutral loss) nist 77.1	C17 H21 N4 O9 P	-39487.9	438.094	439.101	5.225	1.56372e+06	0	1	3			77.1	2	23	7	[M+H]+1	1.45817e+06	1.05008e+06	968282				2.8	3.4		2.8	3.4
Flavin mononucleotide (FMN) mzcloud 86.4	C17 H21 N4 O9 P	-0.52	456.104	457.112	5.292	4.25144e+07	1	1	1	559060	86.4	87.2	3	1	0	[M+H]+1	4.23051e+07	4.24146e+07	4.19203e+07				9.5	9.5	9.5	9.5	9.5	9.5
gamma-Glu-Glu nist 70.4	C10 H16 N2 O7	0.11	276.096	277.103	2.212	1.05616e+07	0	1	2			70.4	3	1	0	[M+H]+1	1.05589e+07	1.04154e+07	1.04025e+07				5.7	6.2	4	5.7	6.2	4
gamma-Glutamylleucine nist 86.7	C11 H20 N2 O5	-0.1	260.137	261.144	5.142	4.28621e+06	0	0	4			86.7	3	15	6	[M+H]+1	3.66653e+06	3.1332e+06	4.09976e+06				5.9	8	6.7	5.9	8	6.7
GDP nist 95.6	C10 H17 N5 O17 P4	-397871	363.058	364.065	2.215	8.82844e+07	2	0	1			95.6	3	3	1	[M+H]+1	8.76962e+07	8.37663e+07	8.38872e+07	4.9	7.1	6.3	9.5	8.4	7.3	9.5	8.4	7.3
GLK nist 87.9	C14 H28 N4 O4	0.07	316.211	317.218	3.904	5.17778e+06	0	1	6			87.9	3	18	7	[M+H]+1	3.62896e+06	5.01258e+06	4.98806e+06				3.2	3.5	2.4	3.5	3.5	2.4
Gln-Ile nist 89.4	C11 H21 N3 O4	0.04	259.153	260.16	4.66	1.15804e+07	0	0	3			89.4	3	25	9	[M+H]+1	1.09556e+07	7.49507e+06	7.90547e+06				7.8	7.3	9.5	7.8	7.3	9.5
Gln-Trp nist 73.6	C16 H20 N4 O4	0.27	332.149	333.156	5.433	1.53023e+06	0	0	1			73.6	3	2	1	[M+H]+1	1.48395e+06	1.49977e+06	1.51766e+06				7.7	8.8	8.8	7.7	8.8	8.8
Glu-Arg nist 77.6	C11 H21 N5 O5	0.15	303.154	304.162	2.982	6.09746e+06	0	2	2			77.6	3	4	1	[M+H]+1	5.64404e+06	5.71666e+06	5.97401e+06				8.4	7.8	8.4	8.4	7.8	8.4
glu-asp-arg nist 75.9	C15 H26 N6 O8	0.7	418.182	419.189	2.186	2.40968e+06	0	2	4			75.9	3	27	9	[M+H]+1	1.38033e+06	2.25444e+06	1.83697e+06				6.6	5.9	3.2	7	5.9	3.2
glu-cys-arg nist 80.0	C14 H26 N6 O6 S	-0.19	406.163	407.171	3.079	8.19277e+06	0	0	2			80	3	6	3	[M+H]+1	7.37165e+06	7.97944e+06	7.98197e+06				6.7	4	3.5	6.7	4	3.5
glu-cys-arg nist 83.0	C14 H26 N6 O6 S	-0.34	406.163	407.171	2.219	1.05812e+07	0	0	3			83	3	3	1	[M+H]+1	1.05722e+07	1.05297e+07	9.98063e+06				6.7	6.2	6.2	6.7	6.2	6.2
glu-cys-lys nist 77.1	C14 H26 N4 O6 S	-0.16	378.157	379.165	2.641	2.26963e+06	0	0	2			77.1	3	5	2	[M+H]+1	2.05945e+06	2.09754e+06	2.21186e+06				5.3	4.8	4.8	5.3	4.8	4.8
Glu-Ile nist 86.2	C11 H20 N2 O5	0.01	260.137	261.144	4.844	1.02268e+07	0	0	3			86.2	3	7	3	[M+H]+1	8.98617e+06	9.82916e+06	9.90495e+06				6.7	8.9	8.9	6.7	8.9	8.9
Glu-Leu nist 89.0	C11 H20 N2 O5	-0.06	260.137	261.144	4.991	1.95636e+07	0	0	5			89	3	2	1	[M+H]+1	1.87452e+07	1.93085e+07	1.93544e+07				9.5	9.5	9.5	9.5	9.5	9.5
Glu-Phe nist 76.5	C14 H18 N2 O5	0.06	294.122	295.129	5.417	8.9071e+06	0	1	3			76.5	3	2	1	[M+H]+1	8.58561e+06	8.66047e+06	8.82161e+06				8.9	8.9	9.5	8.9	8.9	9.5
Glu-Phe nist 84.5	C14 H18 N2 O5	0	294.122	295.129	5.226	7.65699e+06	0	0	3			84.5	3	1	0	[M+H]+1	7.65598e+06	7.56618e+06	7.55604e+06				8.9	8.9	8.9	8.9	8.9	8.9
Glutathione (dimer) nist 85.1	C20 H32 N6 O12 S2	-500000	306.076	307.083	4.189	6.70671e+06	0	0	1			85.1	3	15	5	[M+H]+1	4.84978e+06	5.48232e+06	6.13757e+06	4.1	3.3	3.6	5.7	8.4	6.7	5.7	8.4	6.7
Glycyl-D-phenylalanine nist 78.2	C11 H14 N2 O3	0.01	222.1	223.108	5.148	2.80309e+07	0	0	2			78.2	3	2	1	[M+H]+1	2.78912e+07	2.66898e+07	2.74046e+07				10	10	8.9	10	10	8.9
Glycylglutamic acid nist 77.8	C7 H12 N2 O5	-0.17	204.075	205.082	2.114	6.61495e+07	0	0	2			77.8	3	3	1	[M+H]+1	6.28799e+07	6.56672e+07	6.363e+07	4.9	4.3	3.3	9.5	9.5	9.5	9.5	9.5	9.5
Glycyl-L-leucine mzcloud 92.0	C8 H16 N2 O3	-0.93	188.116	189.123	4.953	6.32038e+07	1	3	5		92		3	1	0	[M+H]+1	6.31857e+07	6.23094e+07	6.15884e+07			2	8.9	9.5	9.5	8.9	9.5	9.5
Glycylproline mzcloud 84.7	C7 H12 N2 O3	-0.22	172.085	173.092	2.271	3.03793e+07	0	2	1		84.7		3	3	1	[M+H]+1	3.01097e+07	2.88704e+07	2.86679e+07	5	4	0.9	7.8	7.8	7.3	7.8	7.8	7.3
Glycylproline nist 88.8	C7 H12 N2 O3	-0.07	172.085	173.092	2.98	7.00373e+06	0	2	1			88.8	3	4	2	[M+H]+1	6.43466e+06	6.91821e+06	6.90513e+06				8.4	9.5	8.9	8.4	9.5	8.9
gly-gly-phe nist 80.4	C13 H17 N3 O4	-0.01	279.122	280.129	5.216	2.1825e+06	0	0	3			80.4	3	6	2	[M+H]+1	2.02505e+06	1.92119e+06	2.13497e+06				7	8.6	7.5	7	8.6	7.5
gly-leu-lys nist 78.6	C14 H28 N4 O4	0.36	316.211	317.218	4.373	1.96847e+06	0	1	6			78.6	2	9	3	[M+H]+1	1.90917e+06	1.65362e+06	1.71292e+06				1.5	2.1		1.5	2.1
gly-leu-lys nist 82.7	C14 H28 N4 O4	0.14	316.211	317.218	4.464	2.573e+06	0	1	6			82.7	3	6	2	[M+H]+1	2.5414e+06	2.2838e+06	2.43444e+06				8	5.3	6.4	8	5.3	6.4
Gly-Lys nist 78.9	C8 H17 N3 O3	0.07	203.127	204.134	1.74	9.86942e+06	0	1	4			78.9	3	2	1	[M+H]+1	9.53776e+06	9.81276e+06	9.75207e+06				7.8	7.8	6.7	7.8	7.8	6.7
Guanine mzcloud 74.1	C5 H5 N5 O	-0.61	151.049	152.057	2.944	7.88867e+06	1	1	10	744	74.1		3	7	3	[M+H]+1	6.80378e+06	7.6344e+06	7.47904e+06	5.8	5.8	3.6	4	7.8	7.8	4	7.8	7.8
Guanosine nist 86.4	C10 H13 N5 O5	-0.06	283.092	284.099	4.213	3.91839e+07	1	0	1	6544		86.4	3	5	2	[M+H]+1	3.56902e+07	3.87985e+07	3.87055e+07	7.2	7.2	6.6	9.5	9.5	8.9	9.5	9.5	8.9
Guanosine nist 91.8	C10 H13 N5 O5	0.03	283.092	284.099	3.274	3.18399e+07	1	0	1	6544		91.8	3	17	6	[M+H]+1	3.17179e+07	2.59191e+07	2.29984e+07			2	7.8	7.3	7.3	7.8	7.3	7.3
his-tyr nist 73.3	C15 H18 N4 O4	-0.02	318.133	319.14	3.228	1.46977e+07	0	0	2			73.3	3	2	1	[M+H]+1	1.41098e+07	1.43976e+07	1.45435e+07				8.4	9.5	8.9	8.4	9.5	8.9
his-tyr nist 88.8	C15 H18 N4 O4	-0.4	318.133	319.14	2.287	7.33592e+06	0	0	2			88.8	3	27	10	[M+H]+1	6.71389e+06	4.51026e+06	4.55244e+06				4.6	7.3	3.5	4.6	7.3	3.5
his-val nist 89.7	C11 H18 N4 O3	0.02	254.138	255.145	2.244	4.04143e+07	0	0	2			89.7	3	1	0	[M+H]+1	3.99327e+07	3.98132e+07	4.04083e+07				8.4	8.9	9.5	8.4	8.9	9.5
Hypoxanthine mzcloud 86.4	C5 H4 N4 O	-0.27	136.038	137.046	4.223	1.80184e+07	1	2	10		86.4		3	4	1	[M+H]+1	1.65041e+07	1.71165e+07	1.76005e+07			0.3	9.5	9.5	8.9	9.5	9.5	8.9
Hypoxanthine mzcloud 91.2	C5 H4 N4 O	-0.75	136.038	137.046	3.024	1.76746e+08	1	2	6		91.2		2	12	5	[M+H]+1	1.60305e+08	1.38e+08	1.50705e+08		0.9	2.3		5.1	6.2		5.1	6.2
Hypoxanthine nist 95.6	C5 H4 N4 O	-0.75	136.038	137.046	3.165	6.77266e+08	1	2	6			95.6	3	5	2	[M+H]+1	6.54275e+08	6.18854e+08	6.28398e+08		0.9	2.3	9.5	9.5	9.5	9.5	9.5	9.5
Ile-Arg nist 85.4	C12 H25 N5 O3	-0.08	287.196	288.203	3.11	4.33142e+07	0	0	5			85.4	3	14	6	[M+H]+1	3.90065e+07	4.16426e+07	3.30493e+07				8.9	8.9	8.9	8.9	8.9	8.9
Ile-Arg nist 85.4	C12 H25 N5 O3	-0.04	287.196	288.203	4.286	3.5734e+07	0	0	5			85.4	3	1	0	[M+H]+1	3.54809e+07	3.56763e+07	3.52812e+07				7.8	7.8	6.7	7.8	7.8	6.7
Ile-Arg nist 90.8	C12 H25 N5 O3	0.06	287.196	288.203	3.201	1.12667e+07	0	0	5			90.8	2	4	2	[M+H]+1	1.1176e+07	1.03795e+07	1.0895e+07				8.4		6.7	8.4		6.7
ile-asp-lys nist 73.2	C16 H30 N4 O6	0.01	374.217	375.224	4.363	2.51567e+06	0	1	6			73.2	3	20	9	[M+H]+1	2.49334e+06	2.44603e+06	1.70975e+06				4.2	4.2	5.9	4.2	4.2	5.9
ile-gln-arg (dimer) nist 79.3	C17 H33 N7 O5	-500000	207.627	208.635	4.212	3.25919e+06	0	0	3			79.3	3	21	9	[M+H]+1	2.69817e+06	2.11285e+06	3.08055e+06				3.7	5.3	3.7	3.7	5.3	3.7
Ile-Glu nist 73.9	C11 H20 N2 O5	-0.03	260.137	261.144	4.29	2.94116e+07	0	0	4			73.9	3	6	2	[M+H]+1	2.74108e+07	2.88212e+07	2.58587e+07				7.3	7.8	8.9	7.3	7.8	8.9
Ile-Glu nist 75.7	C11 H20 N2 O5	0.16	260.137	261.145	5.637	442413	0	0	4			75.7	3	19	8	[M+H]+1	416117	285505	350154				1.4	2.5	2.5	1.4	2.5	2.5
ile-gly nist 92.7	C8 H16 N2 O3	-0.6	188.116	189.123	4.364	2.158e+07	1	5	5			92.7	3	7	3	[M+H]+1	2.11822e+07	2.11545e+07	1.91795e+07				7.8	8.4	8.4	7.8	8.4	8.4
ile-gly-lys nist 88.1	C14 H28 N4 O4	0.1	316.211	317.218	3.568	7.04965e+06	0	1	6			88.1	3	3	1	[M+H]+1	6.82018e+06	6.66131e+06	6.98321e+06				5.1	5.7	5.7	5.1	5.7	5.7
Ile-His nist 87.5	C12 H20 N4 O3	0.25	268.154	269.161	2.239	1.13183e+07	0	1	4			87.5	3	13	4	[M+H]+1	1.12618e+07	9.23666e+06	8.84654e+06				6.2	7.3	5.7	6.2	7.3	5.7
Ile-His nist 88.7	C12 H20 N4 O3	0.27	268.154	269.161	2.978	7.702e+06	0	1	4			88.7	3	28	16	[M+H]+1	7.67695e+06	7.16623e+06	4.33983e+06				5.7	5.7	5.7	5.7	5.7	5.7
Ile-Ile nist 86.4	C12 H24 N2 O3	-0.18	244.179	245.186	5.655	2.23742e+07	0	0	4			86.4	3	1	1	[M+H]+1	2.23679e+07	2.18151e+07	2.23567e+07	5.4	5.4		8.4	7.8	7.8	8.4	7.8	7.8
Ile-Ile nist 90.8	C12 H24 N2 O3	-0.27	244.179	245.186	5.465	2.26494e+07	0	0	4			90.8	3	3	1	[M+H]+1	2.1496e+07	2.17099e+07	2.23396e+07			3.3	9.5	9.5	8.9	9.5	9.5	8.9
ile-ile-lys nist 81.8	C18 H36 N4 O4	0.01	372.274	373.281	4.373	1.80408e+06	0	2	4			81.8	3	8	3	[M+H]+1	1.79621e+06	1.69232e+06	1.53137e+06				8	5.9	5.5	8	5.9	5.9
Ile-Lys nist 89.4	C12 H25 N3 O3	0.08	259.19	260.197	2.975	2.28548e+07	0	0	4			89.4	3	3	1	[M+H]+1	2.16454e+07	2.15915e+07	2.26157e+07				9.5	9.5	9.5	9.5	9.5	9.5
Ile-Lys nist 94.0	C12 H25 N3 O3	0.08	259.19	260.197	2.242	3.91961e+07	0	0	4			94	3	1	0	[M+H]+1	3.91927e+07	3.91657e+07	3.86819e+07				9.5	9.5	9.5	9.5	9.5	9.5
ile-met nist 80.4	C11 H22 N2 O3 S	-0.21	262.135	263.142	5.132	1.98553e+06	0	0	3			80.4	3	6	2	[M+H]+1	1.97725e+06	1.89794e+06	1.76534e+06				6.4	4.8	8	6.4	4.8	8
ile-ser-lys nist 88.4	C15 H30 N4 O5	-0.01	346.222	347.229	3.271	1.7381e+06	0	1	6			88.4	3	26	11	[M+H]+1	1.0107e+06	1.4462e+06	1.51527e+06				2.8	4.5	0.7	2.8	4.8	1
Indole mzcloud 76.5	C8 H7 N	-0.4	117.058	159.092	5.157	1.63979e+07	0	2	10		76.5		3	3	1	[M+ACN+H]+1	1.62581e+07	1.55438e+07	1.56286e+07				9.5	6.7	8.9	9.5	6.7	8.9
Indole-3-acrylic acid mzcloud 90.0	C11 H9 N O2	-1.18	187.063	188.07	5.164	1.64744e+09	0	4	10		90		3	2	1	[M+H]+1	1.64741e+09	1.58487e+09	1.58407e+09	3	3	5.8	9.5	9.5	9.5	9.5	9.5	9.5
Kynurenic acid mzcloud 86.0	C10 H7 N O3	-0.51	189.042	190.05	5.323	8.31474e+06	1	1	11		86		3	1	0	[M+H]+1	8.30848e+06	8.14606e+06	8.28578e+06	6.5	1.1	2.2	9.5	8.9	9.5	9.5	8.9	9.5
L-(-)-Methionine mzcloud 96.0 nist 97.3	C5 H11 N O2 S	-0.71	149.051	150.058	3.044	1.40024e+09	2	2	5	5907	96	97.3	3	3	1	[M+H]+1	1.33415e+09	1.32238e+09	1.35805e+09				8.9	6.7	9.5	8.9	6.7	9.5
L-(+)-Arginine (dimer) nist 78.2	C6 H14 N4 O2	1e+06	348.223	349.231	1.946	8.06636e+07	0	0	2			78.2	3	1	0	[M+H]+1	7.94466e+07	8.04981e+07	8.0106e+07				9.5	9.5	9.5	9.5	9.5	9.5
L-(+)-Arginine custom library 80.4	C6 H14 N4 O2	-0.38	174.112	175.119	3.113	3.32971e+07	1	2	4	6082		80.6	3	5	2	[M+H]+1	2.99386e+07	3.08872e+07	3.31871e+07	1.4	4.3		8.9	9.5	9.5	8.9	9.5	9.5
L-alpha-Glycerylphosphorylcholine (dimer) nist 96.8	C8 H20 N O6 P	999999	514.205	515.213	2.066	5.29853e+06	0	0	3			96.8	3	7	3	[M+H]+1	4.63939e+06	5.2304e+06	5.1508e+06				4.6	7.8	9.5	4.6	7.8	9.5
L-alpha-Glycerylphosphorylcholine nist 97.9	C8 H20 N O6 P	-0.61	257.103	258.11	2.057	1.26192e+09	1	2	1	64931		97.9	3	2	1	[M+H]+1	1.20292e+09	1.25412e+09	1.23268e+09	6.8	7.4	8.3	8.9	8.9	9.5	8.9	8.9	9.5
l-arg-l-ala nist 85.1	C9 H19 N5 O3	0.14	245.149	246.156	2.003	1.64845e+07	0	0	1			85.1	3	13	5	[M+H]+1	1.34232e+07	1.5971e+07	1.3036e+07				7.3	6.2	7.8	7.3	6.2	7.8
L-Aspartic acid mzcloud 92.4	C4 H7 N O4	-0.11	133.037	134.045	1.966	6.08273e+07	1	2	2	5745	92.4		3	2	1	[M+H]+1	6.07489e+07	5.85526e+07	5.85334e+07	6.6	5.5	8	4.6	5.7	5.7	4.6	5.7	5.7
leu-asp-arg nist 79.0	C16 H30 N6 O6	-0.28	402.223	403.23	4.49	2.6276e+06	0	1	7			79	3	24	9	[M+H]+1	1.97931e+06	1.61141e+06	2.44568e+06				6.4	7	7	6.4	7	7
Leucylproline mzcloud 86.2	C11 H20 N2 O3	-0.23	228.147	229.155	5.132	4.97535e+07	0	2	5		86.2		3	2	1	[M+H]+1	4.95539e+07	4.82546e+07	4.89624e+07				9.5	8.9	9.5	9.5	8.9	9.5
leu-glu-lys nist 84.2	C17 H32 N4 O6	-0.05	388.232	389.239	3.454	2.12687e+06	0	1	4			84.2	3	18	6	[M+H]+1	1.45713e+06	2.01001e+06	1.86493e+06				2.8	4.2	4.8	3.2	4.2	4.8
leu-gly-arg (dimer) nist 75.0	C14 H28 N6 O4	-500000	172.108	173.116	2.223	1.27963e+07	0	0	2			75	3	16	9	[M+H]+1	1.26273e+07	1.23985e+07	9.3442e+06				5.1	6.2	6.2	5.1	6.2	6.2
leu-gly-arg nist 90.8	C14 H28 N6 O4	-0.21	344.217	345.224	4.19	1.00279e+07	0	1	5			90.8	3	5	2	[M+H]+1	9.27611e+06	9.16949e+06	1.00219e+07				6.2	6.7	6.7	6.2	6.7	6.7
Leu-Gly-Gly nist 71.8	C10 H19 N3 O4	0.09	245.138	246.145	4.604	5.60785e+06	0	0	3			71.8	3	3	1	[M+H]+1	5.28872e+06	5.49803e+06	5.52586e+06				8.4	8.4	8.9	8.4	8.4	8.9
Leu-Val nist 93.5	C11 H22 N2 O3	-0.36	230.163	231.17	4.934	3.48792e+07	0	1	5			93.5	3	1	1	[M+H]+1	3.48703e+07	3.44145e+07	3.38626e+07				9.5	8.9	8.9	9.5	8.9	8.9
leu-val-lys nist 77.6	C17 H34 N4 O4	-0.19	358.258	359.265	4.264	2.62117e+06	0	1	3			77.6	3	6	2	[M+H]+1	2.30755e+06	2.58406e+06	2.54266e+06				5.9	4.8	5.9	5.9	4.8	5.9
L-Glutamic acid mzcloud 92.2	C5 H9 N O4	-0.77	147.053	148.06	2.01	3.12428e+09	4	4	3	30572	92.2		3	1	1	[M+H]+1	3.04678e+09	3.10771e+09	3.05413e+09	9.5	9.5	9.5	8.9	8.9	8.9	8.9	8.9	8.9
L-Glutamic acid mzcloud 92.2	C5 H9 N O4	-0.69	147.053	148.06	2.242	1.99874e+08	4	3	5	30572	92.2		3	4	1	[M+H]+1	1.97856e+08	1.86128e+08	1.898e+08	5.4		3.6	9.5	9.5	9.5	9.5	9.5	9.5
L-Glutathione (reduced) mzcloud 92.0	C10 H17 N3 O6 S	-0.82	307.084	308.091	2.303	5.29086e+09	1	1	1	111188	92		3	3	1	[M+H]+1	5.27739e+09	4.98814e+09	5.03658e+09				9.5	9.5	9.5	9.5	9.5	9.5
L-Glutathione (reduced) mzcloud 92.7	C10 H17 N3 O6 S	-0.95	307.084	308.091	3.04	3.07652e+09	1	1	1	111188	92.7		3	3	1	[M+H]+1	2.92186e+09	2.96123e+09	3.05773e+09	1.1	1.6	2.7	9.5	9.5	9.5	9.5	9.5	9.5
L-Glutathione oxidized mzcloud 77.3	C20 H32 N6 O12 S2	-0.1	612.152	613.159	3.212	2.62342e+06	0	1	0		77.3		3	8	3	[M+H]+1	2.2827e+06	2.61423e+06	2.24729e+06				1.5	2.6	4.2	1.5	2.6	4.2
L-Glutathione oxidized mzcloud 82.2	C20 H32 N6 O12 S2	-0.39	612.152	613.159	2.232	1.69267e+08	0	1	0		82.2		3	1	0	[M+H]+1	1.65825e+08	1.68654e+08	1.69145e+08				8.9	9.5	9.5	8.9	9.5	9.5
L-Glutathione oxidized mzcloud 88.2	C20 H32 N6 O12 S2	-0.59	612.152	613.159	3.777	2.77162e+08	0	1	0		88.2		3	8	3	[M+H]+1	2.39755e+08	2.391e+08	2.66902e+08				8.4	8.9	8.9	8.4	8.9	8.9
L-Histidine mzcloud 95.0 nist 95.8	C6 H9 N3 O2	-0.36	155.069	156.077	1.962	2.74053e+08	2	1	4	6038		95.8	3	16	6	[M+H]+1	2.63283e+08	2.04268e+08	2.1295e+08	3.6	6.6	6.4	8.9	8.4	9.5	8.9	8.4	9.5
L-Histidyl-L-phenylalanine nist 90.4	C15 H18 N4 O3	-0.18	302.138	303.145	4.443	3.3332e+07	0	0	2			90.4	3	1	0	[M+H]+1	3.29945e+07	3.2721e+07	3.33314e+07				8.9	8.9	9.5	8.9	8.9	9.5
L-Histidyl-L-tryptophan nist 88.7	C17 H19 N5 O3	-0.18	341.149	342.156	4.769	2.30897e+07	0	0	2			88.7	3	1	0	[M+H]+1	2.30211e+07	2.30291e+07	2.27331e+07				8.9	8.9	9.5	8.9	8.9	9.5
L-Isoleucyl-D-phenylalanine nist 79.2	C15 H22 N2 O3	-0.11	278.163	279.17	5.938	9.53572e+06	0	2	4			79.2	3	2	1	[M+H]+1	9.26765e+06	9.23851e+06	9.534e+06				8.9	8.9	8.9	8.9	8.9	8.9
L-Isoleucyl-D-phenylalanine nist 80.7	C15 H22 N2 O3	0	278.163	279.17	6.087	5.0941e+06	0	2	4			80.7	3	1	0	[M+H]+1	5.09276e+06	4.98846e+06	4.98362e+06				8.9	8.9	8.9	8.9	8.9	8.9
L-Isoleucyl-D-tyrosine nist 92.0	C15 H22 N2 O4	0.17	294.158	295.165	5.027	7.5755e+06	0	0	4			92	3	3	1	[M+H]+1	7.28758e+06	7.12317e+06	7.49878e+06				8.9	8.9	8.9	8.9	8.9	8.9
L-Isoleucyl-L-aspartic acid nist 88.7	C10 H18 N2 O5	-0.05	246.122	247.129	3.343	9.63497e+06	0	0	4			88.7	3	17	7	[M+H]+1	8.31527e+06	9.15489e+06	6.86767e+06				5.1	3.5	4.6	5.1	3.5	4.6
L-Kynurenine nist 81.9	C10 H12 N2 O3	-0.01	208.085	209.092	4.678	6.88749e+07	1	1	1	141580		81.9	3	2	1	[M+H]+1	6.85546e+07	6.57796e+07	6.74348e+07				8.9	9.5	8.9	8.9	9.5	8.9
LLK nist 72.7	C18 H36 N4 O4	0.21	372.274	373.281	4.483	563974	0	2	4			72.7	3	24	12	[M+H]+1	527649	345240	536646				4.1	7.4	3.6	4.1	7.4	3.6
L-Methionyl-D-leucine nist 80.9	C11 H22 N2 O3 S	0.43	262.135	263.142	5.539	2.52387e+06	0	0	4			80.9	3	1	0	[M+H]+1	2.46619e+06	2.49383e+06	2.50807e+06				8.6	8	8	8.6	8	8
L-Phenylalanine nist 98.5	C9 H11 N O2	-1.18	165.079	166.086	4.681	6.10884e+09	2	1	11	5910		98.6	3	1	0	[M+H]+1	6.10876e+09	6.08842e+09	6.03404e+09	6.4	6.7	7.8	9.5	9.5	9.5	9.5	9.5	9.5
L-Pyroglutamic acid mzcloud 79.0	C5 H7 N O3	-1.07	129.042	162.076	2.921	5.781e+08	2	2	10	7127	79		3	1	0	[M+H+MeOH]+1	5.67294e+08	5.69402e+08	5.75951e+08				7.3	8.4	8.4	7.3	8.4	8.4
L-Saccharopine nist 91.5	C11 H20 N2 O6	0.08	276.132	277.139	2.007	9.76352e+07	1	2	1	141086		91.5	3	4	1	[M+H]+1	9.03743e+07	9.67077e+07	9.49605e+07	4.3	2.7	5.8	7.3	9.5	8.9	7.3	9.5	8.9
L-Tryptophan mzcloud 96.2	C11 H12 N2 O2	-0.88	204.09	205.097	5.165	3.30307e+09	2	3	5	6066	96.2		3	1	0	[M+H]+1	3.30304e+09	3.22965e+09	3.22878e+09	1.7	5.5	5.5	9.5	9.5	9.5	9.5	9.5	9.5
L-Tryptophyl-L-glutamic acid nist 72.7	C16 H19 N3 O5	0.07	333.132	334.14	5.033	2.19402e+06	0	0	1			72.7	3	2	1	[M+H]+1	2.13525e+06	2.19249e+06	2.12781e+06				6.4	7	8	6.4	7	8
L-Tyrosine mzcloud 94.1	C9 H11 N O3	-1.06	181.074	182.081	3.219	2.89278e+09	2	2	6	5833	94.1		3	2	1	[M+H]+1	2.87755e+09	2.81956e+09	2.76319e+09	2.3	2.8	3.7	9.5	9.5	9.5	9.5	9.5	9.5
Lumichrome nist 93.4	C12 H10 N4 O2	-0.11	242.08	243.088	6.868	1.54442e+07	0	1	3			93.4	3	6	2	[M+H]+1	1.35629e+07	1.42699e+07	1.49294e+07				9.5	9.5	8.9	9.5	9.5	8.9
L-Valine mzcloud mzcloud 93.0 nist 94.3	C5 H11 N O2	-0.65	117.079	118.086	2.349	3.77416e+09	4	4	11	6050		94.3	3	0	0	[M+H]+1	3.77254e+09	3.75263e+09	3.76111e+09	8.4	8.4	7.3	6.7	6.2	5.7	6.7	6.2	5.7
lys-ile nist 87.1	C12 H25 N3 O3	-0.03	259.19	260.197	4.273	2.70725e+07	0	1	4			87.1	3	2	1	[M+H]+1	2.70698e+07	2.63843e+07	2.58111e+07				8.9	6.7	7.8	8.9	6.7	7.8
Lys-Lys nist 91.5	C12 H26 N4 O3	0.1	274.201	275.208	1.746	5.98162e+06	0	1	1			91.5	3	7	3	[M+H]+1	5.86108e+06	5.46837e+06	5.1146e+06				7.8	7.3	7.8	7.8	7.3	7.8
Lys-Phe nist 80.7	C15 H23 N3 O3	0.12	293.174	294.181	4.484	9.32335e+06	0	0	2			80.7	3	2	1	[M+H]+1	9.19558e+06	8.99027e+06	9.28065e+06				8.9	7.8	8.4	8.9	7.8	8.4
lys-ser nist 91.0	C9 H19 N3 O4	-0.21	233.138	234.145	1.729	9.60359e+06	0	2	3			91	3	4	2	[M+H]+1	8.73129e+06	9.43737e+06	9.06722e+06				7.8	7.8	7.8	7.8	7.8	7.8
L-γ-Glutamyl-L-alanine nist 92.5	C8 H14 N2 O5	0.08	218.09	219.098	2.949	1.43144e+07	1	0	3	389104		92.5	3	6	3	[M+H]+1	1.4164e+07	1.2699e+07	1.40736e+07				8.9	9.5	8.9	8.9	9.5	8.9
Maltose (water neutral loss) nist 93.8	C12 H22 O11	-52644.7	324.106	325.113	2.119	7.46263e+06	0	0	10			93.8	3	6	2	[M+H]+1	6.64435e+06	7.33378e+06	7.06719e+06	3.8	3.8	6	6.2	8.9	7.3	6.2	8.9	7.3
m-carboxyaniline nist 89.6	C7 H7 N O2	-0.88	137.048	138.055	5.134	7.85542e+08	2	9	10			89.6	3	1	0	[M+H]+1	7.73942e+08	7.76225e+08	7.84576e+08		4.1	0.7	9.5	9.5	9.5	9.5	9.5	9.5
Mesaconic acid nist 71.4	C5 H6 O4	-0.32	130.027	131.034	2.682	2.39925e+07	1	0	3			71.4	3	3	1	[M+H]+1	2.38558e+07	2.29156e+07	2.22544e+07				6.7	6.7	6.2	6.7	6.7	6.2
Mesalazine nist 92.2	C7 H7 N O3	-0.25	153.043	154.05	5.181	1.19859e+07	1	5	10			92.2	3	3	1	[M+H]+1	1.18752e+07	1.11768e+07	1.15677e+07				9.5	9.5	9.5	9.5	9.5	9.5
Methionine sulfoxide mzcloud 74.7	C5 H11 N O3 S	-0.2	165.046	166.053	2.065	1.37616e+07	1	2	1	8238279	74.7		3	8	3	[M+H]+1	1.15917e+07	1.23281e+07	1.31371e+07	6.8	6.3	8.3	8.4	8.4	7.3	8.4	8.4	7.3
Methyl 2-[(2-methoxy-2-oxoethyl)amino]acetate nist 70.7	C6 H11 N O4	-0.21	161.069	162.076	3.141	6.3506e+06	2	2	1			70.7	3	29	11	[M+H]+1	5.54369e+06	3.66579e+06	3.92717e+06			2.8	4	4.8	7.3	4	5.1	7.3
Methyl phenylalaninate nist 88.8	C10 H13 N O2	-0.55	179.095	180.102	5.474	6.86056e+06	0	1	7			88.8	3	4	2	[M+H]+1	6.39489e+06	6.36134e+06	6.7454e+06	1.4	1.1	0.5	9.5	8.9	9.5	9.5	8.9	9.5
N-(4-Methylpentanoyl)phenylalanine nist 77.4	C15 H21 N O3	0.74	263.152	264.16	8.62	852661	0	0	1			77.4	3	27	14	[M+H]+1	726278	451847	748129	6.5			5.2	4.7	6.1	5.5	4.7	6.1
N~5~-(Diaminomethylene)-L-ornithylglycine nist 88.6	C8 H17 N5 O3	-0.02	231.133	232.14	1.987	1.93689e+07	0	0	2			88.6	3	2	1	[M+H]+1	1.93607e+07	1.8658e+07	1.93198e+07				7.3	6.7	7.8	7.3	6.7	7.8
N~5~-(Diaminomethylene)-L-ornithyl-L-proline nist 78.1	C11 H21 N5 O3	0.02	271.164	255.145	2.246	4.04143e+07	0	1	2			78.1	3	1	0	[M+H-NH3]+1	3.99331e+07	3.98136e+07	4.04087e+07				8.4	8.9	9.5	8.4	8.9	9.5
N~5~-(Diaminomethylene)-L-ornithyl-L-proline nist 83.4	C11 H21 N5 O3	-0.06	271.164	272.172	4.629	1.25068e+07	0	1	2			83.4	3	10	5	[M+H]+1	1.23037e+07	1.02996e+07	1.22239e+07				7.3	7.3	8.4	7.3	7.3	8.4
N~5~-(Diaminomethylene)-L-ornithyl-L-proline nist 87.5	C11 H21 N5 O3	-0.02	271.164	272.172	4.285	9.1291e+06	0	1	2			87.5	3	5	2	[M+H]+1	8.31121e+06	8.59519e+06	8.91437e+06				7.3	6.2	7.3	7.3	6.2	7.3
N6-Acetyl-L-lysine mzcloud 92.4	C8 H16 N2 O3	-0.71	188.116	189.123	2.98	5.22412e+08	1	6	2		92.4		3	2	1	[M+H]+1	4.99025e+08	4.978e+08	5.04849e+08			3.6	9.5	9.5	9.5	9.5	9.5	9.5
N-Acetyl-DL-glutamic acid nist 87.1	C7 H11 N O5	-0.39	189.064	190.071	3.554	1.45945e+07	1	2	1	64077		87.1	3	2	1	[M+H]+1	1.40233e+07	1.43023e+07	1.44443e+07				7.8	7.3	7.8	7.8	7.3	7.8
N-Acetyl-DL-methionine nist 93.3	C7 H13 N O3 S	-0.43	191.062	192.069	5.43	1.00785e+07	1	0	2	5360153		93.3	3	2	1	[M+H]+1	9.76934e+06	9.65485e+06	1.00092e+07				8.9	9.5	8.9	8.9	9.5	8.9
N-Acetyl-L-leucine nist 85.8	C8 H15 N O3	-0.53	173.105	174.112	6.294	3.08219e+06	1	1	3	1042393		85.8	3	1	1	[M+H]+1	3.06848e+06	3.06652e+06	3.00853e+06	8.5	2.7		8.6	8	8.6	8.6	8	8.6
N-Acetyl-L-tyrosine mzcloud 94.6	C11 H13 N O4	-0.01	223.084	224.092	5.252	1.01466e+07	1	1	2	746143	94.6		3	1	1	[M+H]+1	9.91299e+06	9.86455e+06	1.01425e+07				8.9	8.9	8.9	8.9	8.9	8.9
N-Acetylserotonin mzcloud 82.3	C12 H14 N2 O2	-0.13	218.106	219.113	5.914	9.3597e+06	0	1	2		82.3	82.6	3	3	1	[M+H]+1	8.81645e+06	9.19402e+06	9.21998e+06				9.5	9.5	9.5	9.5	9.5	9.5
Nicotinamide adenine dinucleotide (NAD+) mzcloud 93.4	C21 H27 N7 O14 P2	-0.47	663.109	664.116	2.198	2.31322e+08	0	1	1		93.4		3	1	0	[M+H]+1	2.26233e+08	2.3048e+08	2.27681e+08	3.8	4.9	5.2	8.9	9.5	9.5	8.9	9.5	9.5
Nicotinamide adenine dinucleotide (NAD+) mzcloud 94.5	C21 H27 N7 O14 P2	-0.68	663.109	664.116	3.096	2.83701e+08	0	1	1		94.5		3	3	1	[M+H]+1	2.66797e+08	2.69103e+08	2.79101e+08			4.3	9.5	9.5	9.5	9.5	9.5	9.5
Nicotinamide adenine dinucleotide phosphate nist 95.9	C21 H28 N7 O17 P3	0.05	743.075	744.083	2.955	2.69272e+06	0	1	1			95.9	3	7	3	[M+H]+1	2.68782e+06	2.3674e+06	2.66792e+06				5.3	6.4	4.2	5.3	6.4	4.2
Nicotinamide mzcloud 84.3	C6 H6 N2 O	-0.67	122.048	123.055	3.157	8.29728e+07	1	1	11		84.3		3	13	5	[M+H]+1	6.55583e+07	7.62392e+07	6.35265e+07		3.5		8.4	8.9	8.4	8.4	8.9	8.4
Nicotinamide mzcloud 87.6	C6 H6 N2 O	-0.37	122.048	123.055	2.228	1.20292e+08	1	1	10		87.6		3	3	1	[M+H]+1	1.17934e+08	1.16977e+08	1.13814e+08	5.1			8.4	8.9	8.9	8.4	8.9	8.9
Nicotinamide riboside nist 77.9	C11 H15 N2 O5	-3950.79	254.09	255.098	4.477	1.63109e+07	0	0	1			77.9	3	2	1	[M+H]+1	1.63074e+07	1.59821e+07	1.56018e+07				8.9	8.4	8.9	8.9	8.4	8.9
Nicotinamide riboside nist 93.8	C11 H15 N2 O5	-3950.99	254.09	255.097	2.699	4.07826e+07	0	0	1			93.8	3	8	3	[M+H]+1	3.51762e+07	3.62549e+07	3.92438e+07	1.6			9.5	9.5	9.5	9.5	9.5	9.5
Nicotinic acid mzcloud 89.0	C6 H5 N O2	-0.44	123.032	124.039	2.985	5.86144e+07	1	2	6	913	89		3	4	1	[M+H]+1	5.52718e+07	5.80119e+07	5.45704e+07		5	6.1	9.5	9.5	9.5	9.5	9.5	9.5
N-Succinyl-5-aminoimidazole-4-carboxamide ribose nist 78.9	C13 H18 N4 O9	-0.12	374.107	375.115	3.352	1.05269e+07	0	0	1			78.9	2	28	10	[M+H]+1	9.8232e+06	6.17534e+06	7.01733e+06					5.1	5.1		5.1	5.1
N-α-L-Acetyl-arginine mzcloud 92.1	C8 H16 N4 O3	-0.05	216.122	217.13	2.237	1.16515e+08	0	2	1		92.1		3	2	1	[M+H]+1	1.16153e+08	1.12754e+08	1.15837e+08				9.5	9.5	8.9	9.5	9.5	8.9
Ornithine mzcloud 89.6	C5 H12 N2 O2	-0.36	132.09	133.097	1.772	1.09033e+08	1	2	4	6026	89.6		3	6	2	[M+H]+1	9.70097e+07	1.07841e+08	1.07582e+08				7.8	8.9	8.9	7.8	8.9	8.9
Orotic acid nist 89.6	C5 H4 N2 O4	-0.32	156.017	157.024	2.625	1.44347e+07	1	1	3	942		89.6	3	9	3	[M+H]+1	1.28395e+07	1.2038e+07	1.40663e+07				7.8	7.8	8.4	7.8	7.8	8.4
pantetheine nist 81.8	C11 H22 N2 O4 S	0.07	278.13	279.137	5.371	7.70522e+06	0	0	1			81.8	3	2	1	[M+H]+1	7.66636e+06	7.47683e+06	7.48797e+06				9.5	8.9	8.9	9.5	8.9	8.9
Pantothenic acid nist 90.9	C9 H17 N O5	-0.59	219.111	220.118	4.754	9.67763e+07	1	2	2	6361		90.9	3	1	0	[M+H]+1	9.67748e+07	9.6521e+07	9.54153e+07	0	3.8	4.9	9.5	9.5	9.5	9.5	9.5	9.5
Phe-Gly nist 81.0	C11 H14 N2 O3	0.11	222.1	223.108	4.829	5.15702e+06	0	0	4			81	3	0	0	[M+H]+1	5.11126e+06	5.14988e+06	5.11997e+06				9.5	8.9	9.5	9.5	8.9	9.5
Phenylmalonaldehyde nist 91.2	C9 H8 O2	-0.24	148.052	149.06	4.68	3.60809e+07	1	0	10			91.2	3	0	0	[M+H]+1	3.59931e+07	3.60328e+07	3.58008e+07	3.8	1.6		9.5	9.5	9.5	9.5	9.5	9.5
phytosphingosine 1-phosphate nist 76.1	C18 H40 N O6 P	0.1	397.259	398.267	10.281	2.40726e+06	1	0	1	9059097		76.1	3	9	4	[M+H]+1	2.38443e+06	2.27705e+06	1.9928e+06				7	7	6.4	7	7	6.4
PLK mzcloud 75.7	C17 H32 N4 O4	0.26	356.242	357.25	5.275	558763	0	3	4		75.7		3	6	3	[M+H]+1	555939	535983	495964				3.6	4.1	6.8	3.6	4.1	6.8
Prenisteine nist 86.3	C8 H15 N O2 S	-1.5	189.082	190.089	5.754	8.81722e+08	0	1	1			86.3	3	0	0	[M+H]+1	8.77057e+08	8.80716e+08	8.74227e+08		2.7	2.2	9.5	9.5	9.5	9.5	9.5	9.5
Prolinamide mzcloud 75.4	C5 H10 N2 O	-0.23	114.079	115.087	1.836	4.24518e+06	0	2	6		75.4		2	14	5	[M+H]+1	4.03575e+06	3.16981e+06	3.49727e+06				5.7	7		5.3	7
Proline mzcloud 83.9	C5 H9 N O2	-0.22	115.063	116.071	1.762	2.7187e+07	3	2	11	128566	83.9		3	5	2	[M+H]+1	2.69252e+07	2.52986e+07	2.45168e+07				6.7	6.7	6.7	6.7	6.7	6.7
Pro-Lys nist 85.8	C11 H21 N3 O3	0	243.158	244.166	4.554	1.33403e+07	0	0	2			85.8	3	20	8	[M+H]+1	8.86542e+06	1.15157e+07	1.20817e+07	5.4		5.4	7.3	6.2	8.4	7.3	6.2	8.4
pro-phe nist 86.3	C14 H18 N2 O3	-0.16	262.132	263.139	5.38	1.50296e+07	0	1	5			86.3	3	2	1	[M+H]+1	1.44637e+07	1.49561e+07	1.46973e+07				9.5	9.5	9.5	9.5	9.5	9.5
Pro-Trp nist 88.0	C16 H19 N3 O3	-0.15	301.143	302.15	5.642	1.59141e+07	0	0	2			88	3	1	0	[M+H]+1	1.58538e+07	1.59137e+07	1.57407e+07				9.5	8.9	9.5	9.5	8.9	9.5
pro-val nist 86.1	C10 H18 N2 O3	-0.19	214.132	215.139	4.325	5.8835e+07	1	2	4			86.1	3	4	2	[M+H]+1	5.71551e+07	5.80438e+07	5.40781e+07			2.2	7.8	7.8	8.4	7.8	7.8	8.4
Putrescine mzcloud 78.4	C4 H12 N2	-0.22	88.1	89.1073	1.687	1.20012e+07	1	1	1	13837702	78.4		3	1	0	[M+H]+1	1.17684e+07	1.19494e+07	1.17694e+07				6.7	7.8	8.4	6.7	7.8	8.4
Pyridoxal nist 87.7	C8 H9 N O3	-0.17	167.058	168.065	2.986	3.92807e+06	1	2	10	1021		87.7	3	2	1	[M+H]+1	3.81244e+06	3.89815e+06	3.89721e+06				7.5	8.9	6.7	7.8	8.9	6.7
Pyridoxal nist 89.6	C8 H9 N O3	-0.66	167.058	168.065	2.237	1.1469e+07	1	2	10	1021		89.6	3	14	5	[M+H]+1	1.10276e+07	8.82776e+06	9.14423e+06				4.6	6.2	6.2	4.6	6.2	6.2
Pyridoxine nist 89.7	C8 H11 N O3	-0.38	169.074	170.081	3.347	2.6139e+07	1	3	3	1025		89.7	3	8	3	[M+H]+1	2.48743e+07	2.30161e+07	2.22969e+07		1.4		8.4	8.4	7.8	8.4	8.4	7.8
Pyrrolidine nist 85.7	C4 H9 N	-0.37	71.0735	72.0807	1.666	2.4577e+07	0	0	2			85.7	3	2	1	[M+H]+1	2.35671e+07	2.40229e+07	2.43118e+07				8.4	7.8	8.4	8.4	7.8	8.4
Pyrrolidine nist 87.7	C4 H9 N	-0.59	71.0735	72.0807	2.881	3.70459e+08	0	0	2			87.7	3	2	1	[M+H]+1	3.53706e+08	3.66094e+08	3.65562e+08				9.5	8.9	9.5	9.5	8.9	9.5
Pyrrolidine nist 89.0	C4 H9 N	-0.84	71.0734	72.0807	2.349	1.01256e+09	0	0	2			89	3	1	0	[M+H]+1	1.00826e+09	1.00216e+09	1.00366e+09	5.1	3.4		6.7	6.2	5.7	6.7	6.2	5.7
S-Adenosylhomocysteine nist 93.4	C14 H20 N6 O5 S	-0.26	384.121	385.129	2.23	4.93687e+07	1	1	1	388301		93.4	3	3	1	[M+H]+1	4.93541e+07	4.71223e+07	4.66518e+07				8.9	8.9	8.9	8.9	8.9	8.9
S-Adenosyl-L-homocysteine nist 95.5	C14 H20 N6 O5 S	-0.47	384.121	385.129	4.168	1.26196e+08	1	1	1	388301		95.5	3	9	3	[M+H]+1	1.13225e+08	1.06519e+08	1.22437e+08				9.5	9.5	9.5	9.5	9.5	9.5
S-Adenosyl-L-methionine nist 71.6	C15 H22 N6 O5 S	-0.19	398.137	399.144	4.233	8.85734e+06	0	0	1			71.6	3	7	3	[M+H]+1	7.85804e+06	8.7738e+06	8.77164e+06				8.4	9.5	8.9	8.4	9.5	8.9
S-Adenosylmethionine nist 79.5	C15 H22 N6 O5 S	-0.28	398.137	399.144	2.117	2.22475e+08	0	1	1			79.5	3	1	0	[M+H]+1	2.21887e+08	2.18015e+08	2.20103e+08				5.1	6.7	7.8	5.1	6.7	7.8
Sarcosine nist 84.0	C3 H7 N O2	-0.28	89.0477	90.0549	2.24	1.33231e+08	3	3	2			84	3	26	9	[M+H]+1	1.09106e+08	8.85911e+07	8.05816e+07				8.9	8.9	8.9	8.9	8.9	8.9
Ser-Trp nist 87.9	C14 H17 N3 O4	0.09	291.122	292.129	5.405	4.76435e+06	0	0	2			87.9	3	1	0	[M+H]+1	4.70242e+06	4.64959e+06	4.76296e+06				9.5	9.5	9.5	9.5	9.5	9.5
SLH mzcloud 77.9	C15 H25 N5 O5	-0.19	355.185	356.193	3.136	1.69053e+06	0	1	0		77.9		3	7	2	[M+H]+1	1.46787e+06	1.66132e+06	1.61569e+06				3.9	4.8	5.9	4.2	4.8	5.9
Spermidine mzcloud 84.8	C7 H19 N3	-0.44	145.158	146.165	1.735	4.9213e+07	1	1	2	1071	84.8		3	21	8	[M+H]+1	4.57692e+07	3.41222e+07	3.30768e+07		4.3		8.4	8.4	7.8	8.4	8.4	7.8
Tetracycline nist 78.4	C22 H24 N2 O8	1.97	444.154	445.161	5.506	2.20176e+07	0	6	7			78.4	3	2	1	[M+H]+1	2.12306e+07	2.10311e+07	2.1846e+07				8.9	9.5	8.9	8.9	9.5	8.9
Thiamine mzcloud 93.3	C12 H16 N4 O S	-0.77	264.104	265.112	2.207	1.40118e+09	0	2	1		93.3		3	2	1	[M+H]+1	1.36349e+09	1.3897e+09	1.34977e+09			5.8	8.9	8.9	8.9	8.9	8.9	8.9
Thiamine nist 92.4	C12 H16 N4 O S	0.1	264.105	265.112	3.869	9.19289e+06	0	1	1			92.4	2	11	4	[M+H]+1	7.34894e+06	7.42277e+06	8.69904e+06				3.5	3.5		3.5	3.5
THIAMINE PHOSPHORIC ACID ESTER (dimer) nist 75.7	C12 H17 N4 O4 P S	-500002	172.035	173.042	2.082	4.02534e+07	0	0	2			75.7	2	4	1	[M+H]+1	3.98315e+07	3.76028e+07	3.79275e+07	0	1.1	5.4	7.8	7.8		7.8	7.8
THIAMINE PHOSPHORIC ACID ESTER nist 75.0	C12 H17 N4 O4 P S	-0.03	344.071	345.078	2.157	7.68219e+06	1	0	1	2627905		75	3	5	2	[M+H]+1	7.42634e+06	7.56493e+06	6.98454e+06				3.5	5.7	4	3.5	5.7	4
Thr-Arg nist 88.0	C10 H21 N5 O4	0.03	275.159	276.167	2.021	3.97224e+07	0	1	2			88	3	3	1	[M+H]+1	3.97182e+07	3.81294e+07	3.70553e+07				8.4	8.4	5.7	8.4	8.4	5.7
Threonine mzcloud 77.8	C4 H9 N O3	-0.31	119.058	102.055	2.759	4.91128e+07	4	4	10	6051	77.8		3	27	10	[M+H-H2O]+1	4.80742e+07	3.45263e+07	3.68158e+07				7.3	7.8	8.4	7.3	7.8	8.4
Threonine mzcloud 93.1	C4 H9 N O3	-0.43	119.058	120.065	2.009	2.11995e+08	4	4	11	6051	93.1		3	1	0	[M+H]+1	2.08197e+08	2.11734e+08	2.08355e+08	5.1	8	7.5	8.4	8.9	8.9	8.4	8.9	8.9
Threonine mzcloued 84.2	C4 H9 N O3	-0.18	119.058	120.066	2.252	4.0423e+07	4	4	11	6051	84.2		3	3	1	[M+H]+1	3.99006e+07	3.80703e+07	3.97818e+07		4	2.8	6.7	6.7	7.8	6.7	6.7	7.8
Thr-Leu nist 87.1	C10 H20 N2 O4	-0.48	232.142	233.149	4.929	4.21037e+07	0	0	4			87.1	3	2	1	[M+H]+1	4.20919e+07	4.09499e+07	4.08247e+07	6	4.7	7.9	9.5	8.9	9.5	9.5	8.9	9.5
Thr-Leu nist 94.4	C10 H20 N2 O4	-0.63	232.142	233.149	4.804	9.16864e+07	0	0	4			94.4	3	0	0	[M+H]+1	9.13313e+07	9.16849e+07	9.12687e+07	6	4.7	7.9	8.9	9.5	8.9	8.9	9.5	8.9
Thr-Trp nist 74.5	C15 H19 N3 O4	-0.09	305.138	306.145	5.488	1.32937e+07	0	0	2			74.5	3	3	1	[M+H]+1	1.26329e+07	1.28997e+07	1.31175e+07				9.5	8.9	8.9	9.5	8.9	8.9
Thr-Val nist 82.1	C9 H18 N2 O4	-0.01	218.127	219.134	4.232	2.91072e+07	0	0	4			82.1	3	3	1	[M+H]+1	2.76193e+07	2.8902e+07	2.8086e+07		5.4	4.3	9.5	8.9	9.5	9.5	8.9	9.5
Timonacic nist 77.3	C4 H7 N O2 S	-0.25	133.02	134.027	2.222	3.43965e+07	0	0	3			77.3	3	7	2	[M+H]+1	3.42972e+07	3.06289e+07	2.99722e+07				7.8	7.8	6.2	7.8	7.8	6.2
trp-lys nist 78.2	C17 H24 N4 O3	0.09	332.185	333.192	4.374	5.36168e+06	0	0	2			78.2	3	6	3	[M+H]+1	5.3553e+06	5.12638e+06	4.73102e+06				8.4	8.9	8.9	8.4	8.9	8.9
Trp-Trp nist 92.9	C22 H22 N4 O3	-0.15	390.169	391.176	6.575	1.16471e+06	0	0	1			92.9	3	6	2	[M+H]+1	1.14459e+06	1.02498e+06	1.13874e+06				7.7	5.5	5	7.7	5.5	5
tyr-val nist 86.1	C14 H20 N2 O4	-0.31	280.142	281.149	4.763	1.12951e+07	0	0	3			86.1	3	1	0	[M+H]+1	1.11118e+07	1.12701e+07	1.11847e+07				5.1	4.6	5.7	5.1	4.6	5.7
Uracil nist 91.2	C4 H4 N2 O2	-0.41	112.027	113.035	2.977	7.98963e+07	1	3	5	1141		91.2	3	2	1	[M+H]+1	7.73605e+07	7.96475e+07	7.83049e+07				9.5	9.5	9.5	9.5	9.5	9.5
Uracil nist 93.2	C4 H4 N2 O2	-0.48	112.027	113.034	2.414	1.70836e+08	1	3	5	1141		93.2	3	5	2	[M+H]+1	1.60815e+08	1.66822e+08	1.5444e+08	4.2	4.6		7.3	7.3	5.7	7.3	7.3	5.7
Ureidosuccinic acid nist 77.4	C5 H8 N2 O5	-0.43	176.043	177.051	2.539	1.49016e+07	1	0	1	84022		77.4	3	11	4	[M+H]+1	1.20489e+07	1.44921e+07	1.29075e+07				6.2	4	6.7	6.2	4	6.7
Ureidosuccinic acid nist 82.0	C5 H8 N2 O5	-0.4	176.043	177.051	2.258	2.05593e+07	1	0	1	84022		82	3	1	0	[M+H]+1	2.03155e+07	2.05274e+07	2.05539e+07				8.4	8.9	7.8	8.4	8.9	7.8
Uridine monophosphate (dimer) nist 90.1	C9 H13 N2 O9 P	999999	648.071	649.079	2.653	1.19168e+06	0	0	2			90.1	3	13	5	[M+H]+1	964306	956231	1.13038e+06				6.1	4.5	5	6.1	4.5	5
Uridine monophosphate nist 89.6	C9 H13 N2 O9 P	-0.16	324.036	325.043	2.649	4.16104e+07	2	0	1	5808		89.6	3	12	5	[M+H]+1	3.33595e+07	3.31193e+07	3.99569e+07				9.5	9.5	9.5	9.5	9.5	9.5
Val-Asp nist 80.7	C9 H16 N2 O5	0.09	232.106	233.113	2.971	7.38828e+06	0	0	2			80.7	3	4	1	[M+H]+1	6.85684e+06	6.97044e+06	7.24544e+06				8.9	8.4	8.4	8.9	8.4	8.4
val-gly-val nist 71.4	C12 H23 N3 O4	0.02	273.169	274.176	5.005	3.24181e+06	0	0	1			71.4	3	0	0	[M+H]+1	3.23002e+06	3.23276e+06	3.23867e+06				7.5	8	8.6	7.5	8	8.6
Valine mzcloud 88.9 nist 92.1	C5 H11 N O2	-0.8	117.079	118.086	2.881	1.39985e+09	4	4	11	6050	88.9	92.1	3	3	1	[M+H]+1	1.31098e+09	1.3678e+09	1.38609e+09		4	4.6	8.4	8.9	9.5	8.4	8.9	9.5
Val-Leu nist 93.6	C11 H22 N2 O3	-0.38	230.163	231.17	5.115	5.07744e+07	0	1	5			93.6	3	1	1	[M+H]+1	5.06549e+07	4.95337e+07	5.05304e+07				9.5	8.9	9.5	9.5	8.9	9.5
Val-Leu nist 94.7	C11 H22 N2 O3	-0.29	230.163	231.17	5.298	2.15641e+07	0	1	5			94.7	3	0	0	[M+H]+1	2.14056e+07	2.15345e+07	2.15316e+07	0.3	3.3	1.4	9.5	9.5	9.5	9.5	9.5	9.5
Val-Lys nist 70.4	C11 H23 N3 O3	-0.02	245.174	246.181	2.22	4.42915e+07	0	0	2			70.4	3	9	3	[M+H]+1	3.84563e+07	4.32631e+07	3.75749e+07				7.8	7.8	6.7	7.8	7.8	6.7
val-phe nist 78.0	C14 H20 N2 O3	0.13	264.147	265.155	5.352	2.76918e+06	0	1	3			78	3	2	1	[M+H]+1	2.76742e+06	2.68178e+06	2.67782e+06				8.6	8.6	8	8.6	8.6	8
val-phe nist 91.4	C14 H20 N2 O3	-0.14	264.147	265.155	5.57	1.46254e+07	0	1	3			91.4	3	1	1	[M+H]+1	1.45842e+07	1.42944e+07	1.45942e+07				9.5	9.5	9.5	9.5	9.5	9.5
Val-Trp nist 79.1	C16 H21 N3 O3	-0.12	303.158	304.166	5.771	7.84928e+06	0	0	2			79.1	3	12	5	[M+H]+1	6.44559e+06	7.61448e+06	6.35871e+06				8.9	8.9	8.4	8.9	8.9	8.4
Valylvaline nist 90.0	C10 H20 N2 O3	-0.38	216.147	217.155	4.532	5.75584e+07	0	0	1			90	3	0	0	[M+H]+1	5.70123e+07	5.74207e+07	5.72423e+07	4.1		4.1	8.9	8.9	8.9	8.9	8.9	8.9
VLH mzcloud 72.0	C17 H29 N5 O4	-0.46	367.222	400.255	4.223	3.13007e+06	0	1	0		72		3	2	1	[M+H+MeOH]+1	3.0061e+06	3.11237e+06	3.07594e+06				5.3	2.6	4.2	5.3	2.6	4.2
VLK mzcloud 73.8	C17 H34 N4 O4	-0.83	358.258	359.265	4.184	2.14276e+06	0	1	3		73.8		3	11	4	[M+H]+1	1.76808e+06	1.73867e+06	2.05832e+06				3.2	5.9	5.9	3.2	5.9	5.9
Xanthine mzcloud 83.0	C5 H4 N4 O2	-0.95	152.033	153.041	3.409	1.20237e+08	1	1	4	1151	83		3	7	3	[M+H]+1	1.04458e+08	1.18419e+08	1.15245e+08				6.7	7.3	7.8	6.7	7.3	7.8
Xanthurenic acid mzcloud 84.4	C10 H7 N O4	0.2	205.038	206.045	5.039	2.99348e+06	1	1	2	5497	84.4		3	2	1	[M+H]+1	2.93965e+06	2.88783e+06	2.99172e+06				8.6	8.6	7.5	8.6	8.6	7.5
Zileuton nist 71.1	C11 H12 N2 O2 S	1.57	236.062	237.07	1.784	4.42645e+06	0	2	3			71.1	3	1	0	[M+H]+1	4.41112e+06	4.37092e+06	4.31707e+06				7.8	7.8	7.3	7.8	7.8	7.3
α-Aspartylphenylalanine mzcloud 93.6	C13 H16 N2 O5	0.04	280.106	281.113	5.224	5.22692e+06	0	1	1		93.6		3	2	1	[M+H]+1	5.19569e+06	5.02999e+06	5.07829e+06				8.9	8.9	8.9	8.9	8.9	8.9
α-Aspartylphenylalanine nist 79.1	C13 H16 N2 O5	0.08	280.106	281.113	4.557	5.74218e+06	0	1	1			79.1	3	3	1	[M+H]+1	5.43066e+06	5.69124e+06	5.46224e+06				8.9	8.9	8.9	8.9	8.9	8.9
β-Alanine mzcloud 78.9	C3 H7 N O2	-0.83	89.0476	90.0549	1.988	9.39577e+08	3	3	2	234	78.9		3	1	1	[M+H]+1	9.38422e+08	9.27288e+08	9.11823e+08	1	5.1	7.3	7.8	8.4	6.7	7.8	8.4	6.7
β-Nicotinamide adenine dinucleotide, reduced nist 85.0	C21 H29 N7 O14 P2	0.2	665.125	666.132	3.253	7.3965e+06	0	0	1			85	3	18	8	[M+H]+1	6.61809e+06	5.13999e+06	7.11212e+06				4	2.4	5.1	4	2.4	5.1
β-Nicotinamide adenine dinucleotide, reduced nist 87.4	C21 H29 N7 O14 P2	1.21	665.126	666.133	2.255	2.75992e+07	0	0	1			87.4	3	14	5	[M+H]+1	2.28779e+07	2.66508e+07	2.09615e+07				8.4	6.2	8.4	8.4	6.2	8.4
β-Nicotinamide adenine dinucleotide, reduced nist 88.0	C21 H29 N7 O14 P2	-0.56	665.124	666.132	4.172	6.68165e+07	0	0	1			88	3	4	1	[M+H]+1	6.26033e+07	6.28331e+07	6.56971e+07				9.5	9.5	9.5	9.5	9.5	9.5
β-Nicotinamide mononucleotide mzcloud 93.4	C11 H15 N2 O8 P	-0.26	334.057	335.064	2.196	1.60511e+08	1	1	1	13553	93.4		3	3	1	[M+H]+1	1.52842e+08	1.59838e+08	1.59004e+08	7.1	7.6	6.5	9.5	9.5	8.9	9.5	9.5	8.9
β-Nicotinamide mononucleotide nist 85.7	C11 H15 N2 O8 P	-0.02	334.057	335.064	2.432	9.501e+06	1	1	1	13553		85.7	3	7	3	[M+H]+1	8.22164e+06	8.74797e+06	9.1487e+06			6.5	4	4	5.7	4	4	5.7
Υ-Glutamylcysteine mzcloud 94.0	C8 H14 N2 O5 S	-0.51	250.062	251.069	3.061	2.29108e+08	1	1	3	110467	94		3	3	1	[M+H]+1	2.17999e+08	2.1888e+08	2.26055e+08				9.5	9.5	9.5	9.5	9.5	9.5
Υ-Glutamylcysteine mzcloud 95.1	C8 H14 N2 O5 S	-0.6	250.062	251.069	2.555	8.92773e+08	1	1	3	110467	95.1		3	3	1	[M+H]+1	8.92765e+08	8.59677e+08	8.38087e+08				8.9	8.4	8.4	8.9	8.4	8.4
			183.066	184.073	2.011	5.2597e+07	0	0	10				3	3	1	[M+H]+1	5.00358e+07	5.21494e+07	4.96642e+07	5.8	7.9	8.3	8.4	9.5	9.5	8.4	9.5	9.5
			135.054	136.062	3.014	5.96684e+06	1	0	1				3	1	0	[M+H]+1	5.91303e+06	5.96985e+06	5.96931e+06	4.1	5	5.3	3.5	4	2.4	3.5	4	2.4
			183.162	184.169	5.362	3.69482e+07	0	0	1				3	2	1	[M+H]+1	3.65055e+07	3.57129e+07	3.52605e+07	9.5	9.5	9.5	9.5	10	9.5	9.5	10	9.5
			199.611	200.619	2.214	3.19272e+06	0	0	2				3	8	3	[M+H]+1	2.68977e+06	3.1177e+06	2.8991e+06				5.3	3.7	4.2	5.3	3.7	4.2
			204.09	205.097	4.588	800428	2	1	1				3	1	0	[M+H]+1	788882	791140	797374				4.5	3.9	3.4	4.5	3.9	3.4
			258.144	259.152	4.913	457624	0	0	2				2	26	13	[M+H]+1	423178	364718	248514				1.4		7.6	1.4		7.9
			204.111	205.118	4.236	8.99841e+06	0	1	0				3	2	1	[M+H]+1	8.69036e+06	8.73951e+06	8.91533e+06				6.7	8.4	9.5	6.7	8.4	9.5
			220.106	221.113	2.197	1.49891e+07	0	1	3				3	4	1	[M+H]+1	1.38203e+07	1.42575e+07	1.46742e+07				7.3	8.4	5.1	7.3	8.4	5.1
			210.124	243.158	4.492	2.0834e+06	0	0	1				3	4	1	[M+H+MeOH]+1	1.92401e+06	2.05841e+06	1.97418e+06				3.2	2.6	5.9	3.2	2.6	5.9
			191.098	192.105	4.188	3.18454e+06	0	1	0				3	8	3	[M+H]+1	2.68651e+06	3.10753e+06	2.92996e+06				7.5	7	5.9	7.5	7	5.9
			188.08	189.087	2.981	8.99825e+06	1	0	1				3	3	1	[M+H]+1	8.66916e+06	8.54935e+06	8.92567e+06				8.4	9.5	8.4	8.4	9.5	8.4
			215.606	216.614	2.18	449813	0	0	1				2	26	10	[M+H]+1	422530	263522	338151				4.7		5.2	4.7		5.2
			222.634	223.642	4.894	220825	0	1	0				3	29	11	[M+H]+1	124380	189878	126537				6.5	3.3	0.5	6.5	3.3	0.5
			225.13	226.137	4.761	1.46209e+06	0	0	4				3	25	9	[M+H]+1	895384	1.3442e+06	988958				3.9	3.4	5.5	3.9	3.4	5.5
			223.114	224.121	2.239	2.11148e+06	0	1	0				3	19	9	[M+H]+1	1.88739e+06	1.97792e+06	1.42062e+06				2.6	3.7	7.2	2.6	3.7	7.5
			195.116	196.123	4.823	799312	0	4	0				3	12	4	[M+H]+1	765556	630950	665406				3.9	3.6	1.4	3.6	3.6	1.4
			194.106	195.113	4.63	940056	0	1	0				3	9	3	[M+H]+1	827908	922229	777794	2.7	1.6	3.8	3.9	3.9	7.2	3.9	3.9	7.2
			189.1	190.107	4.809	5.97778e+06	0	1	0				3	5	2	[M+H]+1	5.89557e+06	5.44965e+06	5.92272e+06				7.3	7.3	6.7	7.3	7.3	6.7
			195.119	196.126	4.846	736120	0	3	0				3	1	0	[M+H]+1	721981	736138	731246				3	2.3	1.2	3.4	2.3	1.2
			229.124	230.132	4.399	707946	0	1	0				3	17	7	[M+H]+1	483363	594966	635264				2	3	0.9	2	3	0.9
			229.125	230.132	2.207	3.90886e+06	0	1	0				3	18	8	[M+H]+1	3.85389e+06	2.73363e+06	3.79026e+06				5.1	4.8	2.6	5.1	4.8	2.6
			100.1	84.0807	1.764	1.06784e+08	0	0	4				3	3	1	[M+H-NH3]+1	1.06655e+08	1.04627e+08	1.00401e+08		4.5	2.1	9.5	7.8	8.4	9.5	7.8	8.4
			322.187	323.194	8.576	842002	0	0	1				3	4	2	[M+H]+1	827729	796626	778503				6.6	7.7	6.1	6.6	7.7	6.1
			148.067	149.074	5.372	3.0162e+06	0	0	1				3	3	1	[M+H]+1	2.98348e+06	2.98626e+06	2.84815e+06				9.1	8.6	8.6	9.1	8.6	8.6
			122.037	123.044	3.859	2.20929e+07	1	0	7				3	10	3	[M+H]+1	2.16029e+07	1.82217e+07	1.81172e+07				6.7	6.2	7.3	6.7	6.2	7.3
			100.016	101.023	3.805	5.15204e+07	0	0	4				3	8	3	[M+H]+1	4.39586e+07	4.41478e+07	4.7374e+07	4	6.2	5.7	6.7	6.2	6.2	6.7	6.2	6.2
			195.126	196.133	6.159	2.6825e+06	0	0	8				3	6	2	[M+H]+1	2.6272e+06	2.35466e+06	2.47802e+06		0.5	3.3	8	8	9.1	8	8	9.1
			363.058	364.065	2.974	9.82549e+07	2	0	1				3	0	0	[M+H]+1	9.81567e+07	9.82542e+07	9.78572e+07		7.6	6	9.5	9.5	9.5	9.5	9.5	9.5
			214.009	215.016	2.669	1.00536e+08	0	0	5				3	9	4	[M+H]+1	9.59623e+07	9.62974e+07	8.40858e+07				7.8	6.7	6.7	7.8	6.7	6.7
			118.042	119.049	3.225	8.13448e+06	0	0	17				3	2	1	[M+H]+1	7.89966e+06	7.87096e+06	8.1331e+06				6.2	7.8	6.7	6.2	7.8	6.7
			119.073	120.081	4.68	7.65362e+08	0	0	15				3	1	0	[M+H]+1	7.65344e+08	7.59463e+08	7.53476e+08	3	4.7	6.1	9.5	9.5	9.5	9.5	9.5	9.5
			285.136	286.144	8.659	200978	0	0	2				3	2	1	[M+H]+1	192561	197924	198491				2.2	4.9	5.4	2.2	4.9	5.4
			103.046	104.053	3.043	6.74971e+07	0	0	6				3	6	3	[M+H]+1	5.97896e+07	6.47277e+07	6.54935e+07				8.9	8.9	8.9	8.9	8.9	8.9
			118.042	119.049	3.852	1.53103e+07	0	0	10				3	24	10	[M+H]+1	9.42877e+06	1.27519e+07	1.36446e+07				6.7	3.5	4.6	6.7	3.5	4.6
			122.037	123.044	3.216	2.03251e+07	1	0	10				3	12	5	[M+H]+1	1.98408e+07	1.76415e+07	1.55064e+07				7.3	7.8	6.7	7.3	7.8	6.7
			161.051	162.058	4.384	1.94943e+06	0	1	0				3	5	2	[M+H]+1	1.94306e+06	1.87525e+06	1.76569e+06		4.3	4.3	7	6.4	6.4	7	6.4	6.4
			121.065	122.072	2.207	1.80908e+07	0	0	10				3	2	1	[M+H]+1	1.75322e+07	1.79891e+07	1.73736e+07				6.2	6.2	8.4	6.2	6.2	8.4
			294.158	295.165	7.823	6.50052e+06	0	0	1				3	1	1	[M+H]+1	6.31413e+06	6.47621e+06	6.4268e+06				9.5	9.5	9.5	9.5	9.5	9.5
			229.071	230.079	6.531	991244	0	0	1				3	4	2	[M+H]+1	958434	911682	978817				7.7	6.1	6.6	7.7	6.1	6.6
			161.084	162.091	6.534	765693	1	0	4				3	4	1	[M+H]+1	752974	727002	712331				7.2	7.7	5.8	7.2	7.7	6.1
			199.132	200.139	4.387	830663	0	0	1				3	10	4	[M+H]+1	677765	747236	786867				5.8	5	3.9	6.1	5	3.9
			158.02	159.028	3.175	1.50222e+07	0	0	4				3	5	2	[M+H]+1	1.47226e+07	1.48071e+07	1.38052e+07		4.3	4.1	8.9	7.8	7.3	8.9	7.8	7.3
			140.047	141.055	6.003	4.73335e+07	0	0	5				3	3	1	[M+H]+1	4.42665e+07	4.59034e+07	4.70448e+07	2	2.7	2	10	9.5	10	10	9.5	10
			70.0782	71.0855	7.122	5.50426e+06	0	0	5				3	5	2	[M+H]+1	4.95319e+06	5.40895e+06	5.2718e+06	2.2	4.1	3.6	9.5	9.5	9.5	9.5	9.5	9.5
			336.175	337.182	1.811	1.93992e+07	0	0	3				3	4	2	[M+H]+1	1.93178e+07	1.90779e+07	1.78373e+07				8.4	7.3	7.8	8.4	7.3	7.8
			83.0734	84.0807	1.778	1.06784e+08	0	0	1				3	3	1	[M+H]+1	1.06655e+08	1.04627e+08	1.00401e+08		4.5	2.1	9.5	7.8	8.4	9.5	7.8	8.4
			184.061	185.069	1.89	2.53212e+08	0	0	4				3	20	10	[M+H]+1	2.46156e+08	1.70485e+08	2.44884e+08	3.3			8.9	8.9	8.9	8.9	8.9	8.9
			85.0891	86.0964	4.218	8.20504e+08	1	0	1				3	2	1	[M+H]+1	7.87835e+08	8.11884e+08	8.10406e+08	1.7		5.3	8.4	7.3	6.7	8.4	7.3	6.7
			85.0891	86.0964	3.98	3.76883e+08	1	0	1				3	3	1	[M+H]+1	3.76652e+08	3.57211e+08	3.53017e+08				5.7	6.7	6.7	5.7	6.7	6.7
			85.0891	86.0964	4.825	4.98474e+06	1	0	1				3	18	7	[M+H]+1	3.27028e+06	3.94086e+06	4.3954e+06				3.7	2.9	2.4	4	2.9	2.4
			85.0891	86.0964	3.12	7.1836e+06	1	0	1				3	4	1	[M+H]+1	6.56737e+06	6.70432e+06	7.00246e+06				7.8	6.7	7.8	7.8	6.7	7.8
			85.0891	86.0964	2.98	6.81393e+06	1	0	1				3	9	4	[M+H]+1	6.52569e+06	5.65017e+06	6.55346e+06				8.4	8.9	8.4	8.4	8.9	8.4
			85.0891	86.0964	1.675	5.97193e+06	1	0	1				3	3	1	[M+H]+1	5.71353e+06	5.87235e+06	5.59248e+06				5.7	5.7	5.1	5.7	5.7	5.1
			94.0418	136.076	3.222	6.80632e+07	0	0	1				3	14	5	[M+ACN+H]+1	6.64091e+07	5.10911e+07	6.03088e+07		1.1	0	8.9	9.5	8.4	8.9	9.5	8.4
			231.093	232.1	7.743	2.77991e+06	0	0	2				3	2	1	[M+H]+1	2.69718e+06	2.7702e+06	2.75925e+06				8.6	8.6	8	8.6	8.6	8
			100.035	101.042	5.617	652859	0	0	1				3	3	1	[M+H]+1	619489	615159	649816				6.3	6.8	5.8	6.3	6.8	5.8
			103.063	104.071	2.136	3.49766e+07	3	0	1				3	4	1	[M+H]+1	3.27316e+07	3.48432e+07	3.25665e+07	6.6	6.4	7.5	8.4	7.3	7.8	8.4	7.3	7.8
			355.096	356.103	9.536	946338	0	0	2				3	5	2	[M+H]+1	855143	913607	921816				6.6	5.5	6.1	6.6	5.5	6.1
			137.995	139.003	2.649	5.99763e+06	0	0	1				3	18	9	[M+H]+1	5.56741e+06	4.00259e+06	5.42109e+06			1.2	5.1	4.6	2.9	5.1	4.6	2.9
			146.035	147.042	3.192	1.74465e+06	0	1	0				3	10	4	[M+H]+1	1.43785e+06	1.71084e+06	1.68144e+06				0.7	4.2	4.8	1	4.2	4.8
			153.115	154.123	4.902	2.32177e+06	0	1	8				3	6	2	[M+H]+1	2.23064e+06	2.02824e+06	2.16601e+06	4.1	8.2	4.1	9.1	8.6	7	9.1	8.6	7
			154.063	137.06	4.485	1.71144e+06	0	1	0				3	4	1	[M+H-H2O]+1	1.66896e+06	1.57595e+06	1.60958e+06		3.3	1.6	6.4	6.4	5.9	6.4	6.4	5.9
			156.006	157.013	2.662	9.58191e+06	0	0	2				3	20	8	[M+H]+1	6.11088e+06	8.65838e+06	8.71083e+06	3.3	3.2	2.1	6.7	5.1	4	6.7	5.1	4
			250.168	251.175	8.75	1.74987e+06	0	0	1				3	1	1	[M+H]+1	1.69857e+06	1.74197e+06	1.71703e+06				1.5	3.2	8.6	1.5	3.2	8.6
			336.175	337.182	1.913	2.00753e+06	0	0	1				3	5	2	[M+H]+1	1.99732e+06	1.81266e+06	1.93035e+06				6.4	8	7	6.4	8	7
			177.079	178.086	5.254	1.01498e+06	0	2	3				3	4	1	[M+H]+1	959923	1.0073e+06	933745	1.6	4.9	4.3	6.6	6.1	5.5	6.6	6.1	5.5
			191.025	192.032	2.297	3.99121e+07	0	0	1				3	5	2	[M+H]+1	3.88064e+07	3.87479e+07	3.68226e+07	5.3	7.5	4.2	8.4	8.9	7.8	8.4	8.9	7.8
			215.007	216.015	1.923	1.22674e+07	0	0	1				3	1	0	[M+H]+1	1.22646e+07	1.20899e+07	1.22538e+07				9.5	7.3	8.4	9.5	7.3	8.4
			191.991	192.999	1.929	6.97983e+06	0	0	1				3	9	4	[M+H]+1	6.44086e+06	6.79165e+06	5.84885e+06				8.9	6.2	7.3	8.9	6.2	7.3
			227.127	260.16	4.167	5.26932e+06	0	0	1				3	3	1	[M+H+MeOH]+1	4.94481e+06	5.06759e+06	5.18187e+06				8.4	6.2	7.8	8.4	6.2	7.8
			243.22	244.227	6.628	1.39111e+06	0	0	1				3	5	2	[M+H]+1	1.25215e+06	1.31613e+06	1.35177e+06	5.8	4.7	5.8	8.3	7.7	6.1	8.3	7.7	6.1
			243.22	244.227	6.467	1.03509e+07	0	0	1				3	0	0	[M+H]+1	1.02487e+07	1.02591e+07	1.03252e+07	7.5	8	8	8.9	8.9	9.5	8.9	8.9	9.5
			256.106	257.113	4.477	8.41416e+07	0	1	3				3	5	2	[M+H]+1	8.26774e+07	7.67377e+07	7.68336e+07			0.3	7.8	7.8	7.3	7.8	7.8	7.3
			256.204	257.211	9.386	4.9839e+06	0	1	1				3	14	5	[M+H]+1	3.75448e+06	3.89463e+06	4.60667e+06	4.7	3.9	0.9	7.5	7.8	8.4	7.8	7.8	8.4
			266.12	267.127	4.623	5.8609e+06	0	0	1				3	14	6	[M+H]+1	5.40188e+06	5.61192e+06	4.45035e+06	3.8			2.9	4.6	4	2.9	4.6	4
			267.145	268.152	6.536	178672	0	1	0				3	9	4	[M+H]+1	174899	148858	167214				6	4.9	2.7	6	4.9	2.7
			268.094	269.101	4.181	1.01663e+07	0	1	0				3	1	0	[M+H]+1	9.94165e+06	1.01612e+07	1.01653e+07		6.5	3.3	7.8	7.8	8.9	7.8	7.8	8.9
			270.194	271.202	5.425	612499	0	1	0				3	2	1	[M+H]+1	584518	602705	605342	3.8	4.9	6	4.7	4.7	7.4	4.7	4.7	7.4
			271.153	272.16	4.786	1.6241e+07	0	1	0				3	8	3	[M+H]+1	1.49795e+07	1.58134e+07	1.37245e+07				8.4	7.8	6.7	8.4	7.8	6.7
			302.166	303.174	9.33	1.25289e+06	0	1	0				3	13	5	[M+H]+1	987533	1.00505e+06	1.17266e+06				3.4	3.4	2.3	3.4	3.4	2.3
			302.17	303.178	5.953	294579	0	1	0				3	17	6	[M+H]+1	216055	215269	268997		4.3	4.3	3.8	2.7	2.5	3.8	2.7	2.2
			313.164	314.171	4.323	5.6022e+06	0	1	0				3	3	1	[M+H]+1	5.59241e+06	5.3844e+06	5.22776e+06				3.5	4	6.7	3.5	4	6.7
			275.119	276.126	6.097	1.36254e+06	0	0	1				3	7	2	[M+H]+1	1.35682e+06	1.2203e+06	1.20588e+06				6.6	8.3	8.3	6.6	8.3	8.3
			332.17	333.177	4.206	5.52653e+06	0	1	1				3	6	2	[M+H]+1	4.8924e+06	5.45796e+06	5.38326e+06				7.8	7.8	8.9	7.8	7.8	8.9
			341.149	342.156	4.352	1.10712e+06	0	1	0				3	11	5	[M+H]+1	1.1007e+06	1.09891e+06	898735				6.6	5	7.2	6.6	5	7.2
			354.263	355.271	5.025	399048	0	2	0				3	2	1	[M+H]+1	389582	382320	396808				3.6	6.8	2.5	3.6	6.8	2.5
			356.188	357.195	4.804	1.20442e+06	0	3	0				3	2	1	[M+H]+1	1.16812e+06	1.19777e+06	1.17392e+06				4.5	3.9	4.5	4.5	3.9	4.5
			360.18	361.187	5.942	825180	0	1	0				3	4	1	[M+H]+1	771952	825439	818674				3.9	6.1	6.6	3.9	6.1	6.6
			370.222	371.229	5.338	1.43898e+06	0	1	0				3	27	10	[M+H]+1	1.30529e+06	877801	884848				1.7	4.5	5	1.7	4.5	5
			372.219	373.226	5.164	3.01138e+06	0	4	0				3	7	3	[M+H]+1	2.80663e+06	2.5889e+06	2.94461e+06				4.8	5.9	5.3	4.8	5.9	5.3
			388.243	389.251	4.176	2.42083e+06	0	2	6				3	5	2	[M+H]+1	2.20369e+06	2.33303e+06	2.36312e+06				4.8	4.2	4.8	4.8	4.2	4.8
			371.188	372.195	4.362	2.44435e+06	0	1	0				3	22	8	[M+H]+1	2.28409e+06	1.61181e+06	1.74825e+06				3.2	4.8	2.1	3.2	4.8	2.1
			329.066	330.073	2.363	4.35989e+07	0	0	2				3	6	2	[M+H]+1	4.28764e+07	3.88985e+07	3.97165e+07				7.8	7.3	7.3	7.8	7.3	7.3
			329.066	330.073	3.034	2.13429e+07	0	0	2				3	6	3	[M+H]+1	2.11178e+07	1.89904e+07	2.07964e+07				7.8	7.8	7.3	7.8	7.8	7.3
			397.149	398.156	4.614	2.50912e+06	0	1	0				3	3	1	[M+H]+1	2.4949e+06	2.37557e+06	2.42054e+06				7	4.2	3.2	7	4.2	3.2
			404.265	405.272	10.924	600563	0	0	1				3	5	2	[M+H]+1	571532	590428	535940				4.7	7.4	4.1	4.7	7.4	4.1
			415.243	416.25	5.102	1.60348e+06	0	1	0				3	3	1	[M+H]+1	1.60022e+06	1.53152e+06	1.51893e+06				6.4	6.1	4.5	6.4	6.4	4.5
			427.254	428.262	4.283	5.35961e+06	0	2	0				3	1	0	[M+H]+1	5.35869e+06	5.29422e+06	5.25342e+06				7.3	6.7	7.8	7.3	6.7	7.8
			442.243	475.276	5.687	634366	0	1	0				3	12	4	[M+H+MeOH]+1	523995	494056	620813				4.1	3	5.2	4.1	3	5.2
			442.243	443.25	5.084	554978	0	1	0				3	24	10	[M+H]+1	400777	321015	491474				4.1	2	0.3	4.1	2	0.3
			464.181	465.188	10.275	839745	0	1	0				3	4	2	[M+H]+1	826884	768604	789925	7.6		3.3	7.2	6.6	6.1	7.2	6.6	6.1
			510.184	511.191	8.26	1.44792e+07	0	1	1				3	1	0	[M+H]+1	1.42957e+07	1.4277e+07	1.44785e+07				9.5	9.5	8.9	9.5	9.5	8.9
			512.26	513.267	8.861	1.73449e+06	0	3	0				3	3	1	[M+H]+1	1.71732e+06	1.64032e+06	1.70868e+06	3.6	3	3.6	7.5	5.9	9.1	7.5	5.9	9.1
			644.401	645.408	6.114	591245	0	1	0				3	7	3	[M+H]+1	576701	511874	515040				5.8	5.2	5.8	5.8	5.2	5.8
			426.19	409.187	5.163	1.68397e+08	0	1	0				3	4	1	[M+H-H2O]+1	1.6839e+08	1.60105e+08	1.56516e+08				8.9	9.5	9.5	8.9	9.5	9.5
			232.117	233.124	3.22	1.22334e+07	0	1	1				3	24	10	[M+H]+1	1.17631e+07	7.4207e+06	1.04762e+07				6.7	6.2	5.1	6.7	6.2	5.1
			142.024	184.058	3.182	2.12686e+06	0	1	0				3	12	5	[M+ACN+H]+1	2.05935e+06	2.01931e+06	1.64781e+06	1.4	4.7	4.1	4.2	5.3	4.8	4.2	5.3	4.8
			240.147	241.155	4.197	1.09056e+07	0	2	2				3	4	1	[M+H]+1	1.03188e+07	1.0802e+07	1.01858e+07				7.3	8.4	7.3	7.3	8.4	7.3
			608.263	609.271	10.307	1.52236e+07	0	2	2				3	1	0	[M+H]+1	1.50282e+07	1.51809e+07	1.49115e+07	3.8			9.5	9.5	9.5	9.5	9.5	9.5
			364.172	365.18	5.071	1.2854e+06	0	1	0				3	6	2	[M+H]+1	1.193e+06	1.2547e+06	1.12715e+06				5	6.1	6.1	5	6.1	6.1
			189.079	190.087	6.332	268448	0	1	0				3	10	4	[M+H]+1	220971	223711	255040			6	6.5	4.9	3.3	6.5	4.9	3.3
			332.194	333.201	10.782	471061	0	5	0				3	25	8	[M+H]+1	288786	277511	424833				3.6	4.1	2.5	3.6	4.1	2.5
			278.148	279.155	2.375	6.15659e+06	0	5	0				3	6	2	[M+H]+1	6.05285e+06	5.40634e+06	5.77074e+06				3.5	4.6	5.1	3.5	4.6	5.1
			358.18	359.187	4.974	515728	0	1	0				3	16	6	[M+H]+1	388689	384893	478215				4.1	6.3	4.1	4.1	6.3	4.1
			165.077	166.084	4.675	6.0051e+08	0	1	0				3	1	0	[M+H]+1	5.98111e+08	5.92057e+08	5.91406e+08	3.9	3	4.7	9.5	9.5	9.5	9.5	9.5	9.5
			300.168	301.176	6.676	235556	0	3	0				3	11	4	[M+H]+1	229123	203370	194391				1.6	2.2	2.7	1.6	2.2	2.7
			295.059	296.066	2.07	6.61386e+07	0	1	1				3	8	3	[M+H]+1	6.47985e+07	5.74136e+07	5.8534e+07				9.5	8.9	8.9	9.5	8.9	8.9
			187.061	188.068	5.472	162838	0	1	0				3	11	6	[M+H]+1	155788	126946	155846				1.6	4.3	1.1	1.6	4.3	1.1
			309.205	310.213	7.624	3.78403e+06	0	1	0				3	1	0	[M+H]+1	3.71675e+06	3.77557e+06	3.76061e+06				9.1	9.1	9.1	9.1	9.1	9.1
			315.179	316.187	4.577	2.06788e+06	0	1	0				3	19	9	[M+H]+1	1.85711e+06	1.94382e+06	1.40789e+06				5.3	4.2	4.5	5.3	4.2	4.8
			380.078	381.086	4.692	1.77342e+07	0	1	0				3	3	1	[M+H]+1	1.76472e+07	1.68486e+07	1.75142e+07				8.9	9.5	8.4	8.9	9.5	8.4
			326.141	327.149	5.056	1.1086e+06	0	1	2				3	1	0	[M+H]+1	1.08172e+06	1.09718e+06	1.10144e+06				5.5	7.7	8.8	5.5	7.7	8.8
			328.247	329.255	7.737	1.02426e+07	0	1	0				3	1	1	[M+H]+1	1.02006e+07	9.97702e+06	1.02176e+07				9.5	8.9	9.5	9.5	8.9	9.5
			342.123	343.13	5.834	5.64834e+06	0	4	3				3	2	1	[M+H]+1	5.42937e+06	5.44194e+06	5.58735e+06	5.4	7.6	5.4	9.5	9.5	9.5	9.5	9.5	9.5
			241.093	242.1	4.757	2.54976e+07	0	3	4				3	1	0	[M+H]+1	2.54922e+07	2.53199e+07	2.51835e+07	6.8	7.1	4.3	8.9	8.9	8.9	8.9	8.9	8.9
			328.142	329.15	5.403	724597	0	1	0				3	5	2	[M+H]+1	701123	657904	713621				7.4	4.7	4.1	7.4	4.7	4.1
			486.187	487.194	7.724	766205	0	1	1				3	7	3	[M+H]+1	678811	650873	743193	0.5	4.9	0	5.2	5.8	6.1	5.2	5.8	5.8
			486.187	487.194	7.489	402110	0	1	1				3	15	5	[M+H]+1	299579	293364	378136				4.1	2.5	2.5	4.1	2.5	2.5
			393.19	394.197	5.467	687085	0	0	2				3	3	1	[M+H]+1	641310	679103	652195				6.3	4.7	4.1	6.3	4.7	4.1
			135.053	136.06	4.179	544808	1	1	10				3	28	13	[M+H]+1	444868	490951	293630				4.1	3.6	2.5	4.1	3.6	2.5
			340.143	341.15	6.578	829494	0	2	3				3	10	3	[M+H]+1	650809	780491	723623				4.1	7.2	7.4	4.1	7.2	7.7
			266.07	267.077	5.778	2.95997e+06	0	0	2				3	2	1	[M+H]+1	2.95762e+06	2.92121e+06	2.82066e+06				8.6	8.6	8.6	8.6	8.6	8.6
			262.089	263.096	4.473	2.17645e+06	0	0	2				3	3	1	[M+H]+1	2.17127e+06	2.03216e+06	2.13069e+06				8	8.6	6.4	8	8.6	6.4
			266.161	267.168	5.471	408441	0	1	0				3	2	1	[M+H]+1	392503	408023	402398				5.2	7.9	6.8	5.2	7.9	6.8
			330.203	331.21	8.08	145234	0	1	2				3	25	11	[M+H]+1	127407	85428.7	86001.8				3.3	4.9	6.5	3.3	4.9	6.5
			191.017	192.024	1.924	3.08325e+07	0	0	1				3	3	1	[M+H]+1	3.04062e+07	3.05882e+07	2.9382e+07				9.5	8.4	8.4	9.5	8.4	8.4
			471.281	472.288	4.554	1.94951e+06	0	1	1				3	20	9	[M+H]+1	1.31657e+06	1.77564e+06	1.76866e+06				5	3.7	5.3	5.3	3.7	5.3
			290.135	291.143	4.085	2.80499e+06	0	1	1				3	5	2	[M+H]+1	2.65332e+06	2.76677e+06	2.55314e+06				1.5	3.2	3.2	1.5	3.2	3.2
			154.053	155.06	3.765	5.90939e+06	0	0	2				3	27	11	[M+H]+1	5.29347e+06	3.25304e+06	4.53092e+06	1.4	2.5	6	4	2.1	2.4	4	2.4	2.4
			312.155	313.162	8.455	9.18378e+06	0	4	1				3	2	1	[M+H]+1	9.11339e+06	8.84398e+06	8.82748e+06	1.4	5.2	3	8.9	9.5	8.9	8.9	9.5	8.9
			176.105	159.101	5.118	530684	0	1	0				3	7	3	[M+H-H2O]+1	507513	462323	518115	0			3	6.8	6.8	3	6.8	6.8
			360.191	361.198	4.877	3.04648e+06	0	4	4				3	2	1	[M+H]+1	2.95181e+06	3.04416e+06	2.94641e+06				8	7.5	7	8	7.5	7
			135.053	136.061	5.012	317006	0	1	10				3	2	1	[M+H]+1	316327	303243	305049				3	7.4	4.7	3	7.4	4.7
			183.056	166.053	2.088	1.37616e+07	0	0	2				3	8	3	[M+H-H2O]+1	1.15917e+07	1.23281e+07	1.31371e+07	6.8	6.3	8.3	8.4	8.4	7.3	8.4	8.4	7.3
			542.306	543.314	6.16	325594	0	1	1				3	11	4	[M+H]+1	316803	256046	304306				5.2	3.8	3.6	5.2	4.1	3.6
			313.165	314.173	9.601	650990	0	1	0				3	5	2	[M+H]+1	601860	591654	647336				6.3	5.2	4.7	6.3	5.2	4.7
			206.991	207.998	1.966	2.84047e+07	0	0	2				3	6	2	[M+H]+1	2.79448e+07	2.53357e+07	2.59433e+07				8.4	9.5	8.4	8.4	9.5	8.4
			586.333	587.34	5.481	2.39068e+06	0	1	0				3	4	2	[M+H]+1	2.3325e+06	2.22356e+06	2.36767e+06				7.5	6.4	8	7.5	6.4	8
			193.095	177.076	5.535	1.30674e+06	0	0	1				3	16	7	[M+H-NH3]+1	1.18825e+06	934110	1.23109e+06	1.1			3.9	5.5	3.9	3.9	5.5	3.9
			201.1	243.134	5.801	1.45291e+06	0	0	3				3	0	0	[M+ACN+H]+1	1.45124e+06	1.44209e+06	1.45247e+06				5	8.3	6.6	5	8.3	6.6
			236.153	237.16	8.617	395081	0	0	1				3	4	1	[M+H]+1	366723	372233	386901				6.8	5.2	3	6.8	5.2	3
			261.096	262.103	2.168	9.22846e+06	0	0	1				3	7	2	[M+H]+1	8.07974e+06	9.08162e+06	8.57507e+06				4.6	5.7	6.7	4.6	5.7	6.7
			440.129	441.137	6.384	960575	0	3	0				3	25	9	[M+H]+1	566013	561309	815353		2.7	3.8	4.7	6.8	3.9	4.7	6.8	3.9
			515.285	516.293	5.298	694902	0	0	1				3	6	2	[M+H]+1	686912	612779	667037				5.2	3.6	6.8	5.2	3.6	6.8
			430.281	431.288	7.607	461343	0	2	1				3	5	2	[M+H]+1	454921	418855	455421		2.7	6	7.4	7.4	6.3	7.4	7.4	6.3
			183.081	184.088	3.851	1.15333e+07	0	0	1				3	14	5	[M+H]+1	8.96147e+06	9.0882e+06	1.11273e+07				4	6.2	6.2	4	6.2	6.2
			212.067	213.075	1.934	1.38321e+08	0	0	1				3	0	0	[M+H]+1	1.3808e+08	1.37121e+08	1.38318e+08		7.1		9.5	9.5	9.5	9.5	9.5	9.5
			687.416	688.424	5.264	345498	0	1	0				3	8	3	[M+H]+1	298427	338937	296278				2	4.7	3	2	4.7	3
			193.096	194.103	2.225	2.22106e+06	0	0	4				2	2	1	[M+H]+1	2.2021e+06	2.20302e+06	2.13093e+06				4.2		4.2	4.2		4.2
			234.05	235.057	1.932	4.27573e+07	0	0	1				3	2	1	[M+H]+1	4.21492e+07	4.12673e+07	4.23877e+07	8.2	9	9	8.9	8.9	9.5	8.9	8.9	9.5
			434.18	435.187	5.71	890484	0	1	0				3	6	2	[M+H]+1	830555	788128	885936				3.4	6.6	3.4	3.4	6.6	3.4
			401.314	402.321	7.193	198683	0	1	0				3	4	1	[M+H]+1	184694	198841	195668				1.6	2.2	0	1.6	2.2	0
			442.199	443.206	10.28	668228	0	0	1				3	5	2	[M+H]+1	654694	613861	609757				3.6	5.2	3.6	3.6	5.2	3.6
			610.252	611.259	10.467	8.57229e+06	0	0	1				2	23	12	[M+H]+1	7.83537e+06	5.22719e+06	7.48326e+06	3.2			5.1	5.7		5.1	5.7
			380.18	381.187	4.138	2.30954e+06	0	2	0				3	10	4	[M+H]+1	1.86229e+06	2.02519e+06	2.17897e+06				3.2	4.2	2.6	3.2	4.2	2.6
			206.043	207.051	1.822	3.3526e+07	1	0	1				3	2	1	[M+H]+1	3.35009e+07	3.2595e+07	3.22228e+07				8.9	8.4	8.9	8.9	8.4	8.9
			458.238	459.245	5.267	1.43247e+06	0	1	1				3	8	3	[M+H]+1	1.42287e+06	1.3733e+06	1.22391e+06				5.5	5.5	6.6	5.5	5.5	6.6
			385.247	386.254	5.494	333902	0	2	0				3	1	0	[M+H]+1	329945	334027	333481				4.7	3	2	4.7	3	2
			197.098	198.105	4.189	282590	0	0	8				3	15	5	[M+H]+1	207991	241974	260168				7.6	3.3	0	7.6	3.3	0
			214.062	215.07	2.108	1.40204e+07	0	1	10				3	4	2	[M+H]+1	1.39993e+07	1.30121e+07	1.39592e+07		2.2		9.5	8.9	9.5	9.5	8.9	9.5
			418.115	419.122	6.339	636352	0	0	0				3	19	6	[M+H]+1	417098	589688	503052				6.8	6.8	6.3	6.8	6.8	6.3
			745.36	746.367	4.736	1.30766e+06	0	0	0				3	2	1	[M+H]+1	1.30162e+06	1.29022e+06	1.24703e+06				2.8	8.3	6.1	2.8	8.3	6.1
			303.057	304.065	1.917	484578	0	0	0				3	25	9	[M+H]+1	439851	292271	322289				0.3	0.3	0.3	0.3	0.3	0.3
			510.261	511.268	8.857	1.75935e+06	0	0	1				3	5	2	[M+H]+1	1.58347e+06	1.58305e+06	1.7067e+06	4.1	3.6	3.6	7.5	7.5	9.1	7.5	7.5	9.1
			590.233	591.241	6.303	434411	0	0	0				2	23	8	[M+H]+1	305860	274421	418649				6.3		4.7	6.3		4.7
			294.115	295.122	4.844	672866	0	0	0				3	4	1	[M+H]+1	628367	673587	671306				5.2	6.8	5.8	5.2	6.8	5.8
			354.063	355.07	6.005	732221	0	0	0				3	4	2	[M+H]+1	726340	679412	674056				7.4	5.8	7.4	7.4	5.8	7.4
			265.112	266.119	2.159	2.16109e+06	1	0	0				3	16	7	[M+H]+1	2.0164e+06	1.59477e+06	2.09783e+06				3.2	7.5	2.6	3.2	7.5	2.6
			473.202	457.183	4.896	1.36261e+06	0	0	0				3	4	2	[M+H-NH3]+1	1.26902e+06	1.33674e+06	1.33834e+06				5.5	6.1	6.6	5.5	6.1	6.6
			692.495	693.502	8.049	245095	0	0	0				3	8	4	[M+H]+1	229049	203187	237486				4.9	1.1	7.6	4.9	1.1	7.6
	C23 H36 N4 S2	-2	432.237	433.245	6.282	2.02177e+06	0	0	0				3	26	9	[M+H]+1	1.25431e+06	1.31851e+06	1.78142e+06				5.5	7.7	7	5.5	7.7	7
	C12 H11 P	-2	186.059	187.067	1.906	1.7944e+07	0	0	0				3	21	9	[M+H]+1	1.19532e+07	1.62639e+07	1.63009e+07				5.7	5.1	4	5.7	5.1	4
	C15 H31 N4 O12 P S2	-1.99	554.111	555.118	1.84	2.14659e+06	0	0	0				3	4	2	[M+H]+1	2.0381e+06	2.11331e+06	1.96511e+06				8.6	8	5.9	8.6	8	5.9
	C10 H25 N9 O2 S	-1.98	335.185	336.192	6.223	1.18748e+06	0	0	0				3	7	3	[M+H]+1	1.05923e+06	1.04936e+06	1.18231e+06				6.6	6.1	6.6	6.6	6.1	6.6
	C9 H17 N2 O P	-1.98	200.107	201.115	4.491	1.50128e+06	0	0	0				3	20	7	[M+H]+1	977634	1.41917e+06	1.28434e+06				4.5	4.5	4.5	4.5	4.5	4.5
	C39 H43 N3 O3 S	-1.98	633.301	634.309	6.423	316979	0	0	0				3	1	0	[M+H]+1	316479	314561	312654				5.8	6.8	2	5.8	6.8	2
	C10 H16 O5 P2 S	-1.97	310.019	311.026	1.812	5.03232e+06	0	0	0				3	6	3	[M+H]+1	4.84565e+06	4.91628e+06	4.44987e+06				6.7	9.5	8.4	6.7	9.5	8.4
	C9 H22 N8 O6 S	-1.97	370.138	371.145	3.163	8.15074e+06	0	0	0				3	7	2	[M+H]+1	8.14377e+06	7.34811e+06	7.22444e+06				7.3	5.7	6.7	7.3	5.7	6.7
	C15 H32 N3 O17 P	-1.96	557.146	558.153	3.05	5.90652e+06	0	0	0				3	4	1	[M+H]+1	5.46005e+06	5.59243e+06	5.78842e+06				4.6	5.7	6.7	4.6	5.7	6.7
	C6 H17 N8 O4 P	-1.95	296.11	297.118	6.341	197636	0	0	0				2	29	15	[M+H]+1	165310	170301	101681				6	4.9		6	4.9
	C25 H19 N O6	-1.93	429.12	430.128	3.23	1.09382e+06	0	0	0				3	4	2	[M+H]+1	1.08767e+06	1.09202e+06	1.01458e+06				3.4	5	6.1	3.4	5	6.1
	C12 H32 N6 O6 P2	-1.93	418.185	419.192	5.902	769681	0	0	0				3	7	3	[M+H]+1	714125	759575	665175				6.3	6.6	7.4	6.3	6.6	7.4
	C14 H33 N7 O S	-1.92	347.246	348.253	11.468	1.66675e+06	0	0	0				3	14	5	[M+H]+1	1.37879e+06	1.23536e+06	1.56612e+06				6.1	3.4	5.3	6.1	3.4	5
	C8 H25 N9 O6 S	-1.92	375.164	376.171	5.055	2.86422e+06	0	0	0				3	4	2	[M+H]+1	2.76561e+06	2.63923e+06	2.82807e+06				3.7	3.2	4.2	3.7	3.2	4.2
	C17 H31 N3 O S2	-1.91	357.19	358.197	4.795	1.17614e+06	0	0	0				3	4	2	[M+H]+1	1.08618e+06	1.09194e+06	1.15067e+06				5	3.9	4.5	5	3.9	4.5
	C21 H23 Cl N4 O	-1.91	382.155	383.163	1.757	5.25309e+06	0	1	1				3	6	2	[M+H]+1	5.17106e+06	4.83064e+06	4.58617e+06				8.4	8.4	8.9	8.4	8.4	8.9
	C8 H8 N4 O7 S	-1.91	304.011	305.018	1.813	2.63683e+06	0	0	0				3	3	1	[M+H]+1	2.47624e+06	2.52085e+06	2.5924e+06				8	6.4	8.6	8	6.4	8.6
	C6 H21 N9 O4 S2	-1.91	347.115	348.122	4.928	2.37271e+06	0	0	0				3	1	0	[M+H]+1	2.34342e+06	2.37152e+06	2.31308e+06				8	7	7	8	7	7
	C11 H32 N6 O7 P2 S	-1.9	454.152	455.159	5.748	1.09261e+06	0	0	0				3	6	2	[M+H]+1	1.08561e+06	986953	965016				8.3	6.1	6.1	8.3	6.1	6.1
	C26 H44 N4 O P4 S	-1.89	584.218	585.225	11.592	623748	0	0	0				3	22	9	[M+H]+1	547972	351081	492960				1.4	6.8	4.1	1.4	6.8	4.1
	C7 H22 N6 O P2	-1.89	268.133	269.14	5.66	168937	0	0	0				3	15	7	[M+H]+1	142368	157891	115756				3.8	2.7	3.8	3.8	2.7	3.8
	C7 H17 N6 O P	-1.89	232.12	233.127	4.307	954577	0	0	0				2	29	13	[M+H]+1	657854	463053	805720				2		0.7	2.3		0.7
	C12 H23 N4 P S2	-1.89	318.11	319.117	3.187	3.74266e+06	0	0	0				3	2	1	[M+H]+1	3.61873e+06	3.74185e+06	3.59658e+06				5.3	7	4.8	5.3	7	4.8
	C22 H26 F N3 O	-1.88	367.205	368.213	7.237	156809	0	1	0				3	9	4	[M+H]+1	131897	155911	138908				3.8	2.7	3.8	3.8	2.7	3.8
	C36 H38 N2 O6 P2	-1.87	656.219	657.227	7.818	179992	0	0	0				3	13	5	[M+H]+1	143238	181778	176190				2.2	3.3	0.5	2.2	3.3	0.5
	C27 H28 N2 O7	-1.86	492.189	493.196	6.417	298966	0	0	0				3	7	2	[M+H]+1	268337	257751	292385				5.2	6.5	4.7	5.2	6.8	4.7
	C29 H55 N8 O2 P3 S	-1.86	672.337	673.344	1.779	7.29224e+06	0	0	0				3	3	1	[M+H]+1	6.97343e+06	7.21401e+06	6.83768e+06				9.5	8.9	8.4	9.5	8.9	8.4
	C8 H26 N10 O3 S	-1.86	342.19	343.198	4.938	3.3768e+06	0	0	0				3	6	2	[M+H]+1	3.24833e+06	3.31359e+06	3.01876e+06				7	6.4	5.9	7	6.4	5.9
	C8 H16 N6 P2 S	-1.85	290.063	291.07	3.381	3.67929e+06	0	0	0				3	6	3	[M+H]+1	3.66846e+06	3.59376e+06	3.30043e+06				3.7	4.8	3.7	3.7	4.8	3.7
	C12 H26 N10 O2 S	-1.84	374.195	375.203	6.25	1.34137e+06	0	0	0				3	22	11	[M+H]+1	1.23334e+06	860883	1.2682e+06				2.8	6.1	2.8	2.8	6.1	2.8
	C20 H44 N10 O4 S	-1.84	520.326	521.333	7.001	217084	0	0	0				3	13	6	[M+H]+1	217731	203158	172018				3.3	4.3	5.4	3.3	4.3	5.4
	C8 H19 N7 O8 S	-1.84	373.101	374.108	3.139	4.29561e+06	0	0	0				3	1	1	[M+H]+1	4.25268e+06	4.18664e+06	4.28133e+06				6.7	7.3	7.3	6.7	7.3	7.3
	C13 H18 N4 O8 S	-1.84	390.084	391.091	5.545	2.74488e+06	0	0	0				3	2	1	[M+H]+1	2.73495e+06	2.64542e+06	2.73023e+06				5.3	5.3	6.4	5.3	5.3	6.4
	C9 H28 N10 O6 S	-1.83	404.191	405.198	5.051	1.67301e+06	0	0	0				3	5	2	[M+H]+1	1.66652e+06	1.61782e+06	1.50385e+06				4.8	5.3	6.1	4.8	5.3	6.4
	C41 H26 N2 O	-1.83	562.203	563.211	6.845	621365	0	0	0				3	9	3	[M+H]+1	524170	528640	594312				6.8	4.7	7.4	6.8	4.7	7.4
	C8 H16 N4 O3 P2 S	-1.83	310.041	311.049	2.148	2.63526e+07	0	0	0				3	4	1	[M+H]+1	2.60743e+07	2.43962e+07	2.51176e+07		3.3	5.4	8.4	8.9	8.9	8.4	8.9	8.9
	C9 H23 N6 O8 P	-1.83	374.131	375.138	1.829	8.61837e+06	0	0	0				3	3	1	[M+H]+1	8.53941e+06	8.52912e+06	8.14501e+06				7.3	8.4	8.4	7.3	8.4	8.4
	C39 H34 N4 O3 P2	-1.82	668.209	669.217	7.544	557255	0	0	0				3	27	14	[M+H]+1	490277	307118	506119				5.8	2	5.8	5.8	2	5.8
	C9 H30 N10 O4 S	-1.82	374.217	375.224	3.27	5.09429e+06	0	0	0				3	4	1	[M+H]+1	4.71405e+06	5.04207e+06	4.85935e+06				6.7	7.3	7.8	6.7	7.3	7.8
	C11 H32 N10 O3 S	-1.81	384.237	385.245	5.855	859926	0	0	0				3	4	2	[M+H]+1	819741	788212	853146				3.9	4.5	5.5	3.9	4.5	5.5
	C5 H N5 O6 P2	-1.81	288.94	289.947	1.918	381853	0	0	0				2	11	4	[M+H]+1	302157	328430	359967				4.1		0.9	4.1		0.9
	C16 H38 N8 O3 S	-1.81	422.278	423.285	8.906	2.65897e+06	0	0	0				3	3	1	[M+H]+1	2.62187e+06	2.5068e+06	2.52133e+06	3.6	4.1	2	8	8.6	8.6	8	8.6	8.6
	C11 H24 N10 O6 S2	-1.8	456.131	457.139	5.151	5.52126e+06	0	0	0				3	7	3	[M+H]+1	5.41451e+06	4.79614e+06	5.00512e+06				7.8	7.3	6.2	7.8	7.3	6.2
	C15 H27 N8 O7 P3	-1.8	524.121	525.128	5.026	2.0096e+06	0	0	0				3	1	0	[M+H]+1	1.97741e+06	2.00464e+06	1.98777e+06				6.4	8.6	8	6.4	8.6	8
	C20 H37 N2 O14 P	-1.79	560.197	561.205	9.873	1.62658e+06	0	0	0				3	15	7	[M+H]+1	1.46228e+06	1.53502e+06	1.19081e+06				6.1	7.5	3.4	6.1	7.5	3.4
	C12 H36 N10 O2 P4 S	-1.78	508.168	509.176	7.717	524319	0	0	0				3	6	3	[M+H]+1	488329	456762	520037				4.7	6.3	4.7	4.7	6.3	4.7
	C4 H12 N9 P	-1.78	217.095	218.102	2.265	6.31185e+06	0	0	0				3	8	3	[M+H]+1	5.32708e+06	5.60153e+06	6.03237e+06				4	6.2	5.1	4	6.2	5.1
	C19 H49 N7 O6 P2	-1.77	533.321	534.328	6.859	932033	0	0	0				3	3	2	[M+H]+1	919193	870751	926003				3.9	7.2	3.4	3.9	7.2	3.4
	C11 H34 N10 O3 S	-1.76	386.253	387.26	6.089	1.1169e+06	0	0	0				3	7	3	[M+H]+1	1.10841e+06	1.01106e+06	957000				6.1	6.6	7.2	6.1	6.6	7.2
	C7 H22 N6 O4 P2	-1.76	316.117	317.125	6.41	421991	0	0	0				3	5	2	[M+H]+1	380915	395282	410134				5.8	5.2	4.7	5.8	5.2	4.7
	C4 H10 N6 O5	-1.75	222.071	223.078	5.496	83082.4	0	0	0				2	17	6	[M+H]+1	59717	81638.1	68675				5.4		0.5	5.4		0.5
	C25 H34 N2 O11	-1.75	538.215	539.223	9.87	1.28689e+07	0	0	0				3	5	2	[M+H]+1	1.28502e+07	1.24636e+07	1.16153e+07				7.8	8.9	8.4	7.8	8.9	8.4
	C7 H24 N6 O3 P2	-1.74	302.138	303.145	4.172	556545	0	0	0				3	30	13	[M+H]+1	291882	451037	470656				4.1	2.5	1.4	4.1	2.5	1.4
	C21 H54 N10 O P2 S2	-1.73	588.339	589.346	6.159	590211	0	0	0				3	2	1	[M+H]+1	587031	563999	581485				3	5.2	7.4	3	5.2	7.4
	C13 H29 N9 O5 S	-1.73	423.2	424.208	5.285	670171	0	0	0				3	11	4	[M+H]+1	531917	643759	618804				5.8	4.7	5.2	5.8	4.7	5.2
	C21 H38 N4 O2 P4	-1.73	502.194	503.201	4.814	587005	0	0	0				3	16	5	[M+H]+1	566680	443372	431141				6.3	4.7	6.3	6.3	4.7	6.3
	C5 H12 N4 O11	-1.73	304.05	305.057	1.789	2.31292e+06	0	0	0				3	4	1	[M+H]+1	2.12339e+06	2.26698e+06	2.18573e+06				7	6.4	5.3	7	6.4	5.3
	C30 H58 N2 O4 P2 S	-1.73	604.358	605.365	6.654	3.57718e+06	0	0	0				3	14	6	[M+H]+1	3.17466e+06	3.40681e+06	2.65878e+06				7.5	8	8.6	7.5	8	8.6
	C15 H38 N6 O8 P2	-1.72	492.222	493.229	5.067	633789	0	0	0				3	10	4	[M+H]+1	623571	578466	513714				3	6.3	3	3	6.3	3
	C17 H39 N3 O7 P2	-1.71	459.226	460.233	10.28	790481	0	0	0				3	8	3	[M+H]+1	659725	762132	743962	2.2			5.8	5	6.1	5.8	5	6.1
	C4 H12 N9 P	-1.71	217.095	218.102	2.757	2.70536e+06	0	0	0				3	5	2	[M+H]+1	2.70032e+06	2.46136e+06	2.69567e+06				5.3	4.2	3.7	5.3	4.2	3.7
	C12 H31 N10 O8 P5	-1.71	598.1	599.108	2.147	3.1126e+06	0	0	0				3	5	2	[M+H]+1	2.91943e+06	2.80068e+06	3.06095e+06				8	7	7.5	8	7	7.5
	C21 H42 N6 O S	-1.71	426.313	427.321	11.326	2.51136e+06	0	0	0				3	4	1	[M+H]+1	2.50002e+06	2.4745e+06	2.32403e+06				6.4	7.5	7	6.4	7.5	7
	C15 H41 N8 O12 P S	-1.7	588.229	589.236	4.5	1.33648e+06	0	0	0				3	7	3	[M+H]+1	1.33083e+06	1.16304e+06	1.31726e+06				6.6	5.5	6.6	6.6	5.5	6.6
	C22 H35 N2 O3 P	-1.7	406.238	407.245	6.211	184002	0	0	0				3	29	12	[M+H]+1	158007	92578.9	111536				2.7	2.7	2.7	2.7	2.7	2.7
	C12 H25 N9 O6 S	-1.64	423.164	424.171	4.835	514300	0	0	0				3	12	4	[M+H]+1	487889	403031	419623				3	2	4.1	3	2	4.1
	C12 H28 N6 O8 P2 S	-1.64	478.116	479.123	1.828	3.31729e+06	0	0	0				3	3	1	[M+H]+1	3.14646e+06	3.29336e+06	3.2256e+06				7.5	7	9.1	7.5	7	9.1
	C16 H20 N6 O5 S2	-1.64	440.093	441.1	2.12	1.48931e+07	0	0	0				3	7	3	[M+H]+1	1.31041e+07	1.46289e+07	1.35133e+07				8.4	8.4	9.5	8.4	8.4	9.5
	C25 H46 N2 O3 P2 S	-1.61	516.27	517.277	4.996	1.65614e+06	0	0	0				3	7	3	[M+H]+1	1.633e+06	1.43026e+06	1.56084e+06				4.2	3.4	2.1	4.2	3.7	2.1
	C20 H43 N7 O5 P2 S	-1.61	555.251	556.259	5.773	2.90571e+06	0	0	0				3	4	1	[M+H]+1	2.90039e+06	2.72545e+06	2.67783e+06				7	7.5	9.1	7	7.5	9.1
	C18 H48 N7 O2 P5	-1.6	549.255	550.262	4.528	930973	0	0	0				3	6	2	[M+H]+1	874598	926260	817173				5	5	2.8	5	5	2.8
	C27 H32 N4 O3	-1.59	460.247	461.254	5.793	4.48602e+06	0	2	0				3	2	1	[M+H]+1	4.35037e+06	4.34829e+06	4.48417e+06				9.5	5.7	9.5	9.5	5.7	9.5
	C12 H36 N10 O3 S2	-1.59	432.241	433.248	5.708	2.09957e+06	0	0	0				3	11	4	[M+H]+1	1.69e+06	2.03821e+06	1.86411e+06				8	7	6.4	8	7	6.4
	C17 H32 N8 O3 S2	-1.58	460.203	461.21	4.755	4.08302e+06	0	0	0				3	1	0	[M+H]+1	4.0762e+06	4.03621e+06	4.07016e+06				8.4	8.4	8.9	8.4	8.4	8.9
	C7 H7 N4 O7 P	-1.58	290.005	291.012	1.924	2.08959e+06	0	0	0				3	1	0	[M+H]+1	2.08818e+06	2.03308e+06	2.04543e+06				5.9	7	8	5.9	7	8
	C15 H41 N7 O6 P2	-1.56	477.259	478.266	6.158	656801	0	0	0				3	22	11	[M+H]+1	617884	570185	400541				4.7	3	3.6	4.7	3	3.6
	C7 H16 N6 O5 P2	-1.56	326.065	327.073	6.365	178922	0	0	0				2	28	12	[M+H]+1	150861	86061.9	122926				3.3	6.5		3.3	6.5
	C30 H27 N O6	-1.56	497.183	498.19	6.929	683348	0	0	0				3	9	3	[M+H]+1	580862	582974	652805				4.7	5.2	5.8	4.7	5.2	5.8
	C17 H45 N7 O6 P2	-1.55	505.29	506.297	6.286	237522	0	0	0				3	9	4	[M+H]+1	214831	193823	231825				6.5	4.3	4.9	6.5	4.3	4.9
	C13 H25 N2 O P3 S2	-1.55	382.062	383.069	6.003	642172	0	0	0				3	2	1	[M+H]+1	617206	639455	613423				7.9	6.8	3.6	7.9	6.8	3.6
	C10 H31 N9 O4 S	-1.55	373.221	374.229	5.317	423916	0	0	0				3	7	3	[M+H]+1	415552	385797	373947				4.1	5.2	6.3	4.1	5.2	6.3
	C6 H8 N4 O9 P2	-1.55	341.976	342.983	1.898	6.64027e+06	0	0	0				3	1	0	[M+H]+1	6.5587e+06	6.63161e+06	6.62587e+06				6.2	5.7	6.7	6.2	5.7	6.7
	C19 H31 N4 P S	-1.54	378.2	379.207	4.505	1.03882e+06	0	0	0				3	6	2	[M+H]+1	1.03195e+06	978503	919698				3.4	7.2	2.8	3.4	7.2	2.8
	C13 H29 N2 O3 P3 S2	-1.54	418.083	419.09	5.548	1.67664e+06	0	0	0				3	3	1	[M+H]+1	1.59033e+06	1.63881e+06	1.65237e+06				8	6.4	7	8	6.4	7
	C16 H28 N O4 P3 S	-1.53	423.095	424.102	3.553	3.85635e+06	0	0	0				3	8	3	[M+H]+1	3.34004e+06	3.32735e+06	3.71463e+06				3.7	3.2	2.6	3.7	3.2	2.6
	C13 H34 N10 O3 S	-1.52	410.253	443.286	5.319	790151	0	0	0				3	4	2	[M+H+MeOH]+1	779825	730150	730995				7.2	7.2	6.1	7.2	7.2	6.1
	C11 H32 N6 O8 P2 S	-1.5	470.147	471.154	4.928	1.17054e+06	0	0	0				3	7	2	[M+H]+1	1.01383e+06	1.06763e+06	1.1259e+06				3.4	5	3.4	3.4	5	3.4
	C2 H2 N10 O17 P4 S	-1.47	593.826	594.833	1.891	436458	0	0	0				3	30	16	[M+H]+1	384422	341588	206064				6.8	3.6	4.9	6.8	3.6	5.2
	C19 H32 N3 O6 P S	-1.45	461.174	462.182	2.115	4.1335e+06	0	0	0				3	4	1	[M+H]+1	3.85258e+06	3.94205e+06	4.05976e+06				5.1	6.2	8.9	5.1	6.2	8.9
	C13 H32 N10 O7 S	-1.44	472.217	473.224	5.319	1.20101e+06	0	0	0				3	2	1	[M+H]+1	1.1933e+06	1.15051e+06	1.20042e+06				5	6.6	5	5	6.6	5
	C14 H22 N3 P3	-1.44	325.102	326.109	3.155	1.14036e+06	0	0	0				3	6	2	[M+H]+1	1.00628e+06	1.12306e+06	1.09961e+06				7.7	3.4	6.1	7.7	3.4	6.1
	C17 H38 N10 O4 S	-1.44	478.279	479.286	6.421	531928	0	0	0				3	6	3	[M+H]+1	528905	528892	479358				4.1	5.2	3.6	4.1	5.2	3.6
	C7 H16 N4 O S	-1.44	204.104	205.111	5.885	244562	0	0	1				3	17	7	[M+H]+1	223485	164840	183370				2.7	5.4	3.3	2.7	5.4	3.3
	C7 H22 N9 O P	-1.44	279.168	280.175	4.191	6.26698e+06	0	0	0				3	5	2	[M+H]+1	5.66703e+06	5.69972e+06	6.09829e+06				8.4	8.4	8.4	8.4	8.4	8.4
	C21 H42 N7 O18 P	-1.44	711.231	712.239	3.27	2.99069e+06	0	0	0				3	7	3	[M+H]+1	2.63236e+06	2.59751e+06	2.91317e+06				4.8	5.3	4.8	4.8	5.3	4.8
	C13 H27 N6 O6 P S	-1.44	426.144	427.152	1.915	1.26385e+06	0	0	0				2	18	6	[M+H]+1	912713	905299	1.18081e+06					7.7	8.3		7.7	8.3
	C20 H38 N6 O12 P4 S	-1.43	710.121	711.128	2.208	7.02e+06	0	0	0				3	8	4	[M+H]+1	6.66378e+06	6.83939e+06	5.97406e+06				7.8	5.1	4	7.8	5.1	4
	C17 H32 N10 O5 P2 S	-1.42	550.175	551.182	5.546	1.2615e+06	0	0	0				3	4	2	[M+H]+1	1.22903e+06	1.17025e+06	1.24282e+06				6.1	3.9	5.5	6.1	3.9	5.5
	C5 H16 N10 O2	-1.42	248.145	249.153	4.769	376546	0	0	0				3	27	9	[M+H]+1	203571	263240	313637				3.8	1.6	3	3.8	2	3
	C33 H35 N O5	-1.42	525.251	526.258	7.958	565725	0	0	0				3	5	2	[M+H]+1	553131	562234	515452				6.3	5.8	5.8	6.3	5.8	5.8
	C17 H36 N7 P S2	-1.42	433.221	434.228	8.436	1.96371e+06	0	0	0				3	4	1	[M+H]+1	1.84505e+06	1.96404e+06	1.95829e+06				8.6	9.1	8.6	8.6	9.1	8.6
	C23 H22 N2 O5	-1.4	406.152	407.16	4.996	1.03558e+06	0	0	0				3	8	3	[M+H]+1	1.02382e+06	944076	867332				5.5	6.6	7.7	5.5	6.6	7.7
	C15 H37 N7 O10 S	-1.4	507.232	491.212	7.86	1.19265e+06	0	0	0				3	4	1	[M+H-NH3]+1	1.10873e+06	1.15069e+06	1.16995e+06				8.3	7.7	7.2	8.3	7.7	7.2
	C6 H11 N10 P	-1.4	254.09	255.097	2.209	1.37949e+08	0	0	0				3	1	1	[M+H]+1	1.34109e+08	1.3595e+08	1.36944e+08			6.5	8.9	8.9	8.9	8.9	8.9	8.9
	C6 H11 N4 O13 P3	-1.4	439.953	440.96	1.872	1.98715e+06	0	0	0				3	4	2	[M+H]+1	1.9728e+06	1.81732e+06	1.94325e+06				5.9	5.9	4.2	5.9	5.9	4.2
	C5 H12 N10 O8 P4 S2	-1.39	527.922	528.93	1.846	436285	0	0	0				2	14	6	[M+H]+1	375870	319746	407409					5.8	5.2		5.8	5.2
	C10 H18 N2 O3 S	-1.39	246.103	247.111	6.346	1.69346e+08	0	0	0				3	2	1	[M+H]+1	1.6247e+08	1.62125e+08	1.67665e+08				7.3	7.8	7.3	7.3	7.8	7.3
	C20 H51 N7 O7 P2	-1.38	563.332	564.339	6.052	454802	0	0	0				3	7	2	[M+H]+1	403045	455495	450530				7.4	5.8	6.8	7.4	5.8	6.8
	C4 H5 N O8 P4 S5	-1.37	478.756	479.764	5.566	625610	0	0	0				3	30	12	[M+H]+1	270919	479933	460583				5.8	4.1	4.7	5.8	4.1	4.7
	C26 H55 N6 O5 P S2	-1.37	626.34	627.348	6.653	504960	0	0	0				3	13	4	[M+H]+1	477313	394435	376473				4.1	3	6.3	4.1	3	6.3
	C8 H26 N8 O10 P2	-1.37	456.124	457.131	1.808	2.72428e+06	0	0	0				3	5	2	[M+H]+1	2.46664e+06	2.54327e+06	2.65234e+06				7	8.6	8	7	8.6	8
	C17 H28 N4 O7	-1.36	400.195	401.203	4.781	2.12987e+06	0	0	0				3	10	4	[M+H]+1	1.73765e+06	2.06774e+06	1.86196e+06				3.7	2.6	3.7	3.7	2.6	3.7
	C17 H42 N6 O5 P2	-1.36	472.269	473.276	6.42	871739	0	0	0				3	2	1	[M+H]+1	847646	869781	849465				4.5	4.5	2.3	4.5	4.5	2.3
	C9 H16 N9 O P	-1.35	297.121	298.128	4.744	1.33118e+06	0	0	0				3	5	2	[M+H]+1	1.25552e+06	1.32294e+06	1.19659e+06				5.5	3.9	7.2	5.5	3.9	7.2
	C18 H35 N9 O7 S2	-1.35	553.209	554.217	7.455	218460	0	0	0				3	7	3	[M+H]+1	187952	190544	209216				2.2	2.2	3.8	2.2	2.2	3.8
	C15 H40 N6 O7 P2	-1.35	478.243	479.25	6.045	483782	0	0	0				3	7	3	[M+H]+1	451001	477794	416060				5.2	4.7	6.8	5.2	4.7	6.8
	C18 H43 N9 O4 P2	-1.35	511.291	512.298	10.175	446178	0	0	0				3	7	3	[M+H]+1	434794	376644	409660				3.6	5.2	4.1	3.6	5.2	4.1
	C20 H29 P3	-1.35	362.148	363.155	3.23	1.40695e+07	0	0	0				3	2	1	[M+H]+1	1.35867e+07	1.39988e+07	1.36996e+07				8.9	8.9	8.9	8.9	8.9	8.9
	C26 H56 N2 O4 S4	-1.33	588.312	589.319	5.723	1.30815e+06	0	0	0				3	1	0	[M+H]+1	1.27842e+06	1.28943e+06	1.30005e+06				4.5	3.4	4.5	4.5	3.4	4.5
	C14 H23 N9 S3	-1.33	413.123	414.131	5.427	893267	0	0	0				3	2	1	[M+H]+1	891029	853582	869291				3.9	4.5	7.2	3.9	4.5	7.2
	C5 H8 N4 O15 P2	-1.33	425.946	426.953	1.892	265787	0	0	0				3	9	3	[M+H]+1	224229	228781	254526				4.9	4.9	5.4	4.9	4.9	5.4
	C25 H44 N3 P3	-1.32	479.274	480.281	5.289	1.71413e+06	0	0	0				3	3	1	[M+H]+1	1.61223e+06	1.69782e+06	1.64874e+06				7.5	5.3	5.9	7.5	5.3	5.9
	C35 H58 N6 O4 S2	-1.32	690.395	691.402	7.03	571262	0	0	0				3	3	2	[M+H]+1	567817	570378	541208				4.7	7.9	7.4	4.7	7.9	7.4
	C21 H38 N O4 P3 S	-1.32	493.173	494.18	6.593	4.53205e+06	0	0	0				3	0	0	[M+H]+1	4.53043e+06	4.52828e+06	4.52429e+06				5.7	6.2	5.1	5.7	6.2	5.1
	C9 H25 N2 O2 P5	-1.31	348.06	349.067	2.21	1.34196e+07	0	0	0				3	1	0	[M+H]+1	1.34171e+07	1.33767e+07	1.3138e+07				6.2	6.7	6.2	6.2	6.7	6.2
	C17 H19 N7 O2 P2 S	-1.31	447.079	448.086	4.326	6.98304e+06	0	0	0				3	25	13	[M+H]+1	6.69479e+06	4.19327e+06	6.60683e+06				5.1	7.3	5.1	5.1	7.3	5.1
	C3 H2 O2	-1.31	70.0054	71.0127	6.343	2.85928e+06	0	0	0				3	4	1	[M+H]+1	2.67383e+06	2.69514e+06	2.80802e+06				9.1	8.6	7	9.1	8.6	7
	C13 H34 N10 O4 S	-1.3	426.248	427.255	4.96	3.39741e+06	0	0	0				3	11	4	[M+H]+1	3.09079e+06	3.26946e+06	2.71922e+06				4.2	4.8	4.8	4.2	4.8	4.8
	C35 H35 N2 O2 P	-1.3	546.243	547.25	5.967	655822	0	0	0				3	8	3	[M+H]+1	552249	610559	625718				5.2	6.8	4.1	5.2	6.8	4.1
	C24 H46 N6 O4 P4	-1.3	606.252	607.26	2.975	1.20109e+06	0	0	0				3	24	10	[M+H]+1	740914	1.02047e+06	1.07069e+06				8.8	6.6	7.2	8.8	6.6	7.2
	C6 H9 N8 P5	-1.3	347.963	348.971	1.916	1.69393e+06	0	0	0				3	8	3	[M+H]+1	1.45317e+06	1.57803e+06	1.62907e+06				7.7	7	8	8	7	8
	C21 H14 N6 O8	-1.29	478.087	479.094	6.094	627174	0	0	0				3	6	2	[M+H]+1	563606	558351	619104				4.7	1.4	2	4.7	1.4	2
	C9 H18 N2 O2	-1.29	186.137	187.144	4.885	5.85514e+08	0	0	2				3	2	1	[M+H]+1	5.81994e+08	5.65025e+08	5.56305e+08	9.5	9.5	9.5	9.5	9.5	9.5	9.5	9.5	9.5
	C30 H53 N3 O10 P2 S	-1.27	709.292	710.299	5.469	736119	0	0	0				3	6	2	[M+H]+1	648276	721694	701854				2.5	6.8	3.6	2.5	6.8	3.6
	C18 H31 N4 O3 P3 S	-1.26	476.132	477.14	2.161	9.01634e+06	0	0	0				3	8	3	[M+H]+1	7.78189e+06	8.6503e+06	8.6973e+06				7.8	8.9	7.3	7.8	8.9	7.3
	C38 H44 N4 O5	-1.26	636.33	637.338	6.686	2.2857e+06	0	0	0				3	4	1	[M+H]+1	2.28068e+06	2.13973e+06	2.12125e+06				8.6	7	9.1	8.6	7	9.1
	C12 H28 N4 O2 P2 S2	-1.26	386.112	387.12	5.275	3.00193e+06	0	0	0				3	3	1	[M+H]+1	2.97112e+06	2.82742e+06	2.83792e+06				8.6	8.6	9.1	8.6	8.6	9.1
	C23 H28 N6 O3 P2 S	-1.25	530.141	531.149	5.676	352791	0	0	0				3	13	5	[M+H]+1	314635	266733	333766				5.8	3.6	3	5.8	3.6	3
	C9 H19 N4 O17 P5 S	-1.25	641.915	642.922	1.861	2.84352e+06	0	0	0				3	4	2	[M+H]+1	2.71081e+06	2.59747e+06	2.80183e+06				8	6.4	8.6	8	6.4	8.6
	C24 H44 N O3 P3 S	-1.22	519.225	520.232	6.39	577067	0	0	0				3	28	14	[M+H]+1	469183	299254	507475				3.6	3	3	3.6	3	3
	C38 H67 N6 O2 P3 S	-1.21	764.425	765.432	5.74	828278	0	0	0				3	6	3	[M+H]+1	770790	821243	721280				3.4	3.9	4.7	3.4	3.9	5
	C16 H32 N O P3	-1.21	347.169	348.177	4.524	2.47646e+07	0	0	0				3	9	4	[M+H]+1	2.39886e+07	2.41227e+07	2.08724e+07				8.9	8.9	8.9	8.9	8.9	8.9
	C18 H34 N O2 P3 S	-1.21	421.152	422.159	6.771	1.53865e+06	0	0	0				3	2	1	[M+H]+1	1.49479e+06	1.52985e+06	1.49597e+06				7.2	6.1	6.6	7.2	6.1	6.6
	C6 H15 N10 O P	-1.2	274.116	275.124	4.176	2.02229e+07	0	0	0				3	0	0	[M+H]+1	2.02226e+07	2.02102e+07	2.00536e+07				8.4	8.9	7.8	8.4	8.9	7.8
	C16 H28 N O4 P3 S	-1.2	423.095	424.102	3.382	4.69878e+06	0	0	0				3	2	1	[M+H]+1	4.60318e+06	4.52964e+06	4.67142e+06				4.6	6.2	4.6	4.6	6.2	4.6
	C3 H7 N10 O8 P	-1.2	342.018	343.025	1.921	2.1833e+06	0	0	0				3	9	3	[M+H]+1	1.84352e+06	2.14856e+06	2.13549e+06				8	7.5	8.6	8	7.5	8.6
	C39 H43 N O6	-1.19	621.308	622.316	9.932	1.46024e+06	0	0	0				3	2	1	[M+H]+1	1.45873e+06	1.40806e+06	1.4136e+06				4.5	4.5	5	4.5	4.5	5
	C8 H15 N O2 S	-1.19	189.082	190.089	6.339	273878	0	1	1				3	11	4	[M+H]+1	219899	251686	258584			4.9	6	2.2	3.3	6	2.5	3.3
	C12 H32 N10 O4 S	-1.19	412.232	413.24	5.041	1.09403e+06	0	0	0				3	6	2	[M+H]+1	1.01357e+06	1.08652e+06	961026				4.5	3.9	5.5	4.5	3.9	5.5
	C7 H23 N8 O P	-1.18	266.173	267.18	5.746	6.29199e+06	0	0	0				3	3	1	[M+H]+1	6.21463e+06	6.10828e+06	5.89707e+06	6.4	7.5	7.5	8.4	10	9.5	8.4	10	9.5
	C29 H69 N8 O12 P S	-1.17	784.448	785.456	6.889	186303	0	0	0				3	17	8	[M+H]+1	167490	172454	124895				3.3	2.7	4.3	3.3	2.7	4.3
	C11 H19 N10 O3 P	-1.17	370.137	371.145	3.564	8.20228e+06	0	0	0				3	2	1	[M+H]+1	8.0584e+06	8.15771e+06	7.94379e+06				6.7	7.3	6.7	6.7	7.3	6.7
	C20 H43 N5 O12 P2	-1.16	607.238	591.218	7.755	607856	0	0	0				3	3	1	[M+H-NH3]+1	603356	573302	599301				7.4	5.8	5.8	7.4	5.8	5.8
	C5 H15 N10 P	-1.16	246.122	247.129	2.893	1.94564e+06	0	0	0				3	23	11	[M+H]+1	1.92242e+06	1.66291e+06	1.20397e+06				1	2.1	4.5	1	2.1	4.5
	C22 H41 N O3 P4 S	-1.15	523.175	524.182	4.695	3.40023e+07	0	0	0				3	1	1	[M+H]+1	3.40007e+07	3.36931e+07	3.30913e+07				8.9	9.5	9.5	8.9	9.5	9.5
	C24 H51 N2 O P3 S3	-1.15	572.237	573.244	1.789	1.9327e+06	0	0	0				3	4	1	[M+H]+1	1.89897e+06	1.76794e+06	1.84887e+06				7.5	7	8	7.5	7	8
	C18 H28 N O P3	-1.14	367.138	368.145	4.553	1.79527e+06	0	0	0				3	6	2	[M+H]+1	1.61003e+06	1.64695e+06	1.74425e+06				5.9	4.2	4.2	5.9	4.2	4.2
	C9 H25 N2 O2 P5	-1.14	348.06	349.067	2.97	1.08952e+07	0	0	0				3	4	2	[M+H]+1	1.01121e+07	1.05898e+07	1.06919e+07				8.4	9.5	9.5	8.4	9.5	9.5
	C22 H38 N6 O8 P4 S	-1.14	670.141	671.149	3.001	1.19444e+07	0	0	0				3	3	1	[M+H]+1	1.11929e+07	1.18739e+07	1.18157e+07				8.9	8.4	8.9	8.9	8.4	8.9
	C13 H18 N6 O P4 S2	-1.14	461.993	463	2.153	3.46647e+06	0	0	0				3	9	4	[M+H]+1	3.2458e+06	2.8864e+06	3.39201e+06				3.2	5.3	6.4	3.2	5.3	6.4
	C20 H42 N O P3	-1.14	405.247	406.255	4.51	2.74768e+06	0	0	0				3	3	1	[M+H]+1	2.74548e+06	2.61883e+06	2.59118e+06				7.5	8.6	7.5	7.5	8.6	7.5
	C17 H33 N2 O P3 S	-1.13	406.152	407.159	4.336	1.60395e+06	0	0	0				3	4	2	[M+H]+1	1.55706e+06	1.58182e+06	1.47951e+06				4.8	3.7	5	4.8	3.7	5
	C18 H27 N3 O5	-1.13	365.195	366.202	5.259	337193	0	1	0				3	4	1	[M+H]+1	335957	313129	316090				2	2	2.5	2	2	2.5
	C27 H49 N10 O3 P3 S	-1.13	686.291	687.299	6.1	170172	0	0	0				3	12	5	[M+H]+1	150370	163687	129394				4.3	4.3	3.8	4.3	4.3	3.8
	C11 H12 N4 O2 P2 S	-1.12	326.015	327.023	2.142	1.43506e+07	0	0	0				3	3	1	[M+H]+1	1.4235e+07	1.35634e+07	1.37767e+07				7.8	8.4	8.4	7.8	8.4	8.4
	C21 H37 N4 O5 P S	-1.12	488.222	489.229	2.1	3.45807e+06	0	0	0				3	14	5	[M+H]+1	3.37218e+06	2.61715e+06	3.10952e+06				5.9	5.3	7	5.9	5.3	7
	C25 H30 O2 S	-1.11	394.196	395.203	4.255	1.96026e+06	0	0	0				3	13	5	[M+H]+1	1.54946e+06	1.87927e+06	1.58176e+06				4.2	2.6	3.2	4.2	2.6	3.2
	C23 H51 N3 O S4	-1.11	513.291	514.298	5.275	739539	0	0	0				3	22	10	[M+H]+1	648011	675689	465252				4.1	6.3	3.6	4.1	6.3	3.6
	C5 H6 N4 O6 P2	-1.1	279.976	280.983	1.908	3.04151e+06	0	0	0				3	4	1	[M+H]+1	3.00731e+06	2.85066e+06	2.85738e+06				6.4	7.5	8	6.4	7.5	8
	C22 H26 N8 O2 P2 S	-1.09	528.137	529.144	3.265	976521	0	0	0				3	5	2	[M+H]+1	877947	960452	917064				3.4	3.9	2.3	3.4	3.9	2.3
	C21 H42 N O7 P	-1.09	451.269	452.277	10.871	2.62459e+08	1	0	0	24769383			3	2	1	[M+H]+1	2.60141e+08	2.51104e+08	2.60634e+08	3		2	9.5	9.5	9.5	9.5	9.5	9.5
	C13 H22 N2 O5 P2 S	-1.07	380.072	381.079	2.11	3.69643e+07	0	0	0				3	6	2	[M+H]+1	3.65472e+07	3.28227e+07	3.5077e+07				8.9	8.4	8.9	8.9	8.4	8.9
	C23 H44 N3 O4 P3 S2	-1.07	583.198	584.205	4.857	3.28699e+06	0	0	0				3	1	1	[M+H]+1	3.25828e+06	3.19851e+06	3.28511e+06				7	8	8.6	7	8	8.6
	C12 H6 N3 O3 P	-1.06	271.014	272.022	5.515	4.26936e+06	0	0	0				3	2	1	[M+H]+1	4.22934e+06	4.0608e+06	4.14379e+06				6.7	5.1	6.2	6.7	5.1	6.2
	C6 H16 N9 O2 P	-1.05	277.116	278.123	4.898	665063	0	0	0				3	8	3	[M+H]+1	659465	647410	571075				5.8	3	2.5	5.8	3	2.5
	C20 H36 N3 O5 P3 S2	-1.05	555.13	556.138	3.298	2.55343e+07	0	0	0				3	3	1	[M+H]+1	2.41276e+07	2.46396e+07	2.51574e+07				8.9	8.9	9.5	8.9	8.9	9.5
	C22 H35 N8 O9 P5	-1.04	710.121	711.128	2.975	1.7054e+07	0	0	0				3	4	1	[M+H]+1	1.58152e+07	1.68902e+07	1.62731e+07				8.4	8.9	8.9	8.4	8.9	8.9
	C32 H71 O8 P5	-1.02	738.383	739.39	8.283	580658	0	0	0				3	11	4	[M+H]+1	559394	477336	482912				7.4	7.4	6.8	7.4	7.4	6.8
	C8 H21 N9 O2 S	-1.01	307.154	308.161	5.398	701425	0	0	0				3	21	8	[M+H]+1	474102	707729	699212				6.8	4.7	4.1	6.8	4.7	4.1
	C6 H13 O7 P	-1.01	228.04	229.047	6.342	991213	1	0	0	388517			3	22	7	[M+H]+1	967524	689599	667528				3.9	7.4	6.3	3.9	7.4	6.3
	C5 H13 N10 O P	-1.01	260.101	261.108	2.981	5.13687e+06	0	0	0				3	2	1	[M+H]+1	5.13563e+06	4.99839e+06	5.12807e+06				7.3	7.3	6.7	7.3	7.3	6.7
	C8 H14 N6 O7 P4	-1.01	429.987	430.994	1.846	1.06708e+07	0	0	0				3	1	1	[M+H]+1	1.06272e+07	1.03624e+07	1.05098e+07				8.4	7.8	8.9	8.4	7.8	8.9
	C14 H17 N2 O2 P5	-1	399.997	401.005	1.858	1.1878e+07	0	0	0				3	9	4	[M+H]+1	1.18563e+07	1.13348e+07	9.98874e+06				6.7	7.8	8.4	6.7	7.8	8.4
	C24 H38 N O P3 S	-0.99	481.188	482.195	7.093	130225	0	0	0				3	15	5	[M+H]+1	96664	93317	121701				4.3	2.2	2.2	4.3	2.2	2.2
	C29 H53 N6 O4 P3	-0.99	642.333	643.341	4.345	707347	0	0	0				3	28	12	[M+H]+1	489646	359921	608030				2.5	7.4	1.4	2.5	7.4	1.4
	C19 H36 N O P3 S	-0.98	419.173	420.18	6.016	2.12045e+06	0	0	0				3	2	1	[M+H]+1	2.11232e+06	2.05415e+06	2.02814e+06				4.2	4.2	3.7	4.2	4.2	3.7
	C16 H27 N3 O6	-0.97	357.19	358.197	4.948	1.38386e+06	0	0	0				3	11	4	[M+H]+1	1.36959e+06	1.20709e+06	1.09659e+06				3.9	5.5	6.1	3.9	5.5	6.1
	C7 H16 N8 O3 P2	-0.96	322.082	323.089	6.303	940744	0	0	0				3	15	7	[M+H]+1	847281	890079	685606				8.3	6.1	3	8.3	6.1	3.4
	C7 H17 O8 P5	-0.96	383.961	384.968	1.894	3.95465e+06	0	0	0				3	7	2	[M+H]+1	3.54756e+06	3.50702e+06	3.94204e+06				7.5	7.5	9.5	7.5	7.5	9.1
	C24 H43 N9 O7 S2	-0.95	633.272	634.279	9.237	615640	0	0	0				3	13	5	[M+H]+1	489931	620098	609384				2.5	2.5	2	2.5	2.5	2
	C20 H34 N4 O8	-0.95	458.237	459.245	5.045	1.12561e+06	0	0	0				3	18	7	[M+H]+1	1.02312e+06	725341	905978				1.7	1.4	4.5	1.7	1.7	4.5
	C12 H28 N9 O9 P	-0.95	473.174	474.182	2.11	7.03881e+06	0	0	0				3	6	2	[M+H]+1	6.21525e+06	6.94367e+06	6.78968e+06				6.7	7.3	8.4	6.7	7.3	8.4
	C8 H16 N2 O3	-0.94	188.116	189.123	4.825	1.17482e+08	1	3	4				3	1	0	[M+H]+1	1.14569e+08	1.17086e+08	1.1601e+08			2	8.9	8.9	8.9	8.9	8.9	8.9
	C8 H14 O2 S2	-0.94	206.043	207.051	1.914	4.92458e+07	1	0	0	5886			3	2	1	[M+H]+1	4.90576e+07	4.74523e+07	4.83486e+07				9.5	8.9	9.5	9.5	8.9	9.5
	C14 H38 N10 O6 S	-0.92	474.269	475.276	5.687	634366	0	0	0				3	11	4	[M+H]+1	532213	495467	603532				4.1	3	5.2	4.1	3	5.2
	C21 H26 N7 O6 P	-0.92	503.168	504.175	5.54	1.66802e+06	0	0	0				3	2	1	[M+H]+1	1.59697e+06	1.65442e+06	1.63572e+06				6.4	6.4	7.5	6.4	6.4	7.5
	C8 H16 O6 P4	-0.92	331.989	332.997	1.914	1.87112e+06	0	0	0				3	3	1	[M+H]+1	1.86818e+06	1.82976e+06	1.77635e+06				8.6	6.4	8	8.6	6.4	8
	C25 H42 N O2 P3 S	-0.91	513.214	514.222	6.992	1.59692e+06	0	0	0				3	1	1	[M+H]+1	1.5917e+06	1.55946e+06	1.59582e+06				8.6	8	8.6	8.6	8	8.6
	C26 H48 N O3 P3 S	-0.91	547.256	548.264	8.233	590453	0	0	0				3	2	1	[M+H]+1	586625	587599	574084				6.8	6.3	5.2	6.8	6.3	5.2
	C16 H27 N3 O8	-0.91	389.179	390.187	5.581	704126	0	0	0				3	6	3	[M+H]+1	663137	614222	681702				5.2	3	4.7	5.2	3	4.7
	C12 H32 N8 P4	-0.91	412.17	413.177	1.848	1.55876e+06	0	0	0				3	13	5	[M+H]+1	1.22007e+06	1.43898e+06	1.4648e+06				5.5	6.6	7.7	5.5	7	7.7
	C22 H31 N5 O5	-0.9	445.232	446.239	6.123	161339	0	0	0				2	19	8	[M+H]+1	108037	142536	144338					2.7	3.3		2.7	3.3
	C14 H17 N5 O8	-0.9	383.107	384.115	4.591	1.50067e+08	0	0	0				3	1	0	[M+H]+1	1.49427e+08	1.4978e+08	1.48306e+08			4.9	8.4	8.4	8.9	8.4	8.4	8.9
	C15 H29 N O14	-0.9	447.158	448.166	2.114	2.01331e+06	0	0	0				3	23	8	[M+H]+1	1.25092e+06	1.89536e+06	1.53083e+06				7.2	6.4	3.9	7.2	6.4	4.2
	C10 H20 N9 O2 P	-0.9	329.147	330.155	3.793	6.83366e+06	0	0	0				3	2	1	[M+H]+1	6.78087e+06	6.79311e+06	6.61277e+06				5.1	2.4	2.9	5.1	2.4	2.9
	C13 H36 N9 O6 P3	-0.88	507.2	508.207	5.118	1.33755e+06	0	0	0				3	23	11	[M+H]+1	1.22137e+06	831870	1.26127e+06				6.1	5.5	4.5	6.1	5.5	4.5
	C15 H32 N O7 P	-0.88	369.191	370.199	8.284	6.53288e+07	0	0	0				3	3	1	[M+H]+1	6.47363e+07	6.16175e+07	6.19898e+07				9.5	9.5	9.5	9.5	9.5	9.5
	C19 H41 N8 O P S	-0.88	460.286	461.293	1.765	1.16656e+07	0	0	0				3	3	1	[M+H]+1	1.09636e+07	1.15503e+07	1.1219e+07				8.9	9.5	9.5	8.9	9.5	9.5
	C11 H26 N9 O10 P	-0.87	475.154	476.161	2.11	6.27824e+06	0	0	0				3	3	1	[M+H]+1	5.96364e+06	6.04895e+06	6.19519e+06				7.3	8.9	8.9	7.3	8.9	8.9
	C20 H42 N O7 P	-0.87	439.27	440.277	10.062	1.08167e+08	0	0	0				3	0	0	[M+H]+1	1.07823e+08	1.08164e+08	1.07801e+08				9.5	9.5	9.5	9.5	9.5	9.5
	C16 H36 N8 O6 P2	-0.87	498.223	499.23	9.851	1.82071e+07	0	0	0				3	1	0	[M+H]+1	1.81338e+07	1.7722e+07	1.78734e+07				8.9	8.9	8.4	8.9	8.9	8.4
	C6 H12 O5	-0.87	164.068	165.076	6.303	1.96821e+06	1	0	0	97292			3	2	1	[M+H]+1	1.95851e+06	1.89408e+06	1.92688e+06	1.1	0.5		8.6	8	7.5	8.6	8	7.5
	C12 H21 N4 O13 P5 S2	-0.87	647.923	648.93	1.853	2.92092e+06	0	0	0				3	3	1	[M+H]+1	2.84249e+06	2.88875e+06	2.74242e+06				8.6	8	8	8.6	8	8
	C21 H37 N3 O9 P4 S	-0.86	631.12	632.127	2.649	1.50906e+06	0	0	0				3	11	4	[M+H]+1	1.2144e+06	1.29125e+06	1.42625e+06				2.3	4.5	2.3	2.3	4.5	2.3
	C4 H14 N P5	-0.86	230.981	231.989	1.924	2.94594e+06	0	0	0				3	4	2	[M+H]+1	2.8195e+06	2.69547e+06	2.90732e+06				7	8	7.5	7	8	7.5
	C9 H17 N O2	-0.86	171.126	172.133	5.185	1.96299e+08	0	1	1				3	1	0	[M+H]+1	1.9579e+08	1.92963e+08	1.92287e+08	9.5	9.5	9.5	9.5	9.5	9.5	9.5	9.5	9.5
	C10 H25 N9 O3 P2	-0.86	381.155	382.163	4.8	2.52156e+06	0	0	0				3	5	2	[M+H]+1	2.31101e+06	2.51434e+06	2.3095e+06				7	7	8	7	7	8
	C7 H13 N O2 S	-0.85	175.067	176.074	4.939	7.69409e+07	0	0	0				3	2	1	[M+H]+1	7.69388e+07	7.68186e+07	7.3866e+07				9.5	9.5	9.5	9.5	9.5	9.5
	C8 H10 N2 O11	-0.85	310.028	311.035	1.837	2.11922e+07	0	0	0				3	2	1	[M+H]+1	2.1088e+07	2.03866e+07	2.04346e+07				8.9	9.5	8.4	8.9	9.5	8.4
	C H N4 O9 P5	-0.84	367.843	368.85	1.855	5.96796e+06	0	0	0				3	5	2	[M+H]+1	5.68592e+06	5.41216e+06	5.8811e+06				8.9	7.3	8.9	8.9	7.3	8.9
	C15 H38 N6 O14	-0.84	526.244	527.251	1.818	2.676e+07	0	0	0				3	4	2	[M+H]+1	2.66924e+07	2.59348e+07	2.47184e+07				7.3	6.7	8.4	7.3	6.7	8.4
	C29 H32 N5 O3 P5 S	-0.83	685.091	686.098	3.099	5.48005e+06	0	0	0				3	4	2	[M+H]+1	5.47774e+06	5.40318e+06	5.07078e+06				5.7	7.3	5.7	5.7	7.3	5.7
	C20 H21 N3 O3	-0.82	351.158	352.165	6.348	554222	0	0	1				3	4	2	[M+H]+1	532427	509354	551703				5.8	6.8	7.4	5.8	6.8	7.4
	C17 H23 N10 O4 P	-0.81	462.164	463.171	7.044	1.34938e+06	0	0	0				3	5	2	[M+H]+1	1.27681e+06	1.21996e+06	1.327e+06				7.2	8.3	8.3	7.2	8.3	8.3
	C11 H30 N9 O P	-0.81	335.231	336.238	8.455	680630	0	0	0				3	2	1	[M+H]+1	652700	680853	669148	1.1			6.3	7.9	5.8	6.3	7.9	5.8
	C13 H15 N2 O2 P S	-0.81	294.059	295.066	2.868	1.01358e+07	0	0	0				3	20	7	[M+H]+1	7.4186e+06	6.91972e+06	9.53045e+06				4	5.7	5.1	4	5.7	5.1
	C12 H17 N4 O6 P3	-0.8	406.036	407.043	2.678	4.05077e+06	0	0	0				3	3	1	[M+H]+1	3.8375e+06	4.04729e+06	3.83466e+06				3.2	4	4.8	3.2	4	4.8
	C21 H34 N4 O5	-0.8	422.253	423.26	5.58	867041	0	1	0				3	6	2	[M+H]+1	847567	762822	827600				2.8	4.5	3.9	2.8	4.5	3.9
	C3 H7 N O	-0.78	73.0527	115.087	1.771	1.05464e+07	3	0	0	5993			3	24	10	[M+ACN+H]+1	6.14272e+06	8.74751e+06	9.02592e+06				7.8	5.1	7.8	7.8	5.1	7.8
	C28 H42 N8 O4 S2	-0.77	618.277	619.284	5.271	345314	0	0	0				3	21	7	[M+H]+1	323529	229547	224719				6.3	4.9	3.8	6.3	4.9	3.8
	C8 H15 N O4	-0.77	189.1	190.107	4.508	1.82937e+08	0	2	0				3	0	0	[M+H]+1	1.82935e+08	1.82003e+08	1.81596e+08	2.7	1.1	2.2	8.4	8.9	8.4	8.4	8.9	8.4
	C14 H15 N5 O4	-0.77	317.112	318.119	3.182	2.07765e+08	0	0	0				3	12	7	[M+H]+1	2.07752e+08	2.00809e+08	1.63807e+08				9.5	9.5	9.5	9.5	9.5	9.5
	C18 H39 N8 O P S	-0.76	446.27	447.277	1.766	2.08899e+06	0	0	0				3	5	2	[M+H]+1	1.96108e+06	2.04287e+06	1.8774e+06				8	7.5	8	8	7.5	8
	C27 H43 N5 O8	-0.75	565.311	566.318	6.587	1.12066e+06	0	0	0				3	2	1	[M+H]+1	1.11033e+06	1.07455e+06	1.1165e+06				6.1	3.9	7.7	6.1	3.9	7.7
	C42 H28 O5	-0.74	612.193	613.201	7.749	267353	0	0	0				3	3	1	[M+H]+1	258304	269409	255234				3.8	7.9	2.2	3.8	7.6	2.2
	C14 H32 N8 O6 P2	-0.74	470.192	471.199	8.001	4.40652e+06	0	0	0				3	4	2	[M+H]+1	4.10016e+06	4.07802e+06	4.3359e+06	1.1			8.9	8.9	7.3	8.9	8.9	7.3
	C14 H19 N9 O3 P4	-0.74	485.056	486.063	3.565	1.85564e+07	0	0	0				3	9	4	[M+H]+1	1.84814e+07	1.70628e+07	1.52855e+07				6.7	5.7	5.7	6.7	5.7	5.7
	C10 H24 N7 O5 P3	-0.72	415.105	416.112	4.561	1.93918e+06	0	0	0				3	4	1	[M+H]+1	1.91173e+06	1.77603e+06	1.83217e+06				4.8	4.2	3.2	4.8	4.2	3.2
	C7 H21 N10 O2 P3	-0.72	370.106	371.113	2.209	1.74895e+07	0	0	0				3	1	1	[M+H]+1	1.73441e+07	1.74124e+07	1.70385e+07				6.7	6.2	6.7	6.7	6.2	6.7
	C23 H49 N10 O2 P	-0.71	528.377	529.385	5.041	1.20472e+06	0	0	0				3	8	3	[M+H]+1	1.02318e+06	1.07514e+06	1.15208e+06	7.6	4.3	3.3	3.9	3.9	5	3.9	3.9	5
	C17 H42 N10 O10 S2	-0.71	610.252	611.26	9.208	747454	0	0	0				3	13	6	[M+H]+1	701267	625814	534599				1.4	2	3.6	1.4	2	3.6
	C30 H62 N3 O10 P5	-0.7	779.312	763.292	8.316	188668	0	0	0				3	14	6	[M+H-NH3]+1	178519	135556	172159				3.8	3.3	4.9	3.8	3.3	4.9
	C9 H19 N O3	-0.7	189.136	172.133	5.19	1.96299e+08	0	0	1				3	1	0	[M+H-H2O]+1	1.9579e+08	1.92963e+08	1.92287e+08	9.5	9.5	9.5	9.5	9.5	9.5	9.5	9.5	9.5
	C12 H26 N10 O7 P2	-0.69	484.146	485.153	7.038	768567	0	0	0				3	4	1	[M+H]+1	763691	710385	745716				5.5	6.3	7.2	5.5	6.6	7.2
	C14 H17 N3 O4	-0.69	291.122	333.156	4.843	584008	0	0	1				3	11	4	[M+ACN+H]+1	474042	547534	553331				2.5	4.1	5.2	2.5	4.1	5.2
	C14 H24 N4 O13	-0.69	456.134	457.141	1.828	3.02504e+06	0	0	0				3	18	7	[M+H]+1	2.50149e+06	2.86592e+06	2.07859e+06				8.6	8	8.6	8.6	8	8.6
	C17 H32 N4 O6	-0.68	388.232	389.239	5.444	291396	0	1	4				3	15	6	[M+H]+1	245421	273223	203662				0	5.2	7.6	0	5.2	7.6
	C22 H51 N6 O12 P	-0.67	622.33	623.337	6.603	1.15026e+06	0	0	0				3	7	3	[M+H]+1	1.12729e+06	1.0763e+06	985354				5.5	2.8	6.1	5.5	2.8	6.1
	C7 H14 N2 O2 S	-0.67	190.077	191.085	5.845	1.16374e+06	0	0	0				3	8	3	[M+H]+1	1.00506e+06	1.11592e+06	1.11943e+06				7.7	7.2	6.6	7.7	7.2	6.6
	C6 H7 N3 O2	-0.67	153.054	154.061	4.346	275424	0	0	0				3	19	8	[M+H]+1	223791	261406	175818				2.7	3.8	1.6	2.7	3.8	1.6
	C9 H17 N8 O2 P	-0.67	300.121	301.128	6.458	288121	0	0	0				3	4	2	[M+H]+1	286767	266423	267468	2.7	4.9	0	4.1	5.2	2	4.1	5.2	2
	C15 H35 N2 O4 P S	-0.67	370.205	371.213	1.941	1.55723e+07	0	0	0				3	2	1	[M+H]+1	1.51154e+07	1.50389e+07	1.55714e+07				8.4	9.5	8.4	8.4	9.5	8.4
	C10 H26 N4 O14	-0.67	426.144	427.152	1.81	9.34185e+06	0	0	0				3	5	2	[M+H]+1	9.28976e+06	9.16704e+06	8.52652e+06				8.4	8.4	8.4	8.4	8.4	8.4
	C18 H26 N6 O7	-0.66	438.186	439.193	4.522	489174	0	0	0				3	29	13	[M+H]+1	464488	262553	441376				4.7	7.1	5.2	4.7	7.4	5.2
	C16 H39 N6 O6 P5 S2	-0.66	630.106	631.113	1.85	3.32275e+06	0	0	0				3	17	7	[M+H]+1	2.35943e+06	3.20315e+06	3.20025e+06				6.4	5.3	5.3	6.4	5.3	5.3
	C4 H12 N4 O	-0.66	132.101	174.135	4.247	4.52884e+06	0	0	0				3	1	0	[M+ACN+H]+1	4.44368e+06	4.42782e+06	4.52739e+06				4.6	5.7	4	4.6	5.7	4
	C8 H17 O6 P S2	-0.65	304.02	305.027	1.862	2.26465e+07	0	0	0				3	2	1	[M+H]+1	2.26348e+07	2.19796e+07	2.16944e+07				6.2	6.7	6.7	6.2	6.7	6.7
	C16 H30 N2 O3	-0.64	298.225	299.233	7.258	616858	0	0	0				3	1	0	[M+H]+1	601142	616950	613831				5.2	5.8	5.8	5.2	5.8	5.8
	C10 H20 N2 O2	-0.64	200.152	201.16	4.738	1.81317e+08	0	0	2				3	1	0	[M+H]+1	1.80644e+08	1.78678e+08	1.79968e+08	9.5	9.5	9.5	9.5	9.5	9.5	9.5	9.5	9.5
	C8 H13 N O	-0.63	139.1	172.133	5.188	1.96299e+08	0	0	0				3	1	0	[M+H+MeOH]+1	1.9579e+08	1.92963e+08	1.92287e+08	9.5	9.5	9.5	9.5	9.5	9.5	9.5	9.5	9.5
	C17 H36 N O7 P	-0.62	397.223	398.23	9.305	4.19111e+07	0	0	0				3	1	0	[M+H]+1	4.12015e+07	4.18192e+07	4.14838e+07				9.5	9.5	9.5	9.5	9.5	9.5
	C9 H17 N O3	-0.62	187.121	229.155	4.962	7.89457e+07	1	0	1	168			3	2	1	[M+ACN+H]+1	7.89425e+07	7.82962e+07	7.5776e+07				9.5	9.5	9.5	9.5	9.5	9.5
	C25 H54 N3 O12 P	-0.62	619.344	620.351	5.266	1.62015e+06	0	0	0				3	2	1	[M+H]+1	1.61815e+06	1.56592e+06	1.58075e+06				7.5	8.6	8	7.5	8.6	8
	C15 H41 N8 O4 P3	-0.61	490.246	491.253	2.269	5.87698e+06	0	0	0				3	6	2	[M+H]+1	5.32019e+06	5.16031e+06	5.72504e+06				5.1	6.7	4.6	5.1	6.7	4.6
	C19 H37 N O2 S	-0.61	343.254	344.262	7.37	2.49548e+06	0	0	0				3	1	0	[M+H]+1	2.49217e+06	2.49219e+06	2.47043e+06				9.1	9.1	8.6	9.1	9.1	8.6
	C15 H35 N8 O5 P3 S	-0.59	532.166	533.173	8.005	850393	0	0	0				3	3	1	[M+H]+1	806421	849946	840226				6.6	6.1	3.9	6.6	6.1	3.9
	C41 H49 N2 O7 P3	-0.59	774.275	775.282	8.077	1.29357e+06	0	0	0				3	5	2	[M+H]+1	1.18787e+06	1.18654e+06	1.26411e+06				8.3	6.6	7.7	8.3	6.6	7.7
	C13 H36 N7 O4 P3	-0.58	447.204	448.211	7.147	1.7257e+06	0	0	0				3	4	2	[M+H]+1	1.67347e+06	1.59507e+06	1.7047e+06				3.7	5.3	5.3	3.7	5.3	5.3
	C18 H32 N4 O5	-0.58	384.237	385.244	5.763	1.83462e+06	0	0	0				3	12	4	[M+H]+1	1.81299e+06	1.49194e+06	1.46107e+06				4.2	4.5	5.5	4.2	4.5	5.5
	C20 H37 N5 O6	-0.58	443.274	444.281	4.192	1.56302e+06	0	0	0				3	4	2	[M+H]+1	1.52855e+06	1.54364e+06	1.45716e+06				1.7	4.8	5	2.1	4.8	5
	C22 H33 N3 O5	-0.58	419.242	420.249	5.441	333771	0	0	0				3	3	1	[M+H]+1	333160	318328	319473				3	6.8	4.1	3	6.8	4.1
	C22 H25 N8 O3 P3 S	-0.57	574.098	575.105	2.63	8.09566e+06	0	0	0				3	3	1	[M+H]+1	7.82866e+06	7.68873e+06	8.03307e+06				7.3	6.2	6.7	7.3	6.2	6.7
	C3 H8 N4 O12 P4	-0.56	415.909	416.916	1.901	702910	0	0	0				3	7	3	[M+H]+1	687240	603939	636654				5.2	4.1	4.7	5.2	4.1	4.7
	C12 H33 N8 O5 P3 S	-0.55	494.15	495.158	4.577	1.1843e+06	0	0	0				3	8	3	[M+H]+1	1.11498e+06	1.15325e+06	1.01717e+06				8.8	5	5	8.8	5	5
	C14 H29 N O	-0.55	227.225	228.232	7.016	1.66819e+08	0	0	0				3	0	0	[M+H]+1	1.66271e+08	1.65749e+08	1.6534e+08	9.5	9.5	9.5	9.5	9.5	9.5	9.5	9.5	9.5
	C16 H31 N3 O5	-0.54	345.226	346.233	5.105	1.26432e+06	0	0	0				3	8	3	[M+H]+1	1.15857e+06	1.23448e+06	1.0751e+06				3.9	4.5	5.5	3.9	4.5	5.5
	C8 H14 N2 O2	-0.53	170.105	171.113	4.946	1.59066e+06	0	0	0				3	1	0	[M+H]+1	1.57202e+06	1.59143e+06	1.58024e+06	5.2	5.2	5.2	9.1	8.6	9.1	9.1	8.6	9.1
	C9 H17 N O2 S	-0.53	203.098	204.105	5.882	6.02026e+07	0	0	1				3	3	1	[M+H]+1	5.7135e+07	5.68243e+07	6.0195e+07			3.3	9.5	9.5	9.5	9.5	9.5	9.5
	C6 H11 N O	-0.52	113.084	146.117	4.879	5.16134e+06	0	1	10				3	8	3	[M+H+MeOH]+1	4.37462e+06	5.04308e+06	4.60927e+06				6.2	7.3	8.4	6.2	7.3	8.4
	C5 H11 N O3	-0.52	133.074	116.071	2.209	1.66466e+09	0	0	0				3	2	1	[M+H-H2O]+1	1.66094e+09	1.60441e+09	1.61768e+09	6.2	6.2	7.3	9.5	9.5	9.5	9.5	9.5	9.5
	C19 H36 N4 O5 S	-0.51	432.24	433.248	5.587	969864	0	0	0				3	8	3	[M+H]+1	948557	829477	816007				5	6.6	5	5	6.6	5
	C16 H22 N2 O4 S	-0.51	338.13	339.137	7.092	960569	0	0	0				3	2	1	[M+H]+1	958806	917216	930295				7.2	6.6	6.1	7.2	6.6	6.1
	C8 H14 N2 O2	-0.51	170.105	203.139	5.487	1.03693e+08	0	0	0				3	2	1	[M+H+MeOH]+1	1.02522e+08	9.98749e+07	1.03063e+08	9.5	9.5	9.5	9.5	9.5	9.5	9.5	9.5	9.5
	C15 H23 N3 O9 S	-0.51	421.115	422.123	4.219	3.84153e+06	0	0	0				2	10	4	[M+H]+1	3.76574e+06	3.13287e+06	3.66532e+06					5.9	3.7		5.9	3.7
	C16 H29 N3 O6	-0.5	359.205	360.213	5.526	1.84303e+06	0	0	0				3	27	12	[M+H]+1	1.02566e+06	1.52988e+06	1.56469e+06				7.2	3.9	4.2	7.2	4.2	4.2
	C9 H24 N7 O3 P3	-0.5	371.115	372.122	6.517	418438	0	0	0				3	5	2	[M+H]+1	410705	391995	381204				4.7	5.8	6.8	4.7	5.8	6.8
	C7 H15 N2 P S	-0.5	190.069	191.077	1.818	8.65372e+07	0	0	0				3	3	1	[M+H]+1	8.64354e+07	8.46646e+07	8.22146e+07		5.5	5.9	8.9	8.9	8.9	8.9	8.9	8.9
	C37 H71 N6 O5 P S2	-0.5	774.466	775.473	1.759	1.64493e+06	0	0	0				3	5	2	[M+H]+1	1.6107e+06	1.5911e+06	1.4656e+06				8.6	9.1	8.3	8.6	9.1	8.6
	C21 H24 N6 O6	-0.49	456.176	457.183	4.902	1.36261e+06	0	0	0				3	4	2	[M+H]+1	1.26935e+06	1.3369e+06	1.33846e+06				5.5	6.1	6.6	5.5	6.1	6.6
	C23 H38 N2 O9	-0.49	486.257	487.265	5.185	3.10836e+06	0	0	0				3	13	5	[M+H]+1	2.99581e+06	2.46188e+06	2.48302e+06				7	8.6	7	7	8.6	7
	C5 H4 N2 O4	-0.49	156.017	157.024	2.144	2.89625e+07	1	0	0	942			3	8	3	[M+H]+1	2.51438e+07	2.83132e+07	2.53331e+07		3.8	4.9	8.9	8.9	8.9	8.9	8.9	8.9
	C4 H6 O4	-0.49	118.027	101.023	3.417	5.59631e+07	2	0	0	1078			3	6	2	[M+H-H2O]+1	5.07091e+07	4.98676e+07	5.41929e+07	4.6	5.7	5.7	6.7	6.2	6.7	6.7	6.2	6.7
	C3 H8 O3	-0.49	92.0473	75.044	2.132	1.8982e+08	1	0	0	733			3	14	5	[M+H-H2O]+1	1.46724e+08	1.88549e+08	1.88646e+08	3.2	5.7	4.6	8.4	8.9	8.4	8.4	8.9	8.4
	C4 H5 N O	-0.49	83.0371	116.071	2.908	5.44241e+07	0	0	0				3	17	8	[M+H+MeOH]+1	5.19948e+07	5.03882e+07	3.79023e+07				7.8	8.4	7.8	7.8	8.4	7.8
	C26 H40 N O12 P S	-0.49	621.201	622.208	2.087	1.52465e+06	0	0	0				3	7	3	[M+H]+1	1.32669e+06	1.50345e+06	1.48235e+06				7.7	5	6.1	7.7	5	6.1
	C17 H26 N4 O4	-0.48	350.195	351.203	4.316	908192	0	0	1				3	16	6	[M+H]+1	867621	687006	687418				3.9	4.1	3.6	3.9	4.1	3.6
	C21 H39 N O9	-0.48	449.262	450.27	11.155	1.12255e+07	0	0	0				3	6	2	[M+H]+1	1.08281e+07	9.95747e+06	1.01789e+07		6.4	4.8	7.3	6.7	6.7	7.3	6.7	6.7
	C9 H21 N5 O14 P2	-0.48	485.056	486.063	4.245	7.46448e+06	0	0	0				3	2	1	[M+H]+1	7.41304e+06	7.15513e+06	7.18169e+06				7.8	7.3	6.7	7.8	7.3	6.7
	C19 H25 N5 O2 P2	-0.48	417.148	418.155	2.117	4.63351e+06	0	0	0				3	5	2	[M+H]+1	4.43562e+06	4.56409e+06	4.22119e+06				6.7	7.8	9.5	6.7	7.8	9.5
	C21 H42 N O7 P	-0.48	451.27	452.277	10.585	4.4986e+07	1	0	0	24769383			3	3	1	[M+H]+1	4.19819e+07	4.34111e+07	4.41906e+07				9.5	10	9.5	9.5	10	9.5
	C6 H10 N2 O3	-0.48	158.069	159.076	1.986	2.6596e+08	0	0	0				3	3	1	[M+H]+1	2.60226e+08	2.51468e+08	2.50821e+08		8.3		9.5	9.5	9.5	9.5	9.5	9.5
	C18 H35 N3 O4	-0.47	357.263	358.27	6.639	596478	0	0	0				3	10	4	[M+H]+1	549091	565713	476812				3.6	2.5	4.1	3.6	2.5	4.1
	C13 H22 N4 O13	-0.47	442.118	443.125	1.816	4.62752e+06	0	0	0				3	8	2	[M+H]+1	4.54883e+06	4.06969e+06	3.93454e+06				7.3	8.9	7.8	7.3	8.9	7.8
	C13 H24 N2 O4	-0.47	272.173	273.181	6.589	1.61396e+07	0	0	0				3	1	1	[M+H]+1	1.57617e+07	1.61164e+07	1.56778e+07	8.7	6.3	5.2	9.5	9.5	9.5	9.5	9.5	9.5
	C17 H27 N3 O17 P2	-0.47	607.081	608.089	2.128	2.05991e+06	1	1	0	393240			3	21	11	[M+H]+1	1.98978e+06	1.37677e+06	1.99808e+06				7.5	6.1	6.4	7.5	6.4	6.4
	C20 H36 N6 O6	-0.46	456.269	457.277	4.365	635272	0	0	0				3	3	1	[M+H]+1	627730	614961	600526				4.1	4.1	4.7	4.1	4.1	4.7
	C9 H18 N2 O3	-0.46	202.132	203.139	5.485	1.03693e+08	0	0	4				3	2	1	[M+H]+1	1.02627e+08	9.98659e+07	1.03169e+08	9.5	9.5	9.5	9.5	9.5	9.5	9.5	9.5	9.5
	C5 H12 N2 O2	-0.45	132.09	133.097	6.016	1.60996e+06	1	0	0	6026			3	13	6	[M+H]+1	1.49295e+06	1.23259e+06	1.55136e+06	7.6	0	1.6	2.8	2.8	3.2	3.2	2.8	3.2
	C7 H15 N S	-0.45	145.092	146.1	5.647	4.2759e+06	0	0	0				3	6	2	[M+H]+1	4.27123e+06	3.90011e+06	3.86478e+06				9.5	8.9	8.4	9.5	8.9	8.4
	C4 H7 N O3	-0.44	117.043	101.023	3.431	5.59631e+07	2	0	0	388372			3	6	2	[M+H-NH3]+1	5.07091e+07	4.98676e+07	5.41929e+07	4.6	5.7	5.7	6.7	6.2	6.7	6.7	6.2	6.7
	C31 H54 N2 O9	-0.43	598.383	599.39	5.551	1.45551e+06	0	0	0				3	3	1	[M+H]+1	1.41151e+06	1.3679e+06	1.43707e+06				5.5	5.5	5.5	5.5	5.5	5.5
	C26 H65 N9 O13 P2	-0.43	773.417	774.425	6.278	359913	0	0	0				3	9	4	[M+H]+1	348410	303663	350816				4.7	4.7	2	4.7	4.7	2
	C7 H15 N O2	-0.43	145.11	146.117	4.972	1.17459e+07	0	0	7				3	6	3	[M+H]+1	1.16637e+07	1.1194e+07	1.02922e+07	5.8	6.3	5.2	9.5	9.5	8.9	9.5	9.5	8.9
	C7 H15 N O2	-0.43	145.11	146.117	5.124	9.0831e+06	0	0	0				3	6	2	[M+H]+1	8.13188e+06	8.98952e+06	8.92075e+06				7.8	8.9	8.4	7.8	8.9	8.4
	C16 H22 N2 O7	-0.43	354.143	355.15	3.819	8.40281e+06	0	0	0				3	2	1	[M+H]+1	8.39263e+06	8.1369e+06	8.07613e+06				4	4	5.7	4	4	5.7
	C19 H28 N4 O7	-0.42	424.196	425.203	4.335	3.99612e+06	0	0	0				3	3	1	[M+H]+1	3.7737e+06	3.95802e+06	3.88075e+06				1	1.8	3.5	1.3	1.8	3.5
	C18 H32 N4 O5	-0.42	384.237	385.244	5.503	638393	0	0	0				3	11	4	[M+H]+1	508300	567117	602102				3.6	4.1	3.6	3.6	4.1	3.6
	C7 H10 O4	-0.42	158.058	159.065	6.003	9.2581e+06	1	0	0	4444164			3	3	1	[M+H]+1	8.80551e+06	9.15719e+06	9.17099e+06		0.3		9.5	9.5	8.9	9.5	9.5	8.9
	C21 H29 N7 O15 P2	-0.42	681.119	664.116	2.209	2.31322e+08	0	0	0				3	1	0	[M+H-H2O]+1	2.26233e+08	2.3048e+08	2.27681e+08	3.8		5.2	8.9	9.5	9.5	8.9	9.5	9.5
	C8 H13 N O2 S	-0.41	187.067	188.074	2.214	1.04308e+07	0	0	0				3	2	1	[M+H]+1	1.01687e+07	1.00956e+07	1.0373e+07				7.8	6.2	8.9	7.8	6.2	8.9
	C8 H16 N2 O3	-0.41	188.116	189.123	4.446	1.52916e+07	1	6	2				3	4	2	[M+H]+1	1.4226e+07	1.41659e+07	1.51011e+07			2.5	8.9	8.9	8.9	8.9	8.9	8.9
	C6 H9 N O S	-0.41	143.04	144.048	4.54	2.34564e+06	1	0	0	1104			3	3	1	[M+H]+1	2.23606e+06	2.33062e+06	2.184e+06			0	7.5	8	8.6	7.5	8	8.6
	C10 H10 N2 O	-0.41	174.079	175.087	4.478	1.89349e+06	0	1	1				3	8	3	[M+H]+1	1.66799e+06	1.65852e+06	1.89024e+06				8.6	7.5	7.5	8.6	7.5	7.5
	C8 H15 N3 O2	-0.41	185.116	186.124	2.243	4.2666e+06	0	0	0				3	19	7	[M+H]+1	4.01298e+06	2.80561e+06	3.52247e+06				2.4	5.9	4.8	2.1	5.9	4.8
	C20 H46 N10 O2 P2	-0.4	520.328	521.335	4.866	1.26434e+06	0	0	0				3	13	4	[M+H]+1	1.18913e+06	1.02407e+06	927412	6.3	5.2	4.1	5.5	6.6	7.2	5.5	6.6	7.2
	C15 H24 N3 O13 P	-0.4	485.104	486.112	2.661	2.03165e+06	0	0	0				3	12	4	[M+H]+1	1.58639e+06	1.96762e+06	1.79147e+06				7	5.9	6.4	7	5.9	6.4
	C16 H26 N2 O4	-0.4	310.189	311.196	6.596	1.07191e+06	0	0	0				3	5	2	[M+H]+1	1.01493e+06	1.0545e+06	954779				5.5	5.5	7.7	5.5	5.5	7.7
	C35 H44 N4 O5 P2	-0.4	662.278	663.286	8.462	635815	0	0	0				3	5	2	[M+H]+1	575533	618319	619447				5.8	6.8	7.9	5.8	6.8	7.9
	C8 H17 N2 O6 P S2	-0.4	332.026	333.034	1.953	1.50881e+07	0	0	0				3	7	2	[M+H]+1	1.5079e+07	1.39168e+07	1.32303e+07				7.3	7.3	7.3	7.3	7.3	7.3
	C13 H32 N9 O4 P S4	-0.4	537.12	538.127	4.226	3.43674e+06	0	0	0				3	2	1	[M+H]+1	3.3148e+06	3.27518e+06	3.43391e+06				3.2	4.2	3.2	3.2	4.2	3.2
	C8 H13 N O2 S	-0.4	187.067	188.074	2.676	3.82175e+06	0	0	1				3	9	4	[M+H]+1	3.27789e+06	3.69327e+06	3.68056e+06				5.9	6.4	7.5	5.9	6.7	7.5
	C6 H15 N5 O	-0.4	173.128	174.135	4.331	2.97667e+06	0	0	0				3	11	4	[M+H]+1	2.3892e+06	2.88536e+06	2.55926e+06				5.3	6.4	6.4	5.3	6.4	6.4
	C6 H11 N O2 S	-0.39	161.051	162.058	3.359	3.49156e+07	0	0	3				3	1	0	[M+H]+1	3.49085e+07	3.45122e+07	3.43267e+07	0	0.9	0.3	7.3	6.7	6.2	7.3	6.7	6.2
	C5 H9 N O2 S	-0.39	147.035	148.043	3.015	2.88688e+07	0	0	0				3	18	6	[M+H]+1	2.10075e+07	2.13613e+07	2.65331e+07				7.3	6.7	7.3	7.3	6.7	7.3
	C7 H14 N2 O3	-0.39	174.1	175.108	3.221	1.40567e+07	1	0	2				3	7	3	[M+H]+1	1.22982e+07	1.22437e+07	1.36338e+07				8.9	9.5	9.5	8.9	9.5	9.5
	C6 H7 N O3 S	-0.39	173.015	174.022	5.68	6.2796e+06	0	1	0				3	14	5	[M+H]+1	5.02233e+06	6.24281e+06	4.937e+06				6.2	7.8	6.2	6.2	7.8	6.2
	C10 H21 N O2	-0.38	187.157	188.164	7.138	1.09068e+06	0	0	0				3	3	1	[M+H]+1	1.06924e+06	1.08237e+06	1.0161e+06	1.1	1.6		6.1	7.7	7.2	6.1	7.7	7.2
	C20 H18 F2 N4 O2	-0.38	384.14	385.147	6.997	2.06969e+06	0	3	1				3	4	2	[M+H]+1	2.01237e+06	1.85911e+06	1.93566e+06	6.3	5.2	6.3	8.6	8	9.1	8.6	8	9.1
	C H N4 O6 P5	-0.38	319.858	320.866	1.878	1.36063e+06	0	0	0				3	6	2	[M+H]+1	1.21572e+06	1.28742e+06	1.32142e+06				6.6	8.8	7.7	6.6	8.8	7.7
	C15 H28 N2 O9	-0.37	380.179	381.187	3.339	3.64551e+06	0	0	0				3	8	3	[M+H]+1	3.55623e+06	3.16056e+06	3.19454e+06				3.2	2.1	1.5	3.2	2.1	1.5
	C8 H15 N3 O2	-0.37	185.116	186.124	4.469	1.63427e+06	0	0	0				3	7	3	[M+H]+1	1.62803e+06	1.42966e+06	1.6114e+06				4.8	5	4.8	4.8	5.3	4.8
	C20 H27 N5 O6	-0.37	433.196	434.203	5.603	1.46796e+06	0	0	0				3	6	2	[M+H]+1	1.46065e+06	1.30356e+06	1.44348e+06				6.1	7.2	6.6	6.1	7.2	6.6
	C28 H41 N O2 S	-0.37	455.286	456.293	4.578	890057	0	0	0				3	4	2	[M+H]+1	850194	816932	886371				6.1	6.6	6.1	6.1	6.6	6.1
	C23 H44 N4 O5	-0.37	456.331	457.338	6.877	501396	0	0	0				3	4	2	[M+H]+1	499816	502999	469108				4.7	5.8	4.1	4.7	5.8	4.1
	C26 H48 N2 O6	-0.37	484.351	485.358	4.868	7.80729e+06	0	0	0				3	5	2	[M+H]+1	7.65295e+06	7.4533e+06	6.90895e+06	8.3	8	7.7	8.9	8.9	8.9	8.9	8.9	8.9
	C7 H15 N O2	-0.37	145.11	146.117	5.204	4.48378e+06	0	0	0				3	5	2	[M+H]+1	4.17659e+06	4.05234e+06	4.40826e+06	7.6	3.8		7.8	8.4	8.9	7.8	8.4	8.9
	C7 H14 N2 O3	-0.37	174.1	175.108	4.231	3.35848e+07	1	1	2	388369			3	5	2	[M+H]+1	3.06127e+07	3.07235e+07	3.27401e+07			2.5	9.5	9.5	9.5	9.5	9.5	9.5
	C6 H11 N O5	-0.37	177.064	178.071	2.223	3.40477e+07	0	0	1				3	6	2	[M+H]+1	3.40048e+07	3.06026e+07	3.3947e+07				8.4	8.9	9.5	8.4	8.9	9.5
	C11 H23 N O	-0.37	185.178	186.185	4.372	4.1039e+06	0	0	0				3	4	2	[M+H]+1	4.02324e+06	3.75286e+06	4.00048e+06	7.7	8.3	8.8	7.3	8.6	7.3	7.3	8.9	7.3
	C8 H9 N O	-0.36	135.068	136.076	3.215	6.80632e+07	0	2	11				3	14	5	[M+H]+1	6.64091e+07	5.10911e+07	6.03088e+07		1.1	0	8.9	9.5	8.4	8.9	9.5	8.4
	C24 H35 N8 O4 P5	-0.36	654.147	655.154	2.995	2.38161e+07	0	0	0				3	3	1	[M+H]+1	2.24602e+07	2.33323e+07	2.34675e+07				8.9	9.5	9.5	8.9	9.5	9.5
	C8 H15 N O2 S	-0.36	189.082	190.09	5.081	2.63657e+06	0	1	0				3	3	1	[M+H]+1	2.49872e+06	2.62034e+06	2.60645e+06				7	5.9	5.9	7	5.9	5.9
	C14 H17 N6 O10 P	-0.36	460.074	461.081	2.654	4.62205e+06	0	0	0				3	5	2	[M+H]+1	4.15525e+06	4.33454e+06	4.49514e+06				6.7	6.7	8.4	6.7	6.7	8.4
	C7 H13 N S	-0.35	143.077	144.084	5.752	651408	1	0	0	2327370			3	4	1	[M+H]+1	621936	649151	604698				5.8	6.3	6.3	5.8	6.3	6.3
	C23 H43 N5 O7 S	-0.35	533.288	534.295	5.843	449925	0	0	0				3	13	5	[M+H]+1	363930	334170	428732				4.1	4.1	3	4.1	4.1	3
	C7 H11 N O2	-0.35	141.079	125.06	5.889	2.2767e+06	0	0	0				3	3	1	[M+H-NH3]+1	2.24532e+06	2.21291e+06	2.11937e+06	3		3.6	4.8	5.3	5.3	4.8	5.3	5.3
	C22 H42 N4 O3	-0.35	410.326	411.333	9.333	450244	0	0	0				3	3	1	[M+H]+1	435240	453093	429582				4.1	4.1	5.8	4.1	4.1	5.8
	C8 H13 N O3	-0.35	171.089	172.097	5.584	734030	0	0	3				3	17	6	[M+H]+1	698413	584091	517080		3.3		2.5	5.2	3.6	2.5	5.2	3.6
	C19 H37 O12 P	-0.35	488.202	471.199	8.262	2.23066e+07	0	0	0				3	2	1	[M+H-H2O]+1	2.21746e+07	2.14786e+07	2.16065e+07				9.5	9.5	9.5	9.5	9.5	9.5
	C17 H31 N O15	-0.35	489.169	490.176	2.107	8.04062e+07	0	0	0				3	1	1	[M+H]+1	7.88173e+07	7.81712e+07	7.98292e+07				9.5	9.5	9.5	9.5	9.5	9.5
	C15 H25 N3 O7 S	-0.35	391.141	392.148	4.889	2.57351e+07	0	0	0				3	4	1	[M+H]+1	2.57275e+07	2.47867e+07	2.3879e+07				8.4	8.9	8.9	8.4	8.9	8.9
	C9 H12 N2 O2	-0.35	180.09	181.097	5.854	2.34071e+06	0	1	7				3	3	1	[M+H]+1	2.186e+06	2.27208e+06	2.29911e+06				8	8	8	8	8	8
	C17 H23 N3 O7 S	-0.35	413.126	414.133	4.9	4.96674e+06	0	0	0				3	4	1	[M+H]+1	4.95968e+06	4.7657e+06	4.58516e+06				6.7	8.9	6.2	6.7	8.9	6.2
	C13 H26 N2 O4	-0.34	274.189	275.196	4.565	1.0058e+06	0	0	0				3	3	1	[M+H]+1	991937	964604	948446				6.1	5.5	5.5	6.1	5.5	5.5
	C8 H16 N4 O4	-0.34	232.117	233.124	4.195	8.06686e+06	0	0	0				3	6	2	[M+H]+1	7.11134e+06	7.37892e+06	7.81077e+06				7.3	8.4	7.8	7.3	8.4	7.8
	C17 H28 N4 O7	-0.34	400.196	401.203	5.392	2.552e+06	0	0	0				3	1	0	[M+H]+1	2.54853e+06	2.52782e+06	2.55014e+06				6.4	7.5	6.4	6.4	7.5	6.4
	C4 H7 N O4	-0.34	133.037	134.045	2.545	9.03454e+06	1	2	0	5745			3	20	7	[M+H]+1	6.79582e+06	6.07914e+06	8.47682e+06				5.7	5.1	5.1	5.7	5.1	5.1
	C17 H32 N6 O6	-0.34	416.238	400.219	4.894	3.41921e+06	0	0	4				3	17	8	[M+H-NH3]+1	3.09023e+06	3.24774e+06	2.41664e+06				7	8.6	3.2	7	8.6	3.2
	C8 H15 N O3	-0.33	173.105	174.112	6.147	1.0631e+06	1	0	0	1042393			3	4	2	[M+H]+1	1.05157e+06	1.04388e+06	971144				7.7	7.2	6.6	7.7	7.2	6.6
	C7 H13 N O3	-0.33	159.089	160.097	5.399	1.59575e+06	1	0	0	68945			3	9	3	[M+H]+1	1.30367e+06	1.53543e+06	1.52249e+06	2	1.1	4.7	8.3	7.5	7.2	8.3	7.5	7.5
	C22 H32 N4 O S2	-0.33	432.202	433.209	6.158	1.35025e+06	0	0	0				3	19	7	[M+H]+1	909133	1.11352e+06	1.22232e+06				8.3	8.3	5	8.3	8.3	5
	C17 H33 N5 O5	-0.33	387.248	388.255	4.429	1.25694e+06	0	1	3				3	23	12	[M+H]+1	1.23428e+06	1.10173e+06	771439				5.5	2.8	7.7	5.5	2.8	7.7
	C8 H11 N O2	-0.33	153.079	137.06	4.49	1.71144e+06	1	1	5				3	4	1	[M+H-NH3]+1	1.68506e+06	1.57273e+06	1.61362e+06			1.6	6.4	6.4	5.9	6.4	6.4	5.9
	C6 H8 N2 O13 S	-0.33	347.975	348.982	1.813	2.2271e+06	0	0	0				3	11	5	[M+H]+1	2.16123e+06	2.05951e+06	1.73879e+06				8	9.1	7	8	9.1	7
	C15 H23 N3 O3	-0.33	293.174	294.181	4.167	3.74519e+06	0	0	2				3	13	5	[M+H]+1	2.90581e+06	3.65664e+06	3.58839e+06				7	7	7	7	7	7
	C12 H28 N O7 P	-0.32	329.16	330.168	8.475	309538	0	0	0				3	8	3	[M+H]+1	261573	273073	295287				3.3	2	4.7	3.6	2	4.7
	C7 H11 N O5	-0.32	189.064	190.071	3.143	1.31153e+07	1	0	1	64077			3	4	1	[M+H]+1	1.31109e+07	1.25847e+07	1.21545e+07				8.4	7.8	8.4	8.4	7.8	8.4
	C8 H9 N O	-0.32	135.068	136.076	3.863	7.19945e+07	0	2	11				3	6	2	[M+H]+1	7.08505e+07	6.33718e+07	6.71607e+07	2.2	2.2	0	6.7	7.3	7.3	6.7	7.3	7.3
	C7 H14 N2 O	-0.32	142.111	143.118	4.626	6.40478e+06	0	0	0				3	23	9	[M+H]+1	4.93538e+06	6.0505e+06	4.00849e+06				6.2	8.4	5.1	6.2	8.4	5.1
	C10 H8 N2 O	-0.31	172.064	173.071	7.009	1.07187e+06	0	0	3				3	4	1	[M+H]+1	1.00327e+06	999411	1.06865e+06				8.3	7.2	7.7	8.3	7.2	7.7
	C22 H21 N6 O7 P	-0.31	512.121	513.128	6.002	409795	0	0	0				3	4	2	[M+H]+1	379900	373482	405988				4.7	7.4	5.8	4.7	7.4	5.8
	C6 H18 N9 O P	-0.31	263.137	264.144	4.381	379220	0	0	0				2	19	6	[M+H]+1	249630	350412	315842				6		5.8	6.3		5.8
	C6 H10 O3	-0.31	130.063	131.07	5.544	8.75694e+06	3	0	0	69			2	8	3	[M+H]+1	8.53069e+06	7.78894e+06	7.26941e+06			3.4		6.7	7.3		6.7	7.3
	C13 H33 N5 O8 S	-0.31	419.205	420.212	9.309	5.09958e+06	0	0	0				3	4	2	[M+H]+1	4.69781e+06	4.90287e+06	4.99233e+06				9.5	8.4	9.5	9.5	8.4	9.5
	C6 H9 N O3 S	-0.31	175.03	176.038	4.207	2.52519e+07	0	0	0				3	3	1	[M+H]+1	2.37873e+07	2.39294e+07	2.48494e+07				9.5	9.5	9.5	9.5	9.5	9.5
	C9 H21 N	-0.31	143.167	144.175	5.863	2.20378e+06	0	1	4				3	2	1	[M+H]+1	2.18365e+06	2.09466e+06	2.1492e+06	7.9	6.8	6.8	7	7.5	9.1	7	7.5	9.1
	C6 H10 N2 O3 S	-0.31	190.041	191.048	2.884	1.01796e+07	0	0	0				3	4	2	[M+H]+1	9.36843e+06	9.52251e+06	9.95962e+06				7.8	7.8	7.8	7.8	7.8	7.8
	C6 H14 N2 O	-0.31	130.111	131.118	2.654	4.76998e+06	1	1	0	109095			3	3	1	[M+H]+1	4.48516e+06	4.72043e+06	4.66505e+06				6.7	8.4	7.8	6.7	8.4	7.8
	C27 H63 N9 O11 P2	-0.3	751.412	752.419	5.843	912912	0	0	0				3	15	7	[M+H]+1	883124	820649	654907				7.2	3.9	1.4	7.2	3.9	1.7
	C11 H23 N O	-0.3	185.178	186.185	5.305	1.69776e+06	0	0	0				3	9	4	[M+H]+1	1.60225e+06	1.61785e+06	1.38994e+06	6.8	5.8	5.8	7.5	7.5	6.6	7.5	7.5	7
	C18 H23 N3 O8	-0.3	409.148	410.156	5.266	974888	0	0	0				3	22	8	[M+H]+1	651102	644736	936329				3	4.7	5.5	3	4.7	5.5
	C4 H10 O2 S	-0.3	122.04	123.047	3.124	1.76452e+06	0	0	0				3	13	5	[M+H]+1	1.38281e+06	1.62509e+06	1.66222e+06				6.1	5.3	5.9	6.4	5.3	5.9
	C22 H25 N5 O2 S	-0.3	423.173	424.18	4.842	4.49391e+06	0	0	0				3	1	0	[M+H]+1	4.49209e+06	4.40406e+06	4.39853e+06				8.4	8.9	8.4	8.4	8.9	8.4
	C22 H31 N5 O P4 S	-0.3	537.12	538.127	4.343	3.34631e+06	0	0	0				3	7	3	[M+H]+1	3.34078e+06	3.29677e+06	2.95089e+06				8	7	7.5	8	7	7.5
	C19 H34 N6 O7	-0.29	458.249	459.256	4.39	2.16696e+06	0	0	0				3	4	2	[M+H]+1	2.05179e+06	2.13086e+06	1.97527e+06				3.7	4.2	2.1	3.7	4.2	2.1
	C21 H25 N7 O5	-0.29	455.192	456.199	4.784	1.00453e+06	0	1	1				3	2	1	[M+H]+1	972468	988118	995946				7.2	2.3	7.2	7.2	2.3	7.2
	C7 H11 N5 O2	-0.29	197.091	180.088	4.153	1.537e+07	0	0	0				3	23	8	[M+H-H2O]+1	1.07952e+07	1.05298e+07	1.42198e+07				7.8	7.8	8.9	7.8	7.8	8.9
	C5 H6 O5	-0.29	146.021	129.018	2.654	2.00656e+07	2	0	0	50			3	1	0	[M+H-H2O]+1	1.96585e+07	1.99854e+07	1.97494e+07				7.3	6.7	7.3	7.3	6.7	7.3
	C6 H13 N3 O3	-0.29	175.096	176.103	2.04	2.00087e+07	1	1	1	9367			3	2	1	[M+H]+1	1.94059e+07	1.98263e+07	1.90003e+07	9.1	8.6	4.2	8.9	9.5	8.9	8.9	9.5	8.9
	C9 H14 N2 O3	-0.29	198.1	181.097	5.857	2.34071e+06	0	0	0				3	3	1	[M+H-H2O]+1	2.1865e+06	2.27244e+06	2.29942e+06				8	8	8	8	8	8
	C18 H33 N5 O5	-0.29	399.248	400.255	4.214	3.13007e+06	0	0	0				3	2	1	[M+H]+1	3.00616e+06	3.11242e+06	3.076e+06				5.3	2.6	4.2	5.3	2.6	4.2
	C16 H21 N3 O5	-0.28	335.148	336.155	4.859	1.50093e+06	0	0	1				3	4	1	[M+H]+1	1.41279e+06	1.50245e+06	1.50213e+06				5	4.5	3.9	5	4.5	3.9
	C16 H30 N6 O6	-0.28	402.223	403.23	4.334	2.21244e+06	0	0	6				3	25	9	[M+H]+1	2.06701e+06	1.31831e+06	1.70643e+06				2.6	6.1	2.6	2.6	6.4	2.6
	C21 H39 N5 O6	-0.28	457.29	458.297	4.477	679806	0	0	0				3	7	2	[M+H]+1	621704	593417	675025				0.9	4.1	2.5	0.9	4.1	2.5
	C21 H42 N O7 P	-0.28	451.27	452.277	11.153	1.11228e+07	1	0	0	24769383			3	9	4	[M+H]+1	1.08888e+07	9.22918e+06	1.0644e+07				7.3	6.7	7.3	7.3	6.7	7.3
	C15 H23 N3 O4	-0.28	309.169	310.176	4.416	8.53319e+07	0	0	0				3	5	2	[M+H]+1	7.66572e+07	8.4107e+07	8.11258e+07				9.5	8.9	9.5	9.5	8.9	9.5
	C15 H25 N3 O7 S	-0.28	391.141	392.148	5.429	2.90826e+07	0	0	0				3	1	0	[M+H]+1	2.85104e+07	2.84856e+07	2.89407e+07				9.5	9.5	9.5	9.5	9.5	9.5
	C7 H15 N O2	-0.28	145.11	146.118	4.974	1.12729e+07	0	0	7				3	4	1	[M+H]+1	1.05536e+07	1.11873e+07	1.11898e+07	5.8	6.3	5.2	9.5	9.5	8.9	9.5	9.5	8.9
	C16 H21 N3 O4	-0.28	319.153	302.15	5.644	1.59141e+07	0	0	0				3	1	0	[M+H-H2O]+1	1.58537e+07	1.59137e+07	1.57406e+07				9.5	8.9	9.5	9.5	8.9	9.5
	C7 H11 N O3 S	-0.28	189.046	190.053	4.957	6.12201e+06	0	0	0				3	10	4	[M+H]+1	5.5058e+06	5.01379e+06	5.94179e+06				8.4	8.4	8.9	8.4	8.4	8.9
	C14 H24 N2 O3	-0.27	268.179	269.186	5.757	6.32018e+06	0	0	0				3	3	1	[M+H]+1	6.2445e+06	6.14398e+06	5.93231e+06	8.6	8.6	7.5	8.4	9.5	9.5	8.4	9.5	9.5
	C7 H11 N O4	-0.27	173.069	174.076	4.232	4.2883e+06	1	0	0	167387			3	1	1	[M+H]+1	4.28551e+06	4.22055e+06	4.16629e+06	7.6	3.8	0	7.8	7.8	8.4	7.8	7.8	8.4
	C11 H12 N2 O3	-0.27	220.085	221.092	4.36	3.49227e+07	0	1	1				3	5	2	[M+H]+1	3.43879e+07	3.43908e+07	3.17311e+07				8.9	8.9	9.5	8.9	8.9	9.5
	C19 H36 N8 O6	-0.27	472.276	473.283	4.271	2.16074e+06	0	0	0				3	6	2	[M+H]+1	1.95065e+06	2.15584e+06	1.9236e+06				5.9	8	4.2	5.9	8	4.2
	C21 H32 N4 O8 S2	-0.26	532.166	533.173	8.254	1.6552e+06	0	0	0				3	15	7	[M+H]+1	1.5159e+06	1.57297e+06	1.21263e+06				7.7	8.6	2.8	8	8.6	2.8
	C15 H27 N3 O7	-0.26	361.185	403.219	4.44	2.40615e+06	0	0	0				3	4	2	[M+ACN+H]+1	2.25142e+06	2.21724e+06	2.37113e+06				5.3	4.2	4.8	5.3	4.2	4.8
	C22 H41 N5 O6	-0.26	471.306	472.313	6.297	438495	0	0	0				3	21	8	[M+H]+1	401764	275861	339429				4.7	4.1	2	4.7	4.1	2
	C28 H41 N O2	-0.26	423.314	424.321	10.794	302676	0	0	0				3	7	2	[M+H]+1	299508	263236	273196				0.9	0	0.9	0.9	0.3	0.9
	C11 H21 N3 O4	-0.26	259.153	260.16	4.183	5.26932e+06	0	0	0				3	3	1	[M+H]+1	4.94489e+06	5.06765e+06	5.18191e+06				8.4	6.2	7.8	8.4	6.2	7.8
	C20 H24 N4 O3 S	-0.26	400.157	401.164	4.271	2.77113e+07	0	0	0				3	4	2	[M+H]+1	2.62838e+07	2.54793e+07	2.73413e+07				8.9	9.5	9.5	8.9	9.5	9.5
	C13 H25 N2 O8 P S	-0.26	400.107	401.114	5.198	1.97837e+07	0	0	0				3	3	1	[M+H]+1	1.97775e+07	1.90146e+07	1.85138e+07				8.9	9.5	9.5	8.9	9.5	9.5
	C12 H19 N3 O8 S	-0.26	365.089	366.096	4.637	5.15731e+07	0	0	0				3	0	0	[M+H]+1	5.15725e+07	5.11886e+07	5.11111e+07				8.4	8.9	7.8	8.4	8.9	7.8
	C28 H34 N O3 P S	-0.26	495.2	496.207	2.283	9.95365e+06	0	0	0				3	5	2	[M+H]+1	9.83939e+06	9.06336e+06	9.51502e+06				7.8	7.3	7.3	7.8	7.3	7.3
	C17 H25 N O3	-0.26	291.183	292.191	9.603	1.46149e+07	0	0	0				3	2	1	[M+H]+1	1.42271e+07	1.42131e+07	1.45168e+07			4.9	9.5	9.5	9.5	9.5	9.5	9.5
	C8 H15 N3 O2	-0.25	185.116	186.124	4.625	901359	0	0	0				3	17	8	[M+H]+1	867168	647513	869995				2.8	4.7	5	2.8	5	5
	C9 H17 N O2 S	-0.25	203.098	204.105	5.725	1.2668e+07	0	0	1				3	1	0	[M+H]+1	1.25186e+07	1.26529e+07	1.26384e+07				8.4	8.4	7.8	8.4	8.4	7.8
	C14 H27 N3 O4	-0.25	301.2	302.207	5.054	4.28131e+06	0	0	2				3	1	0	[M+H]+1	4.16956e+06	4.26571e+06	4.23294e+06				8.9	8.9	8.9	8.9	8.9	8.9
	C22 H42 N6 O8	-0.25	518.306	519.314	4.314	2.54332e+06	0	0	0				3	5	2	[M+H]+1	2.50769e+06	2.50729e+06	2.33494e+06				7	8	7	7	8	7
	C14 H24 N3 O11 P S	-0.25	473.087	474.094	2.655	6.40502e+06	0	0	0				3	8	3	[M+H]+1	5.4297e+06	5.62446e+06	6.13569e+06				6.7	6.2	8.4	6.7	6.2	8.4
	C8 H14 N2 O4	-0.24	202.095	203.103	2.203	1.29346e+07	0	0	1				3	8	3	[M+H]+1	1.10535e+07	1.26756e+07	1.21321e+07				6.7	5.7	7.3	6.7	5.7	7.3
	C10 H11 N O4	-0.24	209.069	210.076	4.415	4.47916e+07	1	0	0	18525997			3	4	2	[M+H]+1	4.47797e+07	4.30413e+07	4.10979e+07			2.2	8.9	9.5	9.5	8.9	9.5	9.5
	C4 H6 O4	-0.24	118.027	101.023	3.822	5.15204e+07	2	0	0	1078			3	8	3	[M+H-H2O]+1	4.39586e+07	4.41478e+07	4.7374e+07	4	6.2	5.7	6.7	6.2	6.2	6.7	6.2	6.2
	C24 H37 N3 O8 S	-0.24	527.23	528.237	8.309	2.15805e+06	0	0	0				3	1	1	[M+H]+1	2.10596e+06	2.10101e+06	2.1568e+06				9.1	8	7.5	9.1	8	7.5
	C14 H22 N6 O3 S	-0.24	354.147	355.155	2.43	7.21871e+06	0	0	0				3	21	11	[M+H]+1	6.91699e+06	4.82855e+06	6.99651e+06				4	4.6	3.5	4	4.6	3.5
	C5 H4 O4	-0.23	128.011	129.018	3.133	5.67396e+06	1	0	0	3373337			3	5	2	[M+H]+1	5.23497e+06	5.08613e+06	5.51193e+06	7.7	7.7	7.2	9.5	8.9	7.8	9.5	8.9	7.8
	C19 H37 O12 P	-0.23	488.202	489.209	8.003	6.61106e+06	0	0	0				3	2	1	[M+H]+1	6.55258e+06	6.57079e+06	6.37534e+06				8.9	8.9	9.5	8.9	8.9	9.5
	C15 H25 N3 O7 S	-0.23	391.141	392.149	5.174	1.02361e+07	0	0	0				3	3	1	[M+H]+1	1.02262e+07	9.79172e+06	9.59827e+06				7.3	7.3	7.3	7.3	7.3	7.3
	C7 H13 N O3 S	-0.23	191.062	192.069	4.244	8.05704e+06	1	1	0				3	7	3	[M+H]+1	6.94392e+06	7.90944e+06	7.43105e+06				7.8	7.8	7.3	7.8	7.8	7.3
	C16 H25 N3 O9 S	-0.23	435.131	436.138	4.643	3.81187e+07	0	0	0				3	10	3	[M+H]+1	3.81063e+07	3.29129e+07	3.16672e+07				6.7	7.8	7.8	6.7	7.8	7.8
	C16 H25 N3 O9 S	-0.23	435.131	436.138	4.719	4.67503e+07	0	0	0				3	9	3	[M+H]+1	3.94138e+07	4.30058e+07	4.4773e+07				8.9	8.9	9.5	8.9	8.9	9.5
	C14 H34 N5 O8 P	-0.23	431.214	432.222	2.06	1.52856e+07	0	0	0				3	9	3	[M+H]+1	1.4972e+07	1.28075e+07	1.39911e+07				7.3	8.4	8.4	7.3	8.4	8.4
	C8 H16 N2 O2	-0.22	172.121	173.128	4.563	2.19845e+06	0	0	0				3	15	5	[M+H]+1	2.00482e+06	1.58964e+06	1.80363e+06		0.3	0.5	2.6	3.7	2.6	2.6	3.7	2.6
	C H N4 O10 P5	-0.22	383.838	384.845	1.915	721682	0	0	0				3	15	5	[M+H]+1	531143	613632	667058				5.2	5.2	6.3	5.2	5.2	6.3
	C20 H31 N3 O4	-0.22	377.231	378.239	6.474	458740	0	0	0				3	7	3	[M+H]+1	447997	402122	398736				2	3	3	2	3	3
	C19 H27 N3 O7	-0.22	409.185	410.192	5.235	5.05203e+06	0	0	0				3	4	2	[M+H]+1	5.0493e+06	4.93711e+06	4.69891e+06				8.4	8.4	6.7	8.4	8.4	6.7
	C11 H23 N2 O7 P S	-0.22	358.096	359.104	4.704	7.48095e+07	1	0	0	962			3	1	0	[M+H]+1	7.46184e+07	7.29248e+07	7.4086e+07				9.5	9.5	9.5	9.5	9.5	9.5
	C21 H41 O12 P	-0.22	516.233	499.23	9.881	1.82071e+07	0	0	0				3	1	0	[M+H-H2O]+1	1.81349e+07	1.77232e+07	1.78746e+07				8.9	8.9	8.4	8.9	8.9	8.4
	C15 H31 N2 O10 P	-0.22	430.172	431.179	4.236	1.23362e+07	0	0	0				3	2	1	[M+H]+1	1.18112e+07	1.19228e+07	1.2196e+07				8.4	7.3	8.9	8.4	7.3	8.9
	C14 H26 N4 O6 S	-0.22	378.157	379.164	2.215	1.28329e+07	0	0	2				3	3	1	[M+H]+1	1.26234e+07	1.26983e+07	1.20474e+07				7.3	6.7	6.2	7.3	6.7	6.2
	C22 H44 N O7 P	-0.22	465.285	466.293	11.017	4.91894e+06	0	0	0				3	4	2	[M+H]+1	4.64163e+06	4.83876e+06	4.49257e+06				6.2	4.6	5.7	6.2	4.6	5.7
	C17 H26 N4 O4	-0.22	350.195	351.203	4.634	2.75897e+06	0	0	2				3	4	2	[M+H]+1	2.58288e+06	2.55304e+06	2.75566e+06				4.2	7	4.2	4.2	7	4.2
	C13 H21 N3 O8 S	-0.22	379.105	380.112	3.264	1.25215e+07	1	0	0	389032			3	26	10	[M+H]+1	1.1811e+07	7.39589e+06	9.18182e+06				5.7	4.6	5.7	5.7	4.6	5.7
	C15 H26 N4 O6	-0.22	358.185	359.192	4.459	3.1612e+06	0	1	2				3	2	1	[M+H]+1	3.15713e+06	3.04036e+06	3.12357e+06				6.4	8.6	8.6	6.4	8.6	8.6
	C27 H49 N4 O6 P3	-0.21	618.286	619.294	5.325	589536	0	0	0				3	2	1	[M+H]+1	579136	570287	588698				2.5	4.1	6.8	2.5	4.1	6.8
	C19 H27 N3 O8 S	-0.21	457.152	458.159	5.371	938884	0	0	0				3	5	2	[M+H]+1	932502	925572	852218				4.5	5.5	5.5	4.5	5.5	5.5
	C13 H12 N5 O8 P	-0.21	397.042	398.05	10.098	587164	0	0	0				3	1	0	[M+H]+1	580191	575627	585296	6.5	4.3	3.8	5.8	3.6	3.6	5.8	3.6	3.6
	C22 H40 N4 O8	-0.21	488.285	489.292	6.216	408122	0	0	0				3	4	1	[M+H]+1	379985	405878	388656				2.5	6.3	6.3	2.5	6.3	6.3
	C11 H10 N2 O S2	-0.21	250.023	251.031	1.93	9.44613e+06	0	1	0				3	6	2	[M+H]+1	8.56203e+06	8.49375e+06	9.26681e+06				7.8	7.8	8.9	7.8	7.8	8.9
	C24 H44 N6 O9	-0.2	560.317	561.324	4.952	1.07937e+06	0	0	0				3	6	2	[M+H]+1	1.07356e+06	1.04783e+06	965056				5	5.5	6.6	5	5.5	6.6
	C17 H21 N5 O5	-0.2	375.154	376.161	5.479	594946	0	0	0				3	20	8	[M+H]+1	582130	542387	391676				6.8	3	6.3	6.8	3	6.3
	C14 H20 N2 O3 S	-0.2	296.119	297.127	5.828	709643	0	0	2				3	4	2	[M+H]+1	651224	709394	687623	4.3	2.7		3.6	5.2	6.3	3.6	5.2	6.3
	C16 H26 N4 O7	-0.2	386.18	387.187	4.801	4.95983e+06	0	0	0				3	2	1	[M+H]+1	4.78406e+06	4.8635e+06	4.91313e+06				8.9	8.9	9.5	8.9	8.9	9.5
	C15 H27 N3 O6	-0.2	345.19	346.197	5.593	6.77106e+06	0	0	0				3	4	2	[M+H]+1	6.31103e+06	6.28853e+06	6.65566e+06				8.9	7.3	8.4	8.9	7.3	8.4
	C3 H7 N O	-0.2	73.0528	74.06	2.011	2.79597e+07	3	0	0	5993			3	1	1	[M+H]+1	2.78981e+07	2.72785e+07	2.73721e+07		5.4		5.7	6.2	5.1	5.7	6.2	5.1
	C20 H42 N O7 P	-0.2	439.27	440.277	9.774	2.04196e+07	0	0	0				3	2	1	[M+H]+1	2.0407e+07	2.03406e+07	1.96729e+07				8.9	8.9	8.9	8.9	8.9	8.9
	C20 H37 N5 O6	-0.2	443.274	444.282	4.395	1.64228e+06	0	0	0				3	9	3	[M+H]+1	1.37007e+06	1.50925e+06	1.56729e+06				3.4	4.5	6.4	3.4	4.8	6.4
	C24 H30 N6 O7	-0.2	514.217	515.225	5.227	2.01436e+06	0	0	0				3	11	4	[M+H]+1	1.70076e+06	1.62505e+06	1.93688e+06				4.2	7	6.4	4.2	7	6.4
	C7 H13 N4 O5 P	-0.2	264.062	265.07	6.857	3.41423e+06	0	0	0				3	8	3	[M+H]+1	2.92183e+06	2.9579e+06	3.27282e+06				9.1	8.6	9.1	9.1	8.6	9.1
	C4 H11 N O	-0.19	89.0841	90.0913	2.07	1.01075e+07	0	0	0				3	2	1	[M+H]+1	9.88318e+06	9.76041e+06	9.97615e+06	7	3.9	4.8	4	6.7	4.6	4	6.7	4.6
	C13 H24 N4 O5	-0.19	316.175	317.182	4.404	2.22732e+06	0	0	0				3	10	3	[M+H]+1	2.164e+06	1.84899e+06	1.93789e+06				4.2	3.7	3.7	4.2	3.7	3.7
	C22 H29 N3 O9	-0.19	479.19	480.198	7.038	542999	0	0	0				3	12	4	[M+H]+1	529251	500330	420256				4.7	7.9	7.9	4.7	7.9	7.9
	C13 H24 N4 O5	-0.19	316.175	317.182	5.014	2.44467e+06	0	0	0				3	9	3	[M+H]+1	2.11191e+06	2.43258e+06	2.09587e+06				5.9	3.7	5.3	5.9	3.7	5.3
	C17 H33 N5 O5	-0.19	387.248	388.255	3.361	551399	0	1	3				2	25	11	[M+H]+1	329376	480136	485109					0.9	2.5		0.9	2.5
	C17 H25 N3 O6	-0.19	367.174	368.182	5.327	372633	0	0	0				3	5	3	[M+H]+1	369312	371409	342228				4.7	6.3	4.7	4.7	6.3	4.7
	C17 H38 O9 P4	-0.19	510.147	511.154	1.847	4.15454e+06	0	0	0				3	7	3	[M+H]+1	3.64143e+06	4.09952e+06	4.0738e+06				9.1	8.4	8.4	9.5	8.4	8.4
	C5 H6 O5	-0.19	146.021	129.018	3.129	5.67396e+06	2	0	0	50			3	5	2	[M+H-H2O]+1	5.23497e+06	5.08613e+06	5.51193e+06	7.7	7.7	7.2	9.5	8.9	7.8	9.5	8.9	7.8
	C6 H12 N2 O4	-0.19	176.08	177.087	2.106	1.85363e+07	0	0	1				3	3	1	[M+H]+1	1.73977e+07	1.8371e+07	1.76825e+07				7.3	5.7	6.7	7.3	5.7	6.7
	C8 H13 N O3 S	-0.19	203.062	204.069	5.778	4.33942e+06	0	0	0				3	18	8	[M+H]+1	3.79103e+06	4.09881e+06	2.99596e+06				9.1	10	5.9	9.5	10	5.9
	C20 H29 N3 O8 S	-0.19	471.167	472.175	6.645	2.15618e+06	0	0	0				3	5	2	[M+H]+1	2.12938e+06	2.03485e+06	1.92925e+06				8	8.6	8	8	8.6	8
	C7 H13 N O4	-0.19	175.084	176.092	4.17	2.63002e+06	0	0	0				3	23	9	[M+H]+1	1.58739e+06	2.06745e+06	2.29256e+06			2.7	3.7	2.1	4.8	3.7	2.1	4.8
	C21 H49 N6 O12 P	-0.19	608.314	609.322	6.158	3.87454e+06	0	0	0				3	5	2	[M+H]+1	3.48394e+06	3.67898e+06	3.76981e+06				2.1	9.1	8.6	2.1	9.1	8.6
	C15 H29 N3 O5	-0.19	331.211	332.218	4.881	4.61212e+06	0	0	0				3	1	0	[M+H]+1	4.52019e+06	4.59718e+06	4.53374e+06				8.4	8.9	8.9	8.4	8.9	8.9
	C18 H38 N O7 P	-0.18	411.239	412.246	9.522	899992	0	0	0				3	2	1	[M+H]+1	868809	858712	894929				7.2	5	6.1	7.2	5	6.1
	C21 H33 N O4	-0.18	363.241	364.248	10.365	1.26881e+06	0	0	0				3	6	2	[M+H]+1	1.25864e+06	1.18252e+06	1.12097e+06				6.1	4.5	7.2	6.1	4.5	7.2
	C15 H26 N2 O3	-0.18	282.194	283.202	6.169	741737	0	0	0				3	0	0	[M+H]+1	741383	739832	736204	2.2	3.8	2.7	5.5	3.9	7.2	5.5	3.9	7.2
	C9 H9 N O2	-0.18	163.063	205.097	5.169	3.30307e+09	0	1	0				3	1	0	[M+ACN+H]+1	3.30304e+09	3.22965e+09	3.22878e+09	5.5	5.5	5.5	9.5	9.5	9.5	9.5	9.5	9.5
	C12 H21 N3 O7 S	-0.18	351.11	352.117	2.066	1.13538e+07	0	0	0				3	5	2	[M+H]+1	1.03453e+07	1.03508e+07	1.10688e+07				7.3	6.7	5.7	7.3	6.7	5.7
	C9 H12 N4 O	-0.18	192.101	193.108	4.193	3.26514e+06	0	0	0				3	17	7	[M+H]+1	2.66198e+06	3.12915e+06	2.30109e+06				7.5	7	7	7.5	7	7
	C15 H19 N3 O6	-0.18	337.127	338.135	5.143	3.31187e+06	0	0	0				3	4	2	[M+H]+1	3.07161e+06	3.06203e+06	3.30905e+06				5.3	6.4	6.4	5.3	6.4	6.4
	C17 H30 N4 O7	-0.17	402.211	403.219	4.782	1.32969e+06	0	0	0				3	19	8	[M+H]+1	1.26599e+06	1.24984e+06	884145				1.7	1.2	4.5	1.7	1.2	4.5
	C17 H29 N5 O6	-0.17	399.212	400.219	4.472	2.42727e+06	0	0	0				3	17	6	[M+H]+1	1.71053e+06	2.06016e+06	2.22173e+06				5.9	4.8	3.2	5.9	4.8	3.2
	C21 H37 N O5	-0.17	383.267	384.274	11.111	1.05926e+06	0	0	0				3	8	3	[M+H]+1	1.02223e+06	884932	931606				5	6.6	6.1	5	6.6	6.1
	C24 H45 N5 O6	-0.17	499.337	500.344	6.674	298965	0	0	0				3	11	5	[M+H]+1	268534	230001	284512				4.7	5.4	3.6	4.7	5.4	3.6
	C33 H60 N8 O5	-0.17	648.469	649.476	8.332	236424	0	0	0				3	16	7	[M+H]+1	234663	186039	191439				5.4	0	3.8	5.4	0	3.8
	C20 H35 N3 O8 S	-0.17	477.214	478.222	6.73	876889	0	0	0				3	10	3	[M+H]+1	696242	833576	784654				4.7	3.9	3.4	5	3.9	3.4
	C4 H9 N O2	-0.17	103.063	104.071	2.229	3.59948e+07	3	0	0	116			3	17	6	[M+H]+1	2.81494e+07	2.53576e+07	3.44179e+07	2.8	2.8	2.3	6.7	6.2	8.4	6.7	6.2	8.4
	C15 H28 N2 O3	-0.17	284.21	285.217	6.659	9.99362e+06	0	0	0				3	3	1	[M+H]+1	9.79761e+06	9.40709e+06	9.47673e+06	3.3	8	8	9.5	8.9	9.5	9.5	8.9	9.5
	C18 H36 N O9 P	-0.17	441.213	442.22	10.008	1.18898e+07	0	0	0				3	29	10	[M+H]+1	6.86913e+06	7.13517e+06	1.01417e+07				6.2	6.2	5.1	6.2	6.2	5.1
	C7 H11 N O3	-0.17	157.074	158.081	4.173	2.52099e+06	1	0	0	627929			3	12	5	[M+H]+1	2.37902e+06	2.18041e+06	1.85623e+06				6.4	5.9	6.4	6.4	5.9	6.4
	C13 H32 N4 O6 P2 S	-0.17	434.152	435.159	1.829	3.37975e+06	0	0	0				3	14	5	[M+H]+1	2.80499e+06	2.50675e+06	3.21132e+06				7.5	8.6	6.4	7.5	8.6	6.4
	C3 H3 N10 O8 P3	-0.17	399.935	400.942	1.897	2.99059e+06	0	0	0				3	4	1	[M+H]+1	2.97703e+06	2.75281e+06	2.90281e+06				4.8	6.4	8	4.8	6.4	8
	C13 H24 N2 O4 S	-0.17	304.146	305.153	6.856	3.80334e+06	0	0	0				3	3	1	[M+H]+1	3.6452e+06	3.79593e+06	3.57815e+06				8.6	8.6	8.6	8.6	8.6	8.6
	C11 H12 N2 O4	-0.17	236.08	237.087	5.18	2.05405e+06	2	0	0	886			3	4	1	[M+H]+1	2.04974e+06	2.03908e+06	1.91627e+06				4.8	7.5	5.9	4.8	7.5	5.9
	C33 H61 N O6	-0.16	567.45	568.457	11.276	1.5029e+06	0	0	0				3	6	2	[M+H]+1	1.48275e+06	1.31243e+06	1.44636e+06				4.5	7.2	6.1	4.5	7.2	6.1
	C8 H18 N3 O6 P	-0.16	283.093	284.101	5.466	1.63916e+06	0	0	0				3	4	2	[M+H]+1	1.52041e+06	1.52395e+06	1.60561e+06				8.3	7.2	6.4	8.6	7.5	6.4
	C19 H32 N4 O8	-0.16	444.222	445.229	4.837	420035	0	0	0				3	29	15	[M+H]+1	353729	367563	219178				0.9	2	3.3	0.9	2	3.6
	C21 H28 N4 O7	-0.16	448.196	449.203	5.647	933221	0	0	0				3	9	4	[M+H]+1	904129	905915	785887				3.9	3.9	2.8	3.9	3.9	2.8
	C15 H28 N2 O4	-0.16	300.205	301.212	5.778	6.46025e+06	0	0	0				3	5	2	[M+H]+1	6.30348e+06	5.85954e+06	5.68885e+06	8.6	9.1	9.1	8.9	9.5	9.5	8.9	9.5	9.5
	C10 H17 N O8	-0.16	279.095	280.103	2.14	8.92214e+06	0	0	0				3	6	2	[M+H]+1	8.04071e+06	8.91885e+06	7.99064e+06				6.2	6.2	7.8	6.2	6.2	7.8
	C6 H8 N2 O3	-0.16	156.053	198.087	2.214	2.28374e+07	0	0	0				3	3	1	[M+ACN+H]+1	2.16372e+07	2.26468e+07	2.17947e+07				8.4	7.8	7.8	8.4	7.8	7.8
	C10 H20 N2 O4	-0.16	232.142	233.15	4.18	1.34745e+07	0	0	4				3	1	0	[M+H]+1	1.32645e+07	1.34582e+07	1.34634e+07				7.8	8.9	7.8	7.8	8.9	7.8
	C11 H13 N O6	-0.16	255.074	256.082	2.905	3.41722e+06	0	0	0				3	5	2	[M+H]+1	3.37296e+06	3.11526e+06	3.21688e+06				7.5	5.9	5.9	7.5	5.9	5.9
	C15 H24 N4 O6	-0.16	356.17	398.203	4.191	4.94375e+06	0	0	0				3	8	3	[M+ACN+H]+1	4.31204e+06	4.89092e+06	4.90422e+06				8.4	7.3	7.8	8.4	7.3	7.8
	C14 H24 N4 O7	-0.16	360.164	361.172	4.296	7.22893e+06	0	0	0				3	20	8	[M+H]+1	5.94451e+06	6.7952e+06	4.77217e+06				4.6	5.7	5.7	4.6	5.7	5.7
	C12 H21 N5 O3	-0.16	283.164	284.172	1.749	8.70235e+06	0	0	2				3	25	14	[M+H]+1	7.66145e+06	7.38602e+06	4.69061e+06				5.7	6.2	6.2	5.7	6.2	6.2
	C21 H38 N4 O6	-0.15	442.279	443.286	5.322	790151	0	0	0				3	16	6	[M+H]+1	769669	565792	721475				7.2	5.2	5.8	7.2	5.2	6.1
	C20 H28 N4 O6	-0.15	420.201	421.208	5.715	2.53937e+06	0	0	0				3	5	2	[M+H]+1	2.50627e+06	2.28134e+06	2.43641e+06				5.3	4.8	4.2	5.3	4.8	4.2
	C27 H59 N2 O3 P	-0.15	490.426	491.434	7.016	308943	0	0	0				3	11	4	[M+H]+1	264443	237897	297704				2.2	6	7.4	2.5	6	7.4
	C10 H19 N3 O4	-0.15	245.138	246.145	4.859	2.3324e+07	0	0	2				3	3	1	[M+H]+1	2.20006e+07	2.26864e+07	2.2977e+07				8.9	9.5	8.9	8.9	9.5	8.9
	C13 H23 N3 O5	-0.15	301.164	334.197	4.56	1.873e+07	0	0	0				3	1	0	[M+H+MeOH]+1	1.8521e+07	1.87291e+07	1.83955e+07				8.9	9.5	8.9	8.9	9.5	8.9
	C15 H14 N4 O4	-0.15	314.101	315.109	6.748	1.74168e+06	0	0	0				3	8	3	[M+H]+1	1.49306e+06	1.60327e+06	1.67259e+06				7.7	8	7.5	8	8	7.5
	C18 H34 O5	-0.15	330.241	331.248	8.736	1.31345e+06	0	0	0				2	21	8	[M+H]+1	994061	1.14998e+06	791742			8.5	6.6	6.6		6.6	6.6
	C15 H23 N5 O3	-0.15	321.18	322.187	4.224	3.71794e+06	0	0	0				3	2	1	[M+H]+1	3.58049e+06	3.70062e+06	3.67173e+06				7	4.8	5.3	7	4.8	5.3
	C17 H28 N4 O5	-0.14	368.206	369.213	4.976	1.09432e+06	0	0	0				3	17	8	[M+H]+1	945716	754279	1.03395e+06				3.9	3.9	4.5	3.9	3.9	4.5
	C19 H33 N5 O8	-0.14	459.233	460.24	4.943	1.6109e+06	0	0	0				3	7	3	[M+H]+1	1.57678e+06	1.39266e+06	1.48178e+06				4.8	5.5	4.5	4.5	5.5	4.5
	C14 H26 N7 O7 P	-0.14	435.163	436.17	8.338	830634	0	0	0				3	11	4	[M+H]+1	659798	729519	779401				6.8	4.5	3.9	6.8	4.5	3.9
	C8 H25 N2 O10 P5 S2	-0.14	527.964	528.971	1.854	5.11986e+06	0	0	0				3	3	1	[M+H]+1	4.8295e+06	4.87931e+06	5.04089e+06				8.9	8.9	8.9	8.9	8.9	8.9
	C14 H24 N4 O8 S	-0.14	408.131	409.139	2.163	6.77009e+06	0	0	0				3	4	2	[M+H]+1	6.2571e+06	6.53862e+06	6.63562e+06				6.2	7.3	8.4	6.2	7.3	8.4
	C10 H8 N8 O2	-0.14	272.077	273.084	3.161	3.9118e+07	0	0	0				3	2	1	[M+H]+1	3.76435e+07	3.89454e+07	3.86319e+07				8.9	9.5	8.4	8.9	9.5	8.4
	C17 H29 N O7	-0.14	359.194	360.202	4.707	3.52377e+07	0	0	0				3	1	1	[M+H]+1	3.4991e+07	3.4433e+07	3.51452e+07				10	9.5	9.5	10	9.5	9.5
	C16 H29 N3 O6	-0.14	359.206	360.213	5.942	1.05158e+07	0	0	0				3	3	1	[M+H]+1	1.00541e+07	1.00167e+07	1.05125e+07				7.8	7.8	7.8	7.8	7.8	7.8
	C17 H30 N2 O8 S	-0.14	422.172	423.18	5.511	1.45724e+07	0	0	0				3	1	0	[M+H]+1	1.44158e+07	1.42873e+07	1.45272e+07				9.5	9.5	9.5	9.5	9.5	9.5
	C16 H29 N3 O6	-0.14	359.206	360.213	4.984	2.23574e+06	0	0	0				3	5	2	[M+H]+1	2.22328e+06	2.00993e+06	2.15889e+06				8	7.5	8	8	7.5	8
	C19 H32 N4 O8	-0.14	444.222	445.229	4.628	3.1248e+06	0	0	0				3	8	3	[M+H]+1	3.05288e+06	2.68676e+06	2.74788e+06				4.2	4.8	4.2	4.2	4.8	4.2
	C9 H14 N2 O4 S	-0.14	246.067	247.075	5.601	1.94001e+06	0	0	0				3	2	1	[M+H]+1	1.93351e+06	1.85538e+06	1.90209e+06				8	8	8	8	8	8
	C9 H17 N3 O4	-0.14	231.122	232.129	3.35	1.85741e+07	0	0	0				2	19	7	[M+H]+1	1.26701e+07	1.77733e+07	1.63692e+07				5.1	4.6		5.1	4.6
	C14 H22 N4 O2	-0.13	278.174	279.182	6.565	805841	0	0	0				3	7	3	[M+H]+1	788091	747195	679341				6.1	7.7	6.8	6.1	7.7	7.2
	C11 H21 N3 O5	-0.13	275.148	317.182	5.015	2.44467e+06	0	0	1				3	9	3	[M+ACN+H]+1	2.10974e+06	2.43009e+06	2.09372e+06				5.9	3.7	5.3	5.9	3.7	5.3
	C7 H16 N2	-0.13	128.131	129.139	1.529	254524	0	0	3				3	27	12	[M+H]+1	238238	210944	136430				4.3	5.4	6.5	4.3	5.4	6.5
	C19 H34 N4 O7	-0.13	430.243	431.25	5.11	521069	0	0	0				3	24	7	[M+H]+1	501022	343149	332577				2	5.8	0.9	2	5.8	0.9
	C16 H33 N O5 P2 S	-0.13	413.155	414.163	8.278	807462	0	0	0				3	1	0	[M+H]+1	807022	787915	789189				6.1	6.6	7.7	6.1	6.6	7.7
	C19 H35 N5 O5	-0.13	413.264	414.271	4.565	9.57463e+06	0	0	0				3	3	1	[M+H]+1	9.44456e+06	9.47821e+06	9.0045e+06				8.4	8.9	8.4	8.4	8.9	8.4
	C10 H13 N O4	-0.13	211.084	253.118	5.075	9.87776e+06	0	0	0				3	2	1	[M+ACN+H]+1	9.87427e+06	9.59107e+06	9.42273e+06				8.9	8.9	8.9	8.9	8.9	8.9
	C22 H44 N O7 P	-0.13	465.285	466.293	11.483	1.84968e+07	0	0	0				3	6	3	[M+H]+1	1.80166e+07	1.81526e+07	1.65495e+07				8.4	7.8	7.8	8.4	7.8	7.8
	C19 H38 N O7 P	-0.13	423.239	424.246	9.631	7.91526e+06	0	0	0				3	1	0	[M+H]+1	7.85693e+06	7.75868e+06	7.89477e+06				9.5	8.9	9.5	9.5	8.9	9.5
	C16 H23 N3 O9 S	-0.13	433.115	434.123	4.521	2.98335e+07	0	0	0				3	6	2	[M+H]+1	2.65777e+07	2.6688e+07	2.92962e+07				7.8	7.8	7.3	7.8	7.8	7.3
	C11 H21 N3 O5	-0.12	275.148	276.155	4.542	1.99485e+06	0	0	1				3	23	11	[M+H]+1	1.70655e+06	1.22077e+06	1.85493e+06				4.8	3.9	3.7	4.8	3.9	3.7
	C22 H41 N5 O5	-0.12	455.311	456.318	4.573	613510	0	0	0				3	15	6	[M+H]+1	542277	578212	447319				5.8	2.5	7.4	5.8	2.5	7.4
	C21 H41 N5 O5	-0.12	443.311	444.318	5.021	580367	0	0	0				3	7	3	[M+H]+1	566576	503931	569210				5.8	6.3	6.8	5.8	6.3	6.8
	C14 H27 N3 O4	-0.12	301.2	302.207	5.617	1.04771e+06	0	0	0				3	16	7	[M+H]+1	870143	958435	723141				6.1	1.7	5.2	6.1	1.7	5.5
	C15 H25 N3 O8	-0.12	375.164	376.171	4.408	1.59526e+07	0	0	0				3	3	1	[M+H]+1	1.59472e+07	1.53952e+07	1.51207e+07				7.8	7.3	6.2	7.8	7.3	6.2
	C13 H24 O3	-0.12	228.173	229.18	8	5.01636e+06	0	0	0				3	1	1	[M+H]+1	4.89641e+06	4.88599e+06	4.97794e+06	0.3	1.4	0.5	8.4	8.9	8.9	8.4	8.9	8.9
	C14 H25 N3 O8 S	-0.12	395.136	378.133	4.911	8.40211e+06	0	0	0				3	2	1	[M+H-H2O]+1	8.39693e+06	8.07655e+06	8.36644e+06				9.5	8.9	9.5	9.5	8.9	9.5
	C10 H15 N5 O3 S	-0.12	285.09	286.097	3.063	6.32486e+07	0	0	0				3	1	0	[M+H]+1	6.30662e+07	6.31464e+07	6.26416e+07				6.2	6.2	6.7	6.2	6.2	6.7
	C17 H31 N2 O11 P S	-0.12	502.139	503.146	5.024	1.09537e+07	0	0	0				3	2	1	[M+H]+1	1.09118e+07	1.05555e+07	1.07966e+07				8.9	8.4	8.9	8.9	8.4	8.9
	C5 H11 N8 O5 P	-0.12	294.059	295.066	3.183	1.44734e+07	0	0	0				3	7	2	[M+H]+1	1.42143e+07	1.2779e+07	1.3058e+07				9.5	7.3	8.9	9.5	7.3	8.9
	C21 H38 N5 O13 P S2	-0.12	663.164	664.172	4.539	2.34934e+07	0	0	0				3	2	1	[M+H]+1	2.24363e+07	2.33986e+07	2.33489e+07				6.2	6.7	8.4	6.2	6.7	8.4
	C9 H16 N2 O5	-0.12	232.106	233.113	4.227	2.49715e+06	0	0	1				3	14	6	[M+H]+1	2.22787e+06	2.39094e+06	1.89489e+06				5.3	7	4.8	5.3	7	4.8
	C13 H19 N4 O12 P	-0.12	454.074	455.081	3.768	5.95178e+06	2	0	0	141175			3	3	1	[M+H]+1	5.65598e+06	5.65081e+06	5.87197e+06				6.2	5.7	4.6	6.2	5.7	4.6
	C15 H19 N3 O4	-0.12	305.138	306.145	4.894	1.50689e+06	0	0	1				3	1	0	[M+H]+1	1.50358e+06	1.4834e+06	1.5044e+06				6.1	7.7	5.5	6.1	7.7	5.5
	C26 H48 N2 O6	-0.12	484.351	485.358	4.56	4.91123e+06	0	0	0				3	17	9	[M+H]+1	4.6754e+06	4.51223e+06	3.34734e+06	4.7	3.6	5.2	7.8	8.4	7.5	7.8	8.4	7.8
	C19 H40 N O7 P	-0.12	425.254	426.261	9.792	3.67303e+06	1	0	0	7826020			3	5	2	[M+H]+1	3.39449e+06	3.65447e+06	3.33617e+06				8	7	8	8	7	8
	C19 H38 N O7 P	-0.11	423.239	424.246	9.439	1.41429e+06	0	0	0				3	3	1	[M+H]+1	1.40422e+06	1.39665e+06	1.32647e+06				8.3	6.1	8.8	8.3	6.1	8.8
	C7 H17 N2 O5 P	-0.11	240.087	241.095	5.925	368404	0	0	0				3	8	3	[M+H]+1	320264	370011	368748				6.8	6.8	5.8	6.8	6.8	5.8
	C6 H11 N O2	-0.11	129.079	130.086	2.98	9.30643e+06	2	4	11	826			3	18	6	[M+H]+1	6.38451e+06	6.84703e+06	8.40855e+06				5.7	7.3	6.7	5.7	7.3	6.7
	C12 H18 N4 O S	-0.11	266.12	267.127	2.162	5.47164e+06	0	0	0				3	24	9	[M+H]+1	3.4954e+06	5.12866e+06	3.78055e+06	6.5	0.5	2.2	4.2	6.7	7	4.2	6.7	7
	C14 H27 N O	-0.11	225.209	226.217	6.89	6.52592e+06	0	0	0				3	2	1	[M+H]+1	6.1938e+06	6.30125e+06	6.43527e+06	7	8.6	8.6	8.9	9.5	9.5	8.9	9.5	9.5
	C12 H30 N4 O8 S	-0.11	390.178	391.186	1.798	4.47967e+06	0	0	0				3	2	0	[M+H]+1	4.46484e+06	4.35807e+06	4.33963e+06				7.8	7.8	8.9	7.8	7.8	8.9
	C13 H21 N3 O8 S	-0.11	379.105	380.112	4.219	5.7487e+06	1	1	0	389032			3	6	2	[M+H]+1	5.07746e+06	5.65056e+06	5.42644e+06				6.2	7.8	8.4	6.2	7.8	8.4
	C12 H16 N2 O4	-0.11	252.111	253.118	5.072	9.87776e+06	0	0	2				3	2	1	[M+H]+1	9.87468e+06	9.59147e+06	9.42312e+06				8.9	8.9	8.9	8.9	8.9	8.9
	C14 H20 N4 O2 S	-0.11	308.131	309.138	2.672	2.73888e+07	0	0	0				3	6	2	[M+H]+1	2.42348e+07	2.60449e+07	2.6559e+07				9.5	9.5	9.5	9.5	9.5	9.5
	C21 H40 N2 O3	-0.11	368.304	369.311	4.311	4.48531e+06	0	0	0				3	5	2	[M+H]+1	4.41466e+06	4.21686e+06	3.98966e+06	6.8	5.8	7.4	8.9	7.8	8.9	8.9	7.8	8.9
	C7 H11 N O4 S	-0.11	205.041	247.075	5.602	1.94001e+06	0	0	0				3	2	1	[M+ACN+H]+1	1.93358e+06	1.85545e+06	1.90216e+06				8	8	8	8	8	8
	C18 H32 N4 O7	-0.11	416.227	417.234	4.776	2.46009e+06	0	0	0				3	9	4	[M+H]+1	2.31607e+06	2.0558e+06	2.40334e+06				5.9	5.3	5.9	5.9	5.3	5.9
	C14 H23 N O6	-0.11	301.153	302.16	6.298	853645	0	0	0				3	6	2	[M+H]+1	841134	797459	749654	0.5	4.9		7.7	8.3	6.1	7.7	8.3	6.1
	C13 H25 N3 O4	-0.11	287.184	288.192	5.602	3.16015e+06	0	0	0				3	4	1	[M+H]+1	2.93165e+06	3.13105e+06	3.10168e+06				8	8	8	8	8	8
	C10 H10 N2 O	-0.1	174.079	175.087	4.36	1.59889e+06	0	1	5				3	2	1	[M+H]+1	1.56717e+06	1.59737e+06	1.54473e+06				6.4	8	4.8	6.4	8	4.8
	C16 H30 N O8 P	-0.1	395.171	396.178	5.484	1.02577e+06	0	0	0				3	7	2	[M+H]+1	891174	935519	989082				3.9	3.4	7.7	3.9	3.4	7.7
	C25 H18 N8 O11 S2	-0.1	670.054	671.061	2.648	572212	0	0	0				3	4	2	[M+H]+1	568681	535281	570317				2	5.2	3.6	2	5.2	3.6
	C22 H42 N2 O3	-0.1	382.32	383.327	9.255	359280	0	0	0				3	15	6	[M+H]+1	259489	308336	326778				3.3	7.9	3	3.6	7.9	3
	C14 H22 N4 O8 P2 S	-0.1	468.063	469.071	2.597	3.45358e+06	0	0	0				3	3	1	[M+H]+1	3.4212e+06	3.24958e+06	3.31496e+06				2.6	4.2	4.2	2.6	4.2	4.2
	C6 H17 N6 O12 P3 S2	-0.1	521.956	522.963	1.859	5.88099e+06	0	0	0				3	2	1	[M+H]+1	5.62723e+06	5.8383e+06	5.653e+06				8.9	8.9	8.9	8.9	8.9	8.9
	C20 H28 N10 O16 P2	-0.1	726.116	727.123	2.979	3.92773e+06	0	0	0				3	3	1	[M+H]+1	3.73976e+06	3.75432e+06	3.87597e+06				7	8.6	7.3	7	8.6	7
	C12 H28 N4 O4	-0.1	292.211	293.218	1.778	1.12366e+07	0	0	0				3	14	5	[M+H]+1	8.4046e+06	1.06269e+07	9.22019e+06				8.4	7.3	7.3	8.4	7.3	7.3
	C18 H22 N2 O4	-0.1	330.158	331.165	4.683	9.20088e+06	0	0	0				3	4	1	[M+H]+1	9.10386e+06	8.48743e+06	8.79091e+06				8.4	8.4	7.3	8.4	8.4	7.3
	C16 H24 N4 O2 S	-0.1	336.162	337.169	4.205	1.18428e+07	0	0	0				3	3	1	[M+H]+1	1.11678e+07	1.16675e+07	1.16713e+07				8.9	8.9	8.9	8.9	8.9	8.9
	C7 H13 N3 O4	-0.1	203.091	187.071	2.154	3.25178e+06	0	0	1				3	7	3	[M+H-NH3]+1	2.82498e+06	3.08205e+06	3.13854e+06				3.7	4.8	3.7	3.7	4.8	3.7
	C11 H18 N2 O2	-0.1	210.137	211.144	5.819	2.08958e+06	0	3	0				3	7	2	[M+H]+1	2.07472e+06	1.87905e+06	1.82495e+06	4.3	3.3	2.2	6.4	6.4	8.6	6.4	6.4	8.6
	C29 H50 N2 O8	-0.1	554.357	555.364	5.622	1.82569e+06	0	0	0				3	4	1	[M+H]+1	1.8045e+06	1.70779e+06	1.66503e+06	3.8	4.3	3.3	8	7.5	7	8	7.5	7
	C22 H42 N4 O5	-0.1	442.315	443.323	6.538	2.30931e+06	0	0	0				3	6	2	[M+H]+1	2.06931e+06	2.28426e+06	2.28069e+06				8	7.5	7.5	8	7.5	7.5
	C24 H44 N2 O5	-0.1	440.325	441.332	4.775	3.0974e+06	0	0	0				3	1	0	[M+H]+1	3.09522e+06	3.04453e+06	3.05293e+06	6.8	7.4	4.1	9.1	9.1	8	9.1	9.1	8
	C17 H36 N O7 P	-0.1	397.223	398.23	8.581	3.72353e+06	0	0	0				3	1	0	[M+H]+1	3.71716e+06	3.70732e+06	3.66762e+06				8.6	8.6	8.6	8.6	8.6	8.6
	C16 H29 N3 O6	-0.1	359.206	360.213	6.02	2.40772e+06	0	0	0				3	7	3	[M+H]+1	2.16048e+06	2.39849e+06	2.1065e+06				8.6	8.6	8	8.6	8.6	8
	C14 H23 N3 O8	-0.09	361.148	362.156	5.006	957969	0	0	0				3	3	1	[M+H]+1	953472	896543	944623				4.5	5	6.1	4.5	5	6.1
	C15 H29 N3 O4	-0.09	315.216	316.223	5.226	1.03659e+06	0	0	0				3	4	1	[M+H]+1	962220	1.02311e+06	982170				5.5	3.4	5	5.5	3.4	5
	C14 H29 N O	-0.09	227.225	228.232	7.876	1.29266e+06	0	0	0				3	10	3	[M+H]+1	1.03218e+06	1.2289e+06	1.1248e+06	0.5	4.3	0	8.3	7.2	7.7	8.3	7.2	7.7
	C8 H14 N2 O4 S	-0.09	234.067	235.075	5.273	1.24172e+06	0	0	0				3	1	1	[M+H]+1	1.22106e+06	1.24027e+06	1.20646e+06				6.6	7.2	6.6	6.6	7.2	6.6
	C26 H48 N O11 P	-0.09	581.296	582.304	7.648	330067	0	0	0				3	28	9	[M+H]+1	167043	274961	208540				2.7	3	3.3	2.7	3	3.3
	C8 H13 N O3 S2	-0.09	235.034	236.041	5.814	1.56171e+06	0	0	0				3	11	4	[M+H]+1	1.29073e+06	1.24875e+06	1.49089e+06				5.5	4.5	6.1	5.5	4.5	6.1
	C9 H16 N2 O3 S	-0.09	232.088	233.095	5.59	1.14821e+07	0	0	0				3	2	1	[M+H]+1	1.14134e+07	1.10996e+07	1.11496e+07				8.4	7.8	8.4	8.4	7.8	8.4
	C18 H22 N2 O6	-0.09	362.148	363.155	3.865	2.83294e+07	0	0	0				3	8	3	[M+H]+1	2.42541e+07	2.5118e+07	2.72131e+07				7.8	6.7	8.4	7.8	6.7	8.4
	C22 H44 N O7 P	-0.09	465.286	466.293	10.262	7.34447e+06	0	0	0				3	1	0	[M+H]+1	7.3378e+06	7.19567e+06	7.28893e+06				9.5	9.5	8.9	9.5	9.5	8.9
	C14 H23 N5 O4	-0.09	325.175	326.182	4.204	6.38078e+06	0	0	0				3	4	2	[M+H]+1	5.9296e+06	6.34494e+06	6.36279e+06				6.7	8.4	6.2	6.7	8.4	6.2
	C7 H15 N2 P S	-0.09	190.069	191.077	1.912	4.67376e+07	0	0	0				3	1	1	[M+H]+1	4.66873e+07	4.62419e+07	4.54791e+07	6.8	4.7	5.9	8.9	8.9	8.4	8.9	8.9	8.4
	C8 H12 N2 O5 S	-0.09	248.047	249.054	3.637	7.01199e+06	0	0	0				3	7	3	[M+H]+1	6.20493e+06	6.24468e+06	6.78334e+06				5.7	5.7	5.7	5.7	5.7	5.7
	C2 H O15 P3 S	-0.09	389.825	390.832	1.854	2.28834e+06	0	0	0				3	6	2	[M+H]+1	2.27705e+06	2.06108e+06	2.05811e+06				4.8	4.2	5.9	4.8	4.2	5.9
	C11 H32 N6 O6 P2	-0.08	406.186	407.193	6.234	899138	0	0	0				3	3	1	[M+H]+1	895156	884212	856125				8.8	7.2	7.2	8.8	7.2	7.2
	C13 H24 N2 O4	-0.08	272.174	273.181	7.488	1.02652e+06	0	0	0				3	11	4	[M+H]+1	826626	981771	817133	5.8	5.4	5.2	7.7	2.8	6.1	7.7	2.8	6.1
	C20 H37 N5 O6	-0.08	443.274	444.282	4.48	1.97754e+06	0	0	0				3	7	2	[M+H]+1	1.97292e+06	1.77248e+06	1.74057e+06				5.9	4.8	5.3	5.9	4.8	5.3
	C16 H28 N4 O6	-0.08	372.201	373.208	5.304	619281	0	1	0				3	5	2	[M+H]+1	547076	602874	581516				4.1	3	3.6	4.1	3	3.6
	C17 H36 N O7 P	-0.08	397.223	398.23	8.391	764094	0	0	0				3	4	2	[M+H]+1	737363	759478	698190				5.5	8.3	5.2	5.5	8.3	5.2
	C12 H24 N2 O3	-0.08	244.179	245.186	5.795	8.58832e+06	0	0	0				3	2	1	[M+H]+1	8.58373e+06	8.25852e+06	8.24844e+06		6.5	1.1	9.5	8.9	9.5	9.5	8.9	9.5
	C14 H26 N4 O6	-0.08	346.185	347.192	4.472	1.80692e+07	0	0	0				3	10	4	[M+H]+1	1.61755e+07	1.76319e+07	1.46772e+07				7.3	8.4	7.8	7.3	8.4	7.8
	C19 H24 N4 O7 S	-0.08	452.137	453.144	5.405	5.2114e+06	0	0	0				3	2	1	[M+H]+1	5.06003e+06	5.07506e+06	5.16994e+06				9.5	8.9	9.5	9.5	8.9	9.5
	C13 H18 N4 O9	-0.08	374.107	375.115	4.243	4.92113e+06	0	0	0				3	2	1	[M+H]+1	4.70245e+06	4.90016e+06	4.8873e+06				9.5	8.9	8.4	9.5	8.9	8.4
	C8 H12 N O7 P	-0.08	265.035	248.032	3.158	4.69082e+07	0	0	0				3	4	2	[M+H-H2O]+1	4.2885e+07	4.64209e+07	4.4816e+07				9.5	8.9	9.5	9.5	8.9	9.5
	C10 H13 N O3	-0.08	195.09	196.097	4.761	1.10016e+07	0	1	0				3	1	1	[M+H]+1	1.08267e+07	1.09458e+07	1.06799e+07	2.2	1.1	1.1	9.5	9.5	9.5	9.5	9.5	9.5
	C11 H14 N O9 P	-0.08	335.041	336.048	2.2	1.48245e+07	0	1	1				3	7	2	[M+H]+1	1.38533e+07	1.45925e+07	1.30067e+07				6.7	7.8	7.8	6.7	7.8	7.8
	C34 H49 N7 O15	-0.08	795.329	796.336	5.404	2.54628e+06	0	0	0				3	4	1	[M+H]+1	2.38055e+06	2.37748e+06	2.54208e+06				9.1	8	8	9.1	8	8
	C17 H33 N5 O5	-0.07	387.248	388.255	4.429	1.19598e+06	0	1	3				3	4	1	[M+H]+1	1.19284e+06	1.12934e+06	1.10177e+06				6.1	2.8	8.3	6.1	2.8	8.3
	C17 H27 N3 O9 S	-0.07	449.147	450.154	5.288	3.3196e+06	0	0	0				3	14	4	[M+H]+1	3.26197e+06	2.57134e+06	2.56889e+06				3.7	5.3	4.8	3.7	5.3	4.8
	C13 H28 N7 P S2	-0.07	377.158	378.166	5.479	594946	0	0	0				3	7	2	[M+H]+1	590035	549751	518007				6.8	3	5.8	6.8	3	5.8
	C18 H20 N2 O6	-0.07	360.132	361.139	6.472	442463	0	0	0				3	12	4	[M+H]+1	346059	390990	413739				5.2	6.3	6.3	5.2	6.3	6.3
	C11 H20 N2 O3	-0.07	228.147	229.155	5.573	7.85005e+06	0	2	3				3	3	1	[M+H]+1	7.59672e+06	7.37896e+06	7.75741e+06	4.7	5.2	6.8	9.5	8.9	9.5	9.5	8.9	9.5
	C14 H25 N3 O7	-0.07	347.169	348.176	5.095	9.07304e+06	0	0	0				3	1	0	[M+H]+1	8.98693e+06	9.06414e+06	9.05538e+06				8.4	8.9	8.4	8.4	8.9	8.4
	C16 H30 N4 O5	-0.07	358.222	359.229	4.723	5.18763e+06	0	0	0				3	8	3	[M+H]+1	4.52885e+06	4.49414e+06	5.02318e+06				5.7	6.7	7.8	5.7	6.7	7.8
	C14 H23 N3 O7 S	-0.07	377.126	378.133	4.905	8.40211e+06	0	0	0				3	2	1	[M+H]+1	8.39638e+06	8.07602e+06	8.3659e+06				9.5	8.9	9.5	9.5	8.9	9.5
	C9 H16 N2 O5	-0.07	232.106	233.113	2.282	1.33078e+07	0	0	0				3	6	2	[M+H]+1	1.26663e+07	1.30334e+07	1.18049e+07				7.8	7.3	4	7.8	7.3	4
	C9 H13 N2 O9 P	-0.07	324.036	325.043	2.201	1.74592e+07	2	0	1	5808			3	2	1	[M+H]+1	1.73911e+07	1.68673e+07	1.72409e+07	7.1	5.4	6.3	5.7	5.1	5.1	5.7	5.1	5.1
	C11 H18 N2 O2	-0.07	210.137	211.144	5.513	1.95383e+06	0	2	0				3	3	1	[M+H]+1	1.82897e+06	1.9069e+06	1.91915e+06	3.8			8	8	7.5	8	8	7.5
	C19 H34 N4 O6	-0.07	414.248	415.255	4.942	2.96163e+06	0	0	0				3	10	4	[M+H]+1	2.94537e+06	2.46269e+06	2.91193e+06				6.4	7	7.5	6.4	7	7.5
	C13 H14 N5 O7 P	-0.07	383.063	384.07	3.167	2.99189e+06	0	0	0				3	3	1	[M+H]+1	2.99026e+06	2.85273e+06	2.84203e+06				5.9	6.4	5.9	5.9	6.4	5.9
	C36 H43 N2 O5 P	-0.06	614.291	615.298	4.855	988523	0	0	0				3	7	3	[M+H]+1	963788	867147	874142				2.8	7.7	4.5	2.8	7.7	4.5
	C10 H17 N3 O6 S	-0.06	307.084	308.091	4.748	4.2744e+06	1	1	1	111188			2	29	11	[M+H]+1	3.8164e+06	2.29166e+06	2.8087e+06				2.1	2.1		2.1	2.1
	C11 H12 N2 O3	-0.06	220.085	221.092	3.867	7.49822e+06	0	0	0				2	28	15	[M+H]+1	6.8722e+06	6.94679e+06	4.27694e+06					3.5	4		3.5	4
	C10 H15 N5 O3	-0.06	253.117	254.125	2.481	1.7023e+07	0	0	0				3	7	3	[M+H]+1	1.70157e+07	1.68392e+07	1.50416e+07				6.2	6.7	6.7	6.2	6.7	6.7
	C13 H18 N4 O3 S	-0.06	310.11	311.117	2.154	6.97096e+06	0	0	0				3	8	4	[M+H]+1	6.06246e+06	6.8208e+06	6.05428e+06				4.6	8.4	6.2	4.6	8.4	6.2
	C16 H28 N4 O6	-0.06	372.201	373.208	4.98	7.02525e+06	0	1	3				3	6	2	[M+H]+1	6.341e+06	6.90941e+06	6.39353e+06				8.9	7.8	8.9	8.9	7.8	8.9
	C15 H23 N3 O9 S	-0.06	421.115	422.123	4.325	7.84774e+06	0	0	0				3	4	1	[M+H]+1	7.84318e+06	7.29667e+06	7.25133e+06				6.7	5.7	6.7	6.7	5.7	6.7
	C8 H14 N2 O5	-0.06	218.09	219.098	2.287	3.70204e+07	1	0	3	389104			3	7	3	[M+H]+1	3.4199e+07	3.63857e+07	3.2369e+07				8.4	8.9	8.4	8.4	8.9	8.4
	C14 H18 N4 O2 S	-0.06	306.115	307.122	4.356	2.64239e+07	0	0	0				3	8	4	[M+H]+1	2.64149e+07	2.54578e+07	2.25385e+07				9.5	9.5	9.5	9.5	9.5	9.5
	C14 H23 N3 O7 S	-0.06	377.126	378.133	4.501	5.24976e+07	0	0	0				3	0	0	[M+H]+1	5.21592e+07	5.235e+07	5.247e+07	3.3	7.1	6	8.4	7.8	8.4	8.4	7.8	8.4
	C20 H24 N4 O2 S	-0.06	384.162	385.169	4.774	1.18692e+07	0	0	0				3	1	0	[M+H]+1	1.17151e+07	1.15928e+07	1.18682e+07				9.5	8.9	9.5	9.5	8.9	9.5
	C17 H33 N O3 S	-0.06	331.218	332.225	11.038	1.65243e+06	0	0	0				3	15	6	[M+H]+1	1.27935e+06	1.67654e+06	1.66062e+06				6.6	7	8	6.6	7	8
	C16 H22 O12 P2 S	-0.06	500.031	501.038	2.088	2.1379e+06	0	0	0				3	18	8	[M+H]+1	2.07961e+06	1.50557e+06	1.99565e+06				4.2	5	7.5	4.2	5.3	7.5
	C18 H25 N3 O7	-0.06	395.169	396.176	4.968	2.03982e+06	0	0	0				3	3	1	[M+H]+1	1.92894e+06	2.00398e+06	2.01043e+06				6.4	7.5	6.4	6.4	7.5	6.4
	C17 H19 N4 O9 P	-0.06	454.089	455.096	5.352	5.71528e+06	0	0	0				3	3	1	[M+H]+1	5.37181e+06	5.67946e+06	5.66801e+06				7.3	6.7	6.7	7.3	6.7	6.7
	C9 H15 N4 O8 P	-0.06	338.063	339.07	2.834	6.7726e+06	1	0	0	58620			3	5	2	[M+H]+1	6.64753e+06	6.19874e+06	6.71342e+06				7.8	6.7	7.8	7.8	6.7	7.8
	C13 H23 N3 O6 S	-0.06	349.131	350.138	4.863	5.0515e+06	0	0	0				3	2	1	[M+H]+1	4.90385e+06	4.92637e+06	5.01104e+06		5.4		7.8	8.4	8.4	7.8	8.4	8.4
	C16 H28 N4 O7 S	-0.06	420.168	421.175	4.617	6.5746e+06	0	0	0				3	5	2	[M+H]+1	5.99075e+06	5.97486e+06	6.41994e+06				6.7	6.2	6.7	6.7	6.2	6.7
	C13 H25 N O3	-0.06	243.183	285.217	6.653	9.99362e+06	0	0	0				3	3	1	[M+ACN+H]+1	9.81173e+06	9.41273e+06	9.48242e+06	7.5	8	8	9.5	8.9	9.5	9.5	8.9	9.5
	C16 H27 N5 O7	-0.05	401.191	384.188	4.184	1.82152e+06	0	0	0				3	11	3	[M+H-H2O]+1	1.80973e+06	1.56275e+06	1.48249e+06				4.8	4.8	4.5	4.8	4.8	4.5
	C22 H38 N4 O5	-0.05	438.284	439.291	6.149	1.40985e+06	0	0	0				3	28	14	[M+H]+1	1.27935e+06	790648	1.31836e+06				6.6	3.9	5	6.6	3.9	5
	C24 H45 N5 O6	-0.05	499.337	500.344	6.491	578535	0	0	0				3	3	1	[M+H]+1	546352	578677	574772				5.8	5.8	5.2	5.8	5.8	5.2
	C24 H44 N2 O5	-0.05	440.325	441.332	4.935	4.49062e+06	0	0	0				3	4	1	[M+H]+1	4.41035e+06	4.1918e+06	4.11142e+06	7.7	8.3	7.7	9.5	8.9	9.5	9.5	8.9	9.5
	C5 H11 N3 O	-0.05	129.09	130.097	2.981	4.88213e+06	0	0	0				3	4	2	[M+H]+1	4.53658e+06	4.86912e+06	4.50851e+06	0		6.5	7.3	8.9	8.4	7.3	8.9	8.4
	C10 H12 N4 O5	-0.05	268.081	269.088	4.223	2.95493e+07	1	1	2				3	4	2	[M+H]+1	2.70705e+07	2.83429e+07	2.88951e+07				9.5	8.9	9.5	9.5	8.9	9.5
	C10 H11 N5 O3	-0.05	249.086	250.093	4.526	1.00714e+07	0	0	0				3	1	0	[M+H]+1	1.00172e+07	1.0071e+07	9.96572e+06				9.5	9.5	9.5	9.5	9.5	9.5
	C19 H34 N4 O7	-0.05	430.243	431.25	5.007	2.70346e+06	0	0	0				3	13	5	[M+H]+1	2.6022e+06	2.07689e+06	2.29236e+06				4.8	7	6.4	4.8	7	6.4
	C15 H23 N3 O4	-0.05	309.169	310.176	3.474	5.50865e+06	0	0	1				3	6	2	[M+H]+1	4.98536e+06	4.97496e+06	5.36739e+06				5.1	5.7	5.7	5.1	5.7	5.7
	C15 H23 N3 O4	-0.05	309.169	310.176	2.935	2.54559e+06	0	0	0				3	8	3	[M+H]+1	2.16631e+06	2.30943e+06	2.44047e+06				4.2	4.8	5.9	4.2	4.8	5.9
	C28 H42 N O2 P S	-0.05	487.267	488.275	10.621	3.68203e+06	0	0	0				3	18	6	[M+H]+1	2.56787e+06	2.79235e+06	3.34157e+06				4.2	6.4	6.4	4.2	6.4	6.4
	C15 H27 N3 O5	-0.05	329.195	330.202	4.908	3.57643e+06	0	0	0				3	7	2	[M+H]+1	3.50952e+06	3.12459e+06	3.2754e+06				8.6	8.6	8.6	8.6	8.6	8.6
	C16 H31 N O3	-0.05	285.23	286.238	10.548	3.24939e+06	0	0	0				3	2	1	[M+H]+1	3.17044e+06	3.20513e+06	3.14031e+06		1.7	1.4	8.6	8	7.5	8.6	8	7.5
	C17 H24 N4 O3	-0.05	332.185	333.192	4.821	2.82269e+06	0	0	2				3	9	4	[M+H]+1	2.60095e+06	2.73605e+06	2.33675e+06				8	8	7	8	8	7
	C14 H27 N O	-0.04	225.209	226.217	7.529	1.00121e+06	0	0	0				3	2	1	[M+H]+1	979854	995756	966353	6	3.3	2.7	7.7	7.7	8.3	7.7	7.7	8.3
	C16 H25 N3 O8 S	-0.04	419.136	420.143	4.741	2.25414e+06	0	0	0				3	4	1	[M+H]+1	2.24646e+06	2.10723e+06	2.10697e+06				3.2	3.2	3.7	3.2	3.2	3.7
	C8 H17 N3 O3	-0.04	203.127	187.108	2.234	9.18634e+06	0	0	0				3	9	4	[M+H-NH3]+1	7.87958e+06	8.92816e+06	7.71842e+06				4	5.1	5.7	4	5.1	5.7
	C12 H21 N O5 S	-0.04	291.114	292.121	6.529	7.00519e+06	0	0	0				3	1	0	[M+H]+1	6.88547e+06	6.9651e+06	6.97451e+06				8.9	8.9	8.9	8.9	8.9	8.9
	C8 H15 N O3 S	-0.04	205.077	206.085	4.556	7.26456e+06	0	0	0				3	7	3	[M+H]+1	6.42815e+06	7.04679e+06	7.04923e+06				7.3	7.3	7.8	7.3	7.3	7.8
	C15 H26 N4 O5	-0.04	342.19	343.198	5.072	1.11108e+07	0	0	0				3	2	1	[M+H]+1	1.07174e+07	1.07107e+07	1.11085e+07				7.8	8.4	8.4	7.8	8.4	8.4
	C13 H18 N6 O5 S	-0.04	370.106	371.113	2.982	1.99208e+07	0	0	0				3	3	1	[M+H]+1	1.87118e+07	1.98126e+07	1.97452e+07				8.9	8.9	9.5	8.9	8.9	9.5
	C12 H19 N3 O7 S	-0.04	349.094	350.102	4.326	1.25129e+07	0	0	0				3	6	3	[M+H]+1	1.25066e+07	1.21484e+07	1.11409e+07				6.7	7.3	7.3	6.7	7.3	7.3
	C14 H27 N3 O6	-0.04	333.19	334.197	4.56	1.873e+07	0	0	0				3	1	0	[M+H]+1	1.8521e+07	1.87291e+07	1.83955e+07				8.9	9.5	8.9	8.9	9.5	8.9
	C8 H12 N2 O4	-0.04	200.08	201.087	2.213	2.42953e+06	0	0	1				3	23	7	[M+H]+1	1.52569e+06	1.78479e+06	2.16121e+06				1.7	1.5	3.7	2.1	1.5	3.7
	C41 H54 N5 O7 P	-0.04	759.376	760.383	4.647	2.12757e+06	0	0	0				3	5	2	[M+H]+1	2.1042e+06	1.93048e+06	2.10901e+06				6.4	4.2	5.9	6.4	4.2	5.9
	C11 H20 N4 O3	-0.04	256.154	257.161	5.077	2.64889e+06	0	0	0				3	6	2	[M+H]+1	2.64124e+06	2.40633e+06	2.35911e+06				8.6	8	7.5	8.6	8	7.5
	C15 H28 N4 O5	-0.04	344.206	345.213	4.357	3.00631e+06	0	0	0				3	18	7	[M+H]+1	2.11373e+06	2.68228e+06	2.75809e+06				5.3	6.4	4.8	5.3	6.4	4.8
	C12 H23 N3 O5	-0.04	289.164	290.171	4.754	1.59391e+06	0	0	0				3	12	5	[M+H]+1	1.55098e+06	1.24859e+06	1.48051e+06				3.2	6.6	7.2	2.8	6.6	7.2
	C8 H12 N2 O4 S	-0.04	232.052	233.059	5.102	2.14528e+06	0	0	0				3	0	0	[M+H]+1	2.14473e+06	2.12638e+06	2.13008e+06				3.7	6.4	5.3	3.7	6.4	5.3
	C11 H18 N4 O3	-0.04	254.138	255.145	2.631	7.73005e+06	0	0	0				3	17	6	[M+H]+1	6.00757e+06	7.42329e+06	5.69296e+06				7.8	7.8	7.8	7.8	7.8	7.8
	C16 H36 N O5 P	-0.04	353.233	354.24	9.566	4.90891e+06	0	0	0				3	1	0	[M+H]+1	4.83143e+06	4.9006e+06	4.89402e+06				8.9	8.9	8.9	8.9	8.9	8.9
	C21 H30 N4 O7	-0.03	450.211	451.219	6.21	821206	0	0	0				3	5	2	[M+H]+1	817856	751549	814001				7.7	7.2	5.5	7.7	7.2	5.5
	C30 H28 N P	-0.03	433.196	434.203	5.228	1.74884e+06	0	0	0				3	2	1	[M+H]+1	1.73777e+06	1.68675e+06	1.69407e+06				2.6	3.7	3.7	2.6	3.7	3.7
	C17 H31 N3 O6	-0.03	373.221	374.229	6.033	2.3483e+06	0	0	0				3	8	3	[M+H]+1	2.01926e+06	2.0948e+06	2.25612e+06				7.5	7.5	5.3	7.5	7.5	5.3
	C14 H27 N3 O4	-0.03	301.2	302.207	4.921	1.52043e+06	0	0	0				3	7	3	[M+H]+1	1.48763e+06	1.30904e+06	1.39279e+06				6.6	6.1	5	6.6	6.1	5
	C11 H18 N2 O6 S	-0.03	306.089	307.096	5.06	1.50677e+06	0	0	0				3	4	2	[M+H]+1	1.49288e+06	1.3817e+06	1.43051e+06				6.6	6.1	5	6.6	6.1	5
	C17 H36 N O7 P	-0.03	397.223	398.23	9.1	7.95374e+06	0	0	0				3	2	1	[M+H]+1	7.91482e+06	7.6953e+06	7.77988e+06				8.9	8.9	8.9	8.9	8.9	8.9
	C13 H24 N2 O6	-0.03	304.163	305.171	4.227	2.58224e+07	0	0	0				3	1	0	[M+H]+1	2.52192e+07	2.5759e+07	2.56735e+07				9.5	8.9	8.9	9.5	8.9	8.9
	C12 H23 N3 O5	-0.03	289.164	290.171	4.502	2.17282e+07	0	0	0				3	25	12	[M+H]+1	2.09503e+07	1.29418e+07	1.97134e+07				7.8	7.8	8.4	7.8	7.8	8.4
	C16 H32 N O9 P	-0.03	413.181	414.189	8.327	5.86673e+06	0	0	0				3	3	1	[M+H]+1	5.86283e+06	5.6836e+06	5.56797e+06				9.5	9.5	9.5	9.5	9.5	9.5
	C15 H28 N4 O9 P2	-0.03	470.133	471.14	4.433	4.64323e+06	0	0	0				3	9	3	[M+H]+1	3.90931e+06	4.12587e+06	4.44458e+06				6.7	6.2	7.3	6.7	6.2	7.3
	C17 H23 N3 O3	-0.03	317.174	318.181	6.178	3.41088e+06	0	0	0				3	1	1	[M+H]+1	3.40497e+06	3.33215e+06	3.32631e+06				8.6	9.1	8	8.6	9.1	8
	C17 H31 N3 O6	-0.03	373.221	374.229	5.02	3.2306e+06	0	0	0				3	3	1	[M+H]+1	3.16197e+06	3.04926e+06	3.20601e+06				7	8.6	8.6	7	8.6	8.6
	C10 H18 N2 O3 S	-0.02	246.104	247.111	4.503	1.91003e+06	0	0	2				3	22	9	[M+H]+1	1.52727e+06	1.76372e+06	1.19062e+06				3.4	3.7	3.4	3.7	3.7	3.4
	C19 H40 N O7 P	-0.02	425.254	426.262	9.557	832999	1	0	0	7826020			3	4	1	[M+H]+1	779913	832895	820198				6.6	5.5	4.5	6.6	5.5	4.5
	C18 H27 N3 O5	-0.02	365.195	366.202	6.172	1.51506e+06	0	0	0				3	3	1	[M+H]+1	1.44146e+06	1.45042e+06	1.49476e+06				8.8	7.2	8.3	8.8	7.2	8.3
	C9 H16 N2 O6	-0.02	248.101	249.108	2.7	3.15846e+06	0	0	2				3	8	3	[M+H]+1	2.91779e+06	2.69354e+06	3.08675e+06				5.9	5.9	5.9	5.9	5.9	5.9
	C18 H23 N3 O6	-0.02	377.159	378.166	5.672	450349	0	0	0				3	2	1	[M+H]+1	448005	447497	438693				6.3	2.5	6.3	6.3	2.5	6.3
	C13 H23 N3 O7	-0.02	333.154	334.161	4.244	5.54814e+06	0	0	0				3	5	2	[M+H]+1	5.06171e+06	5.50568e+06	5.50164e+06				7.8	7.8	7.3	7.8	7.8	7.3
	C14 H25 N3 O6 S	-0.02	363.146	364.154	4.747	6.21206e+06	0	0	0				3	4	2	[M+H]+1	5.72059e+06	5.78171e+06	6.0764e+06				6.7	6.2	7.3	6.7	6.2	7.3
	C13 H23 N3 O4	-0.02	285.169	286.176	5.347	1.06809e+07	0	0	0				3	1	0	[M+H]+1	1.0678e+07	1.0512e+07	1.06657e+07				8.4	7.8	8.4	8.4	7.8	8.4
	C9 H16 N2 O6	-0.02	248.101	249.108	2.209	1.71174e+07	0	0	2				3	2	1	[M+H]+1	1.71105e+07	1.66364e+07	1.65559e+07				6.7	5.1	6.7	6.7	5.1	6.7
	C22 H33 N5 O6	-0.02	463.243	464.25	4.37	2.68677e+06	0	0	0				3	13	6	[M+H]+1	2.66749e+06	2.47526e+06	2.06919e+06				5.9	3.2	5.9	5.9	3.2	5.9
	C14 H25 N3 O6 S	-0.02	363.146	364.154	5.499	1.48004e+06	0	0	0				3	2	1	[M+H]+1	1.47454e+06	1.40864e+06	1.46559e+06				6.6	6.6	8.3	6.6	6.6	8.3
	C21 H38 N2 O4	-0.02	382.283	383.29	10.936	2.87749e+06	0	0	0				3	3	1	[M+H]+1	2.83622e+06	2.84888e+06	2.72308e+06				7.5	8.6	8.6	7.5	8.6	8.6
	C15 H28 N2 O9	-0.02	380.179	381.187	4.621	2.48687e+06	0	0	0				3	2	1	[M+H]+1	2.45797e+06	2.48539e+06	2.38586e+06				7.5	7	6.4	7.5	7	6.4
	C15 H29 N3 O4	-0.01	315.216	316.223	5.981	1.4922e+06	0	0	0				3	16	7	[M+H]+1	1.28708e+06	1.40196e+06	1.05805e+06				5	4.5	5	5	4.5	5
	C18 H31 N5 O7	-0.01	429.222	430.23	4.767	1.89805e+06	0	0	0				3	8	3	[M+H]+1	1.60074e+06	1.71625e+06	1.81185e+06				3.2	2.1	1.5	3.2	2.1	1.5
	C17 H21 N4 O9 P	-0.01	456.105	457.112	6.105	2.52915e+06	1	0	1	559060			3	1	0	[M+H]+1	2.52846e+06	2.46815e+06	2.4699e+06				7.5	7	5.9	7.5	7	5.9
	C11 H20 N2 O4	-0.01	244.142	245.15	6.168	195158	0	0	0				3	5	2	[M+H]+1	192517	197702	178609				0	6	4.9	0	6	6
	C19 H34 N4 O5	-0.01	398.253	399.26	6.255	582776	0	0	0				3	12	4	[M+H]+1	454673	556276	489912				6.8	4.7	5.8	6.8	4.7	5.8
	C10 H12 N4 O5	-0.01	268.081	269.088	3.368	2.76433e+07	1	0	0	5799			3	18	7	[M+H]+1	2.64495e+07	2.00942e+07	2.06178e+07				7.8	5.7	5.7	7.8	5.7	5.7
	C11 H14 N2 O4	-0.01	238.095	239.103	4.406	7.92288e+06	0	0	0				3	2	1	[M+H]+1	7.92141e+06	7.91603e+06	7.67885e+06				8.9	8.9	8.9	8.9	8.9	8.9
	C8 H15 N3 O3	-0.01	201.111	234.145	1.734	9.60359e+06	0	0	1				3	4	2	[M+H+MeOH]+1	8.73653e+06	9.44226e+06	9.07254e+06				7.8	7.8	7.8	7.8	7.8	7.8
	C14 H20 N4 O2 S	-0.01	308.131	309.138	2.215	6.49949e+07	0	0	0				3	1	0	[M+H]+1	6.48307e+07	6.48909e+07	6.43797e+07				8.9	8.4	8.9	8.9	8.4	8.9
	C12 H19 N3 O7 S	-0.01	349.094	350.102	4.4	1.57066e+07	0	0	0				3	2	1	[M+H]+1	1.52131e+07	1.56536e+07	1.55817e+07				8.4	8.9	8.4	8.4	8.9	8.4
	C10 H12 N4 O6	-0.01	284.076	285.083	4.32	3.37573e+06	1	0	0	58484			3	5	2	[M+H]+1	3.37023e+06	3.17148e+06	3.02611e+06				4.2	6.4	6.4	4.2	6.4	6.4
	C11 H18 N2 O4	-0.01	242.127	243.134	4.846	3.81689e+06	0	1	1				3	3	1	[M+H]+1	3.79076e+06	3.59216e+06	3.70682e+06				8	7	7.5	8	7	7.5
	C15 H28 N2 O4	-0.01	300.205	301.212	8.563	3.1855e+06	0	0	0				3	3	1	[M+H]+1	3.02161e+06	3.0606e+06	3.14144e+06				8	8.6	9.1	8	8.6	9.1
	C15 H25 N3 O6	-0.01	343.174	344.182	4.833	5.24868e+06	0	0	0				3	1	0	[M+H]+1	5.23934e+06	5.23452e+06	5.17705e+06				7.8	8.9	7.8	7.8	8.9	7.8
	C14 H24 N2 O7 S	-0.01	364.13	365.138	5.273	3.46941e+06	0	0	0				3	1	0	[M+H]+1	3.41625e+06	3.43409e+06	3.45512e+06				8.6	8	8.6	8.6	8	8.6
	C16 H30 N2 O9	-0.01	394.195	395.202	4.782	3.29408e+06	0	0	0				3	0	0	[M+H]+1	3.28899e+06	3.26619e+06	3.29371e+06				8.6	8	8.6	8.6	8	8.6
	C15 H29 N3 O5	0	331.211	332.218	5.029	951639	0	0	0				3	7	2	[M+H]+1	929708	825094	860949				2.8	5.5	5	2.8	5.5	5
	C12 H12 N2 O2	0	216.09	217.097	5.649	1.6233e+06	0	0	10				3	5	2	[M+H]+1	1.48087e+06	1.5001e+06	1.58359e+06				7.7	8.3	8.6	7.7	8.3	8.6
	C16 H27 N3 O8	0	389.18	390.187	4.477	3.56223e+06	0	0	0				3	2	1	[M+H]+1	3.52946e+06	3.54022e+06	3.4417e+06				2.6	3.2	4.2	2.6	3.2	4.2
	C21 H32 N4 O5	0	420.237	421.245	6.403	1.44736e+06	0	0	0				3	8	3	[M+H]+1	1.24677e+06	1.3735e+06	1.39189e+06				7.7	8.3	7.7	7.7	8.3	7.7
	C25 H40 N4 O6	0	492.295	493.302	5.922	336728	0	0	0				2	14	5	[M+H]+1	328108	286423	247565					3	3.3		3	3.6
	C14 H22 N2 O2	0	250.168	251.175	6.417	765800	0	2	0				3	9	3	[M+H]+1	628990	735744	666539				6.8	4.5	5.2	6.8	4.1	5.2
	C16 H32 O4	0	288.23	289.237	10.782	6.76609e+06	0	1	0				3	3	1	[M+H]+1	6.39228e+06	6.73023e+06	6.72854e+06				9.5	8.9	8.9	9.5	8.9	8.9
	C15 H27 N3 O7	0	361.185	362.192	4.611	1.10675e+07	0	0	0				3	1	0	[M+H]+1	1.07927e+07	1.10404e+07	1.10151e+07				7.3	7.3	7.3	7.3	7.3	7.3
	C9 H18 N2 O3	0	202.132	203.139	4.358	1.7809e+07	0	0	1				3	19	7	[M+H]+1	1.20865e+07	1.70749e+07	1.61873e+07	0.5			6.7	7.8	7.3	6.7	7.8	7.3
	C11 H18 N2 O2	0	210.137	211.144	6.03	5.09999e+06	0	3	0				3	5	2	[M+H]+1	4.82049e+06	5.02707e+06	4.61157e+06	2.2		4.9	8.9	9.5	9.5	8.9	9.5	9.5
	C12 H23 N O2 S	0	245.145	246.152	8.543	6.2697e+06	0	0	0				3	3	1	[M+H]+1	5.93017e+06	6.02082e+06	6.1793e+06				8.4	9.5	9.5	8.4	9.5	9.5
	C14 H23 N3 O8 S	0	393.121	394.128	4.589	5.12247e+06	0	0	0				3	1	0	[M+H]+1	5.11893e+06	5.01867e+06	5.01617e+06	4.3	4.9	8.2	5.7	5.7	5.1	5.7	5.7	5.1
	C21 H44 O4	0	360.324	361.331	11.264	5.35251e+06	0	0	0				3	4	1	[M+H]+1	5.26491e+06	4.95815e+06	4.82942e+06	3.4	2.8	2.8	5.1	5.1	5.1	5.1	5.1	5.1
	C8 H17 N3 O3	0	203.127	204.134	3.588	6.08182e+06	0	0	0				3	5	2	[M+H]+1	5.55446e+06	5.52838e+06	5.96824e+06				6.2	6.2	6.7	6.2	6.2	6.7
	C13 H25 N3 O6	0	319.174	320.182	4.347	3.8162e+06	0	0	0				3	21	10	[M+H]+1	3.42944e+06	3.58252e+06	2.50515e+06				7.5	4.8	4.8	7.5	4.8	4.8
	C13 H23 N3 O4	0	285.169	286.176	5.219	6.05934e+06	0	0	0				3	11	4	[M+H]+1	4.89064e+06	5.86413e+06	5.2095e+06				3.5	5.7	2.9	3.5	5.7	2.9
	C14 H29 N O	0	227.225	228.232	6.808	3.92188e+06	0	0	0				3	3	1	[M+H]+1	3.82084e+06	3.85136e+06	3.65067e+06	6.1	6.1	6.6	8.6	8.4	7	8.9	8.4	7
	C13 H22 N2 O3	0	254.163	255.17	5.268	3.79703e+06	0	0	0				3	2	1	[M+H]+1	3.76487e+06	3.75537e+06	3.63369e+06	7.7	8.8	7.7	9.1	8.6	8	9.1	8.6	8
	C18 H34 O4	0.01	314.246	315.253	11.028	1.58361e+06	0	0	0				3	14	5	[M+H]+1	1.34428e+06	1.50194e+06	1.1831e+06	4.1	2.5	3	4.5	3.4	6.6	4.5	3.4	6.6
	C14 H24 N4 O5	0.01	328.175	329.182	4.529	2.04498e+06	0	0	0				3	18	6	[M+H]+1	1.43722e+06	1.58313e+06	1.86768e+06				5	4.2	5.9	5.3	4.2	5.9
	C14 H16 N2 O4	0.01	276.111	277.118	6.17	1.33176e+06	0	0	1				3	5	2	[M+H]+1	1.24236e+06	1.22028e+06	1.32818e+06				7.7	8.3	8.8	7.7	8.3	8.8
	C13 H23 N3 O6 S2	0.01	381.103	382.11	4.943	1.90017e+06	0	0	0				3	2	1	[M+H]+1	1.84027e+06	1.8331e+06	1.89818e+06				6.4	8	5.3	6.4	8	5.3
	C15 H26 N2	0.01	234.21	235.217	7.845	1.66376e+06	0	0	0				3	2	1	[M+H]+1	1.65604e+06	1.60731e+06	1.60709e+06				8.6	8.6	9.1	8.6	8.6	9.1
	C9 H19 N O4	0.01	205.131	206.139	4.761	1.39097e+06	0	0	0				3	2	1	[M+H]+1	1.3894e+06	1.34763e+06	1.35184e+06	3.8	6.5	7.1	5.5	5	6.6	5.5	5	6.6
	C7 H14 N P S	0.01	175.058	176.066	4.096	4.1932e+06	0	0	0				3	8	4	[M+H]+1	4.09614e+06	4.0917e+06	3.63291e+06				2.9	2.9	4.8	2.9	2.9	5.1
	C18 H22 N4 O4	0.01	358.164	359.171	5.847	1.58339e+06	0	0	0				3	30	15	[M+H]+1	1.2031e+06	747336	1.31532e+06				0.7	3.9	1.2	0.7	3.9	1.2
	C9 H14 N2 O7	0.01	262.08	263.087	2.112	1.19112e+07	0	0	1				3	2	1	[M+H]+1	1.19053e+07	1.15104e+07	1.1507e+07		2.2	2.7	6.2	5.7	5.1	6.2	5.7	5.1
	C10 H18 N2 O5	0.01	246.122	247.129	4.22	2.50825e+07	0	0	0				3	21	8	[M+H]+1	1.67662e+07	2.37862e+07	1.86298e+07				6.7	7.3	7.3	6.7	7.3	7.3
	C19 H29 N O4	0.01	335.21	336.217	9.442	7.3569e+06	0	0	0				3	2	1	[M+H]+1	7.35133e+06	7.15625e+06	7.1509e+06				9.5	9.5	10	9.5	9.5	10
	C14 H28 N4 O3	0.01	300.216	301.223	6.879	4.66548e+06	0	0	0				3	1	0	[M+H]+1	4.56421e+06	4.64972e+06	4.59168e+06				8.9	8.9	8.9	8.9	8.9	8.9
	C11 H15 N5 O5	0.01	297.107	298.115	2.807	2.45794e+07	0	1	0				3	25	13	[M+H]+1	2.37166e+07	1.47809e+07	2.329e+07				5.1	5.7	5.7	5.1	5.7	5.7
	C10 H22 N2 O4	0.01	234.158	235.165	4.497	7.50541e+06	0	0	0				3	7	2	[M+H]+1	6.56609e+06	6.92678e+06	7.24844e+06				6.7	8.4	8.4	6.7	8.4	8.4
	C17 H25 N3 O4	0.01	335.185	318.181	6.059	1.03043e+07	0	0	0				3	2	1	[M+H-H2O]+1	1.03024e+07	9.90458e+06	9.90368e+06				8.9	8.9	8.9	8.9	8.9	8.9
	C14 H26 N4 O6	0.01	346.185	347.193	4.954	1.45705e+07	0	0	0				3	1	0	[M+H]+1	1.42855e+07	1.45687e+07	1.42195e+07				8.9	9.5	9.5	8.9	9.5	9.5
	C14 H25 N3 O7	0.01	347.169	348.177	4.234	2.23781e+06	0	0	0				3	6	2	[M+H]+1	1.98331e+06	2.19487e+06	2.02445e+06				4.2	3.7	5.9	4.2	3.7	5.9
	C16 H30 N4 O6	0.01	374.217	375.224	4.22	4.05607e+06	0	1	1				3	8	3	[M+H]+1	3.54911e+06	4.04449e+06	3.48106e+06				4.2	6.7	4.2	4.2	6.4	4.2
	C16 H29 N3 O6 S	0.01	391.178	392.185	6.245	1.82888e+06	0	0	0				3	3	1	[M+H]+1	1.82463e+06	1.72905e+06	1.79984e+06				8	9.1	8.6	8	9.1	8.6
	C16 H39 N5 O8 S	0.01	461.252	462.259	9.776	1.63558e+06	0	0	0				3	14	7	[M+H]+1	1.58444e+06	1.50043e+06	1.21096e+06				8	6.6	7.7	8	7	7.7
	C15 H27 N3 O6	0.01	345.19	346.197	4.626	2.08529e+06	0	0	0				3	8	3	[M+H]+1	1.89934e+06	2.0425e+06	1.78598e+06				6.4	4.8	5.9	6.4	4.8	5.9
	C12 H16 N4 O S2	0.01	296.077	297.084	4.927	1.73709e+06	0	0	0				3	6	2	[M+H]+1	1.73268e+06	1.58374e+06	1.57112e+06				7.5	8	8	7.5	8	8
	C8 H17 N5 O3	0.01	231.133	232.14	4.176	2.88443e+06	0	0	2				3	3	1	[M+H]+1	2.76071e+06	2.88223e+06	2.7102e+06				8.6	8	8.6	8.6	8	8.6
	C9 H16 N2 O5	0.01	232.106	233.113	3.423	7.5878e+06	0	0	0				3	6	2	[M+H]+1	6.73526e+06	7.46646e+06	7.01741e+06				7.8	7.8	7.3	7.8	7.8	7.3
	C11 H14 N2 O4	0.01	238.095	239.103	5.617	3.01604e+06	0	0	0				3	1	0	[M+H]+1	3.00982e+06	3.01047e+06	2.97171e+06				8.6	8.6	8.6	8.6	8.6	8.6
	C10 H22 N O7 P	0.01	299.113	300.121	3.113	2.86534e+06	0	0	0				3	2	1	[M+H]+1	2.86449e+06	2.84039e+06	2.75169e+06				8	6.4	7	8	6.4	7
	C11 H19 N3 O6	0.01	289.127	290.135	3.314	6.41751e+06	0	0	0				3	6	3	[M+H]+1	6.17157e+06	6.29594e+06	5.70241e+06				5.7	6.7	6.7	5.7	6.7	6.7
	C11 H14 N2 O4 S	0.01	270.067	271.075	4.443	6.33586e+06	0	0	0				3	8	3	[M+H]+1	6.18283e+06	5.70918e+06	5.38558e+06	0.3	0.5	0.5	6.7	6.2	7.3	6.7	6.2	7.3
	C18 H36 N2 O3	0.02	328.273	329.28	8.39	1.02138e+06	0	0	0				3	8	3	[M+H]+1	856116	992861	919573				8.3	7.2	7.2	8.3	7.2	7.2
	C25 H39 N5 O6 S	0.02	537.262	538.269	6.49	1.40752e+06	0	0	0				3	2	1	[M+H]+1	1.39283e+06	1.36088e+06	1.40629e+06				7.2	6.6	8.3	7.2	6.6	8.3
	C13 H14 N4 O2	0.02	258.112	259.119	4.635	1.3771e+06	0	0	0				3	9	4	[M+H]+1	1.36943e+06	1.35262e+06	1.157e+06				7.2	5.5	6.6	7.2	5.5	6.6
	C10 H19 N3 O4	0.02	245.138	246.145	3.463	6.52518e+06	0	0	1				3	26	10	[M+H]+1	4.89328e+06	6.082e+06	3.8281e+06				4	2.4	3.2	4	2.4	3.5
	C19 H40 N O7 P	0.02	425.254	426.262	10.266	2.01216e+06	1	0	0	7826020			3	8	3	[M+H]+1	1.89446e+06	1.80656e+06	1.73725e+06	0.9			7	6.4	7.5	7	6.4	7.5
	C16 H29 N3 O4	0.02	327.216	328.223	5.435	4.70779e+06	0	0	0				3	29	10	[M+H]+1	2.44665e+06	4.19905e+06	3.71387e+06				2.6	2.9	2.1	2.6	2.9	2.4
	C19 H34 N4 O5	0.02	398.253	399.26	6.027	1.43598e+06	0	0	0				3	16	6	[M+H]+1	1.14638e+06	1.36393e+06	1.03396e+06				6.6	6.6	7.7	6.6	6.6	7.7
	C16 H32 N O9 P	0.02	413.181	414.189	8.071	1.77248e+06	0	0	0				3	4	1	[M+H]+1	1.64867e+06	1.7713e+06	1.75173e+06				7.5	7.5	6.4	7.5	7.5	6.4
	C10 H16 N2 O4	0.02	228.111	261.144	4.837	1.02268e+07	0	0	1				3	7	3	[M+H+MeOH]+1	8.98599e+06	9.82903e+06	9.90483e+06				6.7	8.9	8.9	6.7	8.9	8.9
	C14 H28 N2 O3	0.02	272.21	273.217	6.779	5.17282e+06	0	0	0				3	3	1	[M+H]+1	4.82928e+06	4.98726e+06	5.08108e+06				8.9	9.5	9.5	8.9	9.5	9.5
	C10 H10 N2 O2	0.02	190.074	223.108	5.143	2.80309e+07	0	0	1				3	2	1	[M+H+MeOH]+1	2.78904e+07	2.6689e+07	2.74039e+07				10	10	8.9	10	10	8.9
	C10 H19 N3 O4	0.02	245.138	246.145	4.272	1.52226e+07	0	0	0				3	1	1	[M+H]+1	1.51135e+07	1.4814e+07	1.51772e+07				7.8	6.7	8.4	7.8	6.7	8.4
	C11 H19 N3 O7 S	0.02	337.094	338.102	2.241	1.80321e+07	1	0	0	394301			3	4	1	[M+H]+1	1.78298e+07	1.65761e+07	1.72484e+07				8.9	8.4	7.3	8.9	8.4	7.3
	C16 H30 N4 O5	0.02	358.222	359.229	5.855	2.9369e+06	0	0	0				3	11	4	[M+H]+1	2.35674e+06	2.56067e+06	2.77696e+06				6.4	7	8	6.4	7	8
	C14 H28 N6 O4	0.02	344.217	345.224	4.575	2.0203e+06	0	0	2				3	9	3	[M+H]+1	1.96878e+06	1.70901e+06	1.77211e+06				8	8	5.3	8	8	5.3
	C12 H23 N3 O5	0.02	289.164	290.171	5.073	3.11666e+06	0	0	0				3	15	5	[M+H]+1	2.48212e+06	2.32646e+06	2.96229e+06				6.4	7	4.2	6.4	7	4.2
	C14 H17 N O3	0.02	247.121	248.128	7.963	2.14141e+06	0	0	1				3	1	0	[M+H]+1	2.14234e+06	2.10151e+06	2.11097e+06	3.6	2.7	4.9	8.6	9.1	9.1	8.6	9.1	9.1
	C10 H17 N O3	0.02	199.121	200.128	7.255	2.51276e+06	0	1	2				3	5	2	[M+H]+1	2.49634e+06	2.31106e+06	2.28763e+06				9.1	9.1	8.6	9.1	9.1	8.6
	C11 H21 N3 O4	0.02	259.153	260.16	3.302	8.97619e+06	0	0	0				3	12	4	[M+H]+1	7.08711e+06	8.68298e+06	8.04293e+06				4.6	5.1	4	4.6	5.1	4
	C20 H30 N4 O5	0.02	406.222	407.229	4.573	3.62783e+06	0	0	1				3	5	2	[M+H]+1	3.54933e+06	3.56699e+06	3.2823e+06				4.8	3.7	5.3	4.8	3.7	5.3
	C14 H23 N3 O3	0.02	281.174	282.181	6.694	1.69428e+06	0	0	0				3	2	1	[M+H]+1	1.67334e+06	1.63074e+06	1.69242e+06				8.6	8.6	8	8.6	8.6	8
	C18 H35 N3 O4	0.02	357.263	358.27	5.537	2.01464e+06	0	0	0				3	9	3	[M+H]+1	1.90539e+06	1.67384e+06	1.76249e+06	6.3	5.4		9.1	8.6	9.1	9.1	8.6	9.1
	C13 H25 N3 O4	0.02	287.185	288.192	4.639	4.02886e+06	0	0	0				3	18	6	[M+H]+1	4.00417e+06	3.07795e+06	2.85405e+06				5.7	7	7	5.3	7	7
	C13 H16 N2 O3 S	0.03	280.088	281.095	6.222	972174	0	0	0				3	1	0	[M+H]+1	967319	973357	962164	2.7	1.1	2.7	6.6	7.7	7.7	6.6	7.7	7.7
	C13 H17 N O4	0.03	251.116	252.123	7.739	927952	0	0	0				3	6	2	[M+H]+1	922635	844319	827651				7.7	6.6	6.1	7.7	6.6	6.1
	C15 H30 N4 O4	0.03	330.227	331.234	4.386	1.4005e+06	0	1	4				3	9	4	[M+H]+1	1.39129e+06	1.29481e+06	1.16851e+06				6.1	6.1	6.1	6.1	6.1	6.1
	C8 H12 N8 O S	0.03	268.085	269.093	6.345	1.63518e+06	0	0	0				3	6	3	[M+H]+1	1.59837e+06	1.46935e+06	1.61539e+06				8	5.5	8	8	5.9	8
	C8 H12 N2 O5 S	0.03	248.047	249.054	4.205	8.52301e+06	0	0	0				3	4	1	[M+H]+1	7.84138e+06	8.43436e+06	8.13453e+06				8.4	9.5	6.2	8.4	9.5	6.2
	C9 H17 N3 O4	0.03	231.122	232.129	4.168	1.10788e+07	0	0	0				3	10	4	[M+H]+1	9.1444e+06	1.04318e+07	1.05689e+07				6.7	7.8	7.3	6.7	7.8	7.3
	C9 H9 N5 O4	0.03	251.065	252.073	4.587	7.45102e+06	0	0	0				3	3	1	[M+H]+1	7.10066e+06	7.38581e+06	6.9968e+06				6.7	5.7	6.7	6.7	5.7	6.7
	C13 H18 N2 O4	0.03	266.127	267.134	5.186	1.96277e+07	0	0	0				3	2	1	[M+H]+1	1.96244e+07	1.92084e+07	1.89189e+07				8.9	9.5	10	8.9	9.5	10
	C11 H12 N2 O4	0.03	236.08	237.087	4.329	3.81524e+06	2	0	0	886			3	26	9	[M+H]+1	2.29619e+06	3.55367e+06	2.65654e+06				6.4	5.3	4.8	6.4	5.3	4.8
	C13 H23 N3 O4	0.03	285.169	286.176	5.116	2.4911e+06	0	0	0				3	25	9	[M+H]+1	2.32023e+06	1.55249e+06	1.72637e+06				7	5.9	4.8	7	5.9	4.8
	C13 H24 N2 O6	0.03	304.163	305.171	3.927	5.03605e+06	0	0	0				3	10	4	[M+H]+1	4.36017e+06	4.09197e+06	4.87773e+06				5.1	5.1	5.1	5.1	5.1	5.1
	C17 H23 N3 O7	0.03	381.154	382.161	5.289	3.19954e+06	0	0	0				3	2	1	[M+H]+1	3.15655e+06	3.09534e+06	3.19762e+06				8.6	8.6	8.6	8.6	8.6	8.6
	C10 H16 N2 O4	0.03	228.111	261.144	5.273	3.19599e+06	0	0	1				3	7	3	[M+H+MeOH]+1	2.80801e+06	3.0663e+06	3.09339e+06				7.5	8	9.1	7.5	8	9.1
	C14 H23 N5 O4	0.03	325.175	326.182	4.486	3.91523e+06	0	0	0				3	10	4	[M+H]+1	3.6418e+06	3.79494e+06	3.20137e+06				6.4	6.4	7.5	6.4	6.4	7.5
	C15 H25 N3 O7 S	0.04	391.141	392.149	4.617	1.85758e+06	0	0	0				3	3	1	[M+H]+1	1.85497e+06	1.80795e+06	1.74928e+06				5.3	4.2	5.3	5.3	4.2	5.3
	C11 H21 N3 O4	0.04	259.153	260.16	5.064	667287	0	0	1				3	7	3	[M+H]+1	584977	642750	644141				5.8	4.1	5.2	5.8	4.1	5.2
	C12 H13 N O2	0.04	203.095	204.102	4.464	948449	1	1	0				3	5	2	[M+H]+1	944904	882544	862998				2.3	3.4	4.5	2.3	3.4	4.5
	C16 H30 N4 O5	0.04	358.222	359.229	4.454	1.47694e+06	0	0	0				3	7	2	[M+H]+1	1.47021e+06	1.30018e+06	1.29303e+06				3.9	5	3.9	3.9	5	3.9
	C16 H30 N4 O5	0.04	358.222	359.229	4.919	1.15238e+06	0	0	0				3	14	6	[M+H]+1	1.13224e+06	1.09849e+06	866239				3.9	3.9	3.9	3.9	3.9	3.9
	C15 H22 N2 O2	0.04	262.168	263.175	6.002	502701	0	1	0				3	0	0	[M+H]+1	498264	499700	501481				7.4	5.2	6.3	7.4	5.2	6.3
	C15 H27 N3 O6	0.04	345.19	346.197	5.447	7.29604e+06	0	0	0				3	1	0	[M+H]+1	7.11343e+06	7.16561e+06	7.24818e+06				8.4	8.4	8.4	8.4	8.4	8.4
	C15 H26 N4 O5	0.04	342.19	343.198	4.743	7.73789e+06	0	0	0				3	4	1	[M+H]+1	7.73061e+06	7.27314e+06	7.12304e+06				7.8	8.4	6.7	7.8	8.4	6.7
	C14 H36 N9 O5 P3 S	0.04	535.177	536.185	4.206	3.93263e+06	0	0	0				3	2	1	[M+H]+1	3.92611e+06	3.79371e+06	3.8632e+06				7.8	9.1	8.4	7.8	9.5	8.4
	C11 H12 N2 O3	0.04	220.085	221.092	4.752	1.72338e+07	0	0	0				3	2	1	[M+H]+1	1.69304e+07	1.67153e+07	1.71501e+07				6.2	7.8	7.3	6.2	7.8	7.3
	C12 H23 N3 O5	0.04	289.164	290.171	4.285	7.75799e+06	0	0	0				3	11	4	[M+H]+1	6.24038e+06	7.55982e+06	6.9538e+06				6.2	8.9	6.2	6.2	8.9	6.2
	C8 H16 N2 O4	0.04	204.111	205.118	3.361	1.83061e+07	0	0	0				3	2	1	[M+H]+1	1.78822e+07	1.82089e+07	1.75634e+07				5.7	5.7	6.2	5.7	5.7	6.2
	C10 H15 N5 O3	0.04	253.118	254.125	2.869	1.86037e+07	0	0	0				3	5	2	[M+H]+1	1.75222e+07	1.83e+07	1.67874e+07				5.1	5.7	6.2	5.1	5.7	6.2
	C17 H25 N O4	0.04	307.178	308.186	8.474	5.19606e+06	0	0	0				3	2	1	[M+H]+1	5.0124e+06	5.02955e+06	5.14558e+06				8.9	9.5	8.9	8.9	9.5	8.9
	C7 H21 N2 O8 P3 S	0.04	386.023	387.03	1.853	1.82308e+07	0	0	0				3	0	0	[M+H]+1	1.82281e+07	1.81699e+07	1.81578e+07				9.5	8.9	9.5	9.5	8.9	9.5
	C19 H27 N3 O6	0.04	393.19	394.197	6.051	2.84338e+06	0	0	1				3	9	4	[M+H]+1	2.78523e+06	2.34272e+06	2.59736e+06				8.6	8.6	7	8.6	8.6	7
	C13 H25 N3 O4	0.04	287.185	288.192	4.774	3.54473e+06	0	0	0				3	2	1	[M+H]+1	3.48811e+06	3.51546e+06	3.3801e+06				5.9	7.5	6.4	5.9	7.5	6.4
	C18 H36 N4 O3	0.04	356.279	357.286	8.478	2.32965e+06	0	0	0				3	2	1	[M+H]+1	2.2933e+06	2.25847e+06	2.32816e+06				9.1	8.6	9.1	9.1	8.6	9.1
	C9 H16 N2 O4 S	0.04	248.083	249.09	4.782	3.03486e+06	0	0	0				3	4	2	[M+H]+1	2.99731e+06	2.82074e+06	2.82677e+06				8	8.6	8	8	8.6	8
	C14 H29 N O6	0.04	307.2	291.18	8.457	3.49308e+06	0	0	0				3	2	1	[M+H-NH3]+1	3.48811e+06	3.42957e+06	3.36554e+06	4.3	3.8	7.1	9.1	9.1	8.6	9.1	9.1	8.6
	C16 H34 N O7 P	0.05	383.207	384.215	8.429	1.05083e+06	0	0	0				3	1	0	[M+H]+1	1.0476e+06	1.03579e+06	1.03576e+06				7.7	8.3	8.3	7.7	8.3	8.3
	C11 H19 N5 O2	0.05	253.154	254.161	5.007	1.67181e+06	0	0	0				3	3	1	[M+H]+1	1.66074e+06	1.55331e+06	1.60829e+06				5.3	5.3	7.5	5.3	5.3	7.5
	C15 H27 N5 O6	0.05	373.196	374.203	4.768	1.03747e+06	0	0	0				3	22	9	[M+H]+1	814394	971226	648656				4.5	3.9	5.8	4.5	3.9	6.1
	C7 H14 N2 O5	0.05	206.09	207.098	2.051	9.32957e+06	0	0	0				3	3	1	[M+H]+1	8.7751e+06	9.27241e+06	9.20258e+06				7.3	8.4	6.7	7.3	8.4	6.7
	C19 H29 N O3	0.05	319.215	320.222	10.55	8.92886e+06	0	0	0				3	2	1	[M+H]+1	8.61434e+06	8.69333e+06	8.84537e+06				9.5	8.9	9.5	9.5	8.9	9.5
	C16 H29 N3 O6	0.05	359.206	360.213	5.871	7.46783e+06	0	0	0				3	1	0	[M+H]+1	7.40685e+06	7.46678e+06	7.38294e+06				8.4	8.4	8.4	8.4	8.4	8.4
	C15 H28 N4 O5	0.05	344.206	345.213	5.526	2.77992e+06	0	0	0				3	6	2	[M+H]+1	2.46138e+06	2.51766e+06	2.6885e+06				7	7	5.3	7	7	5.3
	C16 H23 N3 O4	0.05	321.169	322.176	5.853	2.13425e+06	0	0	0				3	8	3	[M+H]+1	1.88713e+06	1.85311e+06	2.12256e+06				8	7.5	8	8	7.5	8
	C13 H22 N2 O6 S	0.05	334.12	335.127	5.518	2.77321e+06	0	0	0				3	3	1	[M+H]+1	2.65146e+06	2.59284e+06	2.73553e+06				7.5	8	7.5	7.5	8	7.5
	C16 H28 N4 O7	0.05	388.196	389.203	5.053	3.48374e+06	0	0	0				3	4	1	[M+H]+1	3.47937e+06	3.29359e+06	3.22161e+06				7.5	7	8	7.5	7	8
	C7 H12 N6 O7 P4	0.06	415.972	416.979	1.868	1.40848e+06	0	0	0				2	6	2	[M+H]+1	1.39391e+06	1.29231e+06	1.25132e+06				2.8	6.6		2.8	6.6
	C14 H14 N4 O3	0.06	286.107	287.114	6.843	1.34995e+06	0	0	0				3	7	3	[M+H]+1	1.17138e+06	1.32136e+06	1.30367e+06				6.1	6.6	4.5	6.1	6.6	4.5
	C8 H11 N O3 S2	0.06	233.018	234.025	7.346	1.63278e+06	0	0	0				3	9	4	[M+H]+1	1.35565e+06	1.51439e+06	1.5552e+06				8.3	6.6	8	8.3	7	8
	C14 H18 N2 O4	0.06	278.127	279.134	4.555	3.07225e+06	0	0	0				3	7	3	[M+H]+1	2.70296e+06	2.68946e+06	2.9905e+06				4.2	4.2	4.2	4.2	4.2	4.2
	C13 H17 N O3	0.06	235.121	236.128	5.301	2.0085e+06	0	1	2				3	1	0	[M+H]+1	1.97395e+06	2.00698e+06	1.96622e+06				6.4	7.5	7	6.4	7.5	7
	C12 H25 N O6	0.06	279.168	280.175	3.944	3.92166e+06	0	0	0				3	9	3	[M+H]+1	3.90505e+06	3.3774e+06	3.28628e+06				2.4	2.6	3.2	2.1	2.6	3.2
	C14 H28 N2 O3	0.06	272.21	273.217	8.082	380288	0	0	0				3	10	4	[M+H]+1	302935	338270	356742	7.6	1.1	8.2	4.7	5.8	7.4	4.7	5.8	7.4
	C27 H59 N9 O12 S	0.06	733.4	734.408	6.713	244339	0	0	0				3	27	10	[M+H]+1	148862	250164	243122				4.9	1.1	2.2	4.9	1.1	2.2
	C12 H19 N3 O3	0.06	253.143	254.15	5.442	610598	0	0	0				3	6	3	[M+H]+1	575392	533719	596693				8.5	7.4	4.7	8.5	7.4	4.7
	C15 H22 N2 O4	0.06	294.158	295.165	5.295	5.76618e+06	0	0	0				3	1	0	[M+H]+1	5.62285e+06	5.70062e+06	5.72871e+06				9.5	9.5	8.9	9.5	9.5	8.9
	C11 H26 N4 O4	0.06	278.195	279.203	1.779	2.93425e+06	0	0	0				3	18	9	[M+H]+1	2.67328e+06	1.90243e+06	2.58771e+06				5.9	4.8	5.3	5.9	4.8	5.3
	C12 H16 N2 O3	0.06	236.116	237.123	4.81	2.01433e+06	0	0	2				3	1	1	[M+H]+1	2.00181e+06	1.96891e+06	1.96186e+06				7	8	8	7	8	8
	C14 H25 N3 O5	0.06	315.179	316.187	4.452	3.35951e+06	0	0	0				3	25	9	[M+H]+1	3.31989e+06	2.486e+06	2.01554e+06				4.2	5.9	7.5	4.2	5.9	7.5
	C15 H26 N4 O7	0.06	374.18	375.187	4.355	8.60978e+06	0	0	0				3	24	9	[M+H]+1	5.96868e+06	8.11e+06	5.53136e+06				5.7	4.6	5.7	5.7	4.6	5.7
	C11 H20 N2 O5	0.06	260.137	261.145	5.272	3.19599e+06	0	0	4				3	7	3	[M+H]+1	2.80817e+06	3.06644e+06	3.09352e+06				7.5	8	9.1	7.5	8	9.1
	C10 H17 N3 O4	0.06	243.122	276.155	4.379	3.6169e+06	0	0	3				3	3	1	[M+H+MeOH]+1	3.61401e+06	3.56122e+06	3.41473e+06				7.5	5.9	6.4	7.5	5.9	6.4
	C11 H18 N2 O4	0.07	242.127	243.134	5.968	1.45168e+06	0	0	1				3	25	9	[M+H]+1	1.31153e+06	886979	959666	6.5	2.2	5.4	5	6.6	7.2	5	6.6	7.2
	C19 H28 N4 O6	0.07	408.201	409.208	4.584	1.20828e+06	0	0	2				3	13	5	[M+H]+1	1.04072e+06	1.16457e+06	922408				6.6	3.9	6.1	6.6	3.9	6.1
	C25 H37 N5 O5	0.07	487.28	488.287	5.266	460577	0	0	0				3	16	6	[M+H]+1	435815	405527	317048				2	3.6	3.6	2	3.6	3.6
	C11 H21 N2 O9 P5 S2	0.07	543.938	544.945	1.862	4.53777e+06	0	0	0				3	2	1	[M+H]+1	4.32639e+06	4.50654e+06	4.44493e+06				8.4	8.4	7.8	8.4	8.4	7.8
	C9 H18 N O8 P	0.07	299.077	300.084	4.233	1.97159e+07	2	0	0	128			3	4	1	[M+H]+1	1.81966e+07	1.88319e+07	1.93093e+07				8.9	8.9	9.5	8.9	8.9	9.5
	C9 H18 N2 O4	0.07	218.127	219.134	2.281	1.75386e+07	0	0	2				3	3	1	[M+H]+1	1.68993e+07	1.73917e+07	1.64986e+07				7.8	7.8	6.7	7.8	7.8	6.7
	C14 H23 N3 O6	0.07	329.159	330.166	4.492	3.36234e+06	0	0	0				3	3	1	[M+H]+1	3.18685e+06	3.20075e+06	3.31361e+06				4.8	5.3	5.9	4.8	5.3	5.9
	C9 H12 N2 O3 S	0.07	228.057	229.064	5.222	2.45571e+06	0	0	0				3	3	1	[M+H]+1	2.44974e+06	2.3737e+06	2.30217e+06				7.5	8	7	7.5	8	7
	C13 H16 N2 O6	0.07	296.101	297.108	5.71	2.21382e+06	0	0	0				3	3	1	[M+H]+1	2.21006e+06	2.10588e+06	2.07115e+06				8.6	8.6	7.5	8.6	8.6	7.5
	C8 H13 N O3 S	0.07	203.062	204.069	5.432	6.49962e+06	0	0	0				3	8	3	[M+H]+1	5.65786e+06	5.64283e+06	6.32715e+06				7.8	7.3	7.3	7.8	7.3	7.3
	C22 H31 N O2	0.07	341.236	342.243	11.388	2.51327e+06	0	0	0				3	3	1	[M+H]+1	2.40676e+06	2.50642e+06	2.38149e+06				8.6	8	7.5	8.6	8	7.5
	C14 H27 N3 O5	0.08	317.195	318.202	5.399	1.05243e+06	0	0	0				3	11	4	[M+H]+1	865505	1.05699e+06	1.04939e+06				2.3	3.4	3.9	2.3	3.4	3.9
	C7 H6 N8 O11	0.08	378.016	379.023	1.834	4.14955e+06	0	0	0				3	6	2	[M+H]+1	3.88128e+06	3.69069e+06	4.0689e+06				8.9	9.1	7.8	8.9	9.1	7.8
	C15 H25 N3 O6	0.08	343.174	344.182	5.319	3.01901e+06	0	0	0				3	3	1	[M+H]+1	2.84188e+06	2.98789e+06	2.85066e+06				7.5	8	8	7.5	8	8
	C16 H28 N4 O6	0.08	372.201	373.208	4.698	1.97575e+06	0	1	0				2	19	7	[M+H]+1	1.44398e+06	1.4187e+06	1.97263e+06				3.9	2.8		3.9	2.8
	C6 H15 O10 P	0.08	278.04	261.037	2.123	4.58328e+06	0	0	0				3	6	2	[M+H-H2O]+1	4.15906e+06	4.50857e+06	4.07096e+06				6.2	6.2	6.7	6.2	6.2	6.7
	C21 H30 N4 O6	0.08	434.217	435.224	5.348	2.81682e+06	0	0	0				3	2	1	[M+H]+1	2.81509e+06	2.74985e+06	2.74009e+06				8.6	8.6	8	8.6	8.6	8
	C11 H19 N5 O2	0.09	253.154	254.161	4.6	1.19045e+06	0	0	0				3	5	2	[M+H]+1	1.18671e+06	1.116e+06	1.08567e+06				3.4	5.5	4.5	3.4	5.5	4.5
	C17 H18 N4 O5	0.09	358.128	359.135	6.198	1.64117e+06	0	0	0				3	5	2	[M+H]+1	1.49662e+06	1.49878e+06	1.59989e+06				8.3	7.7	8.6	8.3	7.7	8.6
	C11 H18 N4 O2	0.09	238.143	239.15	5.643	1.64949e+06	0	0	0				3	6	2	[M+H]+1	1.51573e+06	1.44568e+06	1.61147e+06				6.1	7.7	4.8	6.4	7.7	4.8
	C8 H13 N O3 S	0.09	203.062	204.069	5.311	2.19568e+06	0	0	0				2	12	4	[M+H]+1	1.72996e+06	1.87305e+06	2.06481e+06				5.9		4.8	5.9		4.8
	C23 H41 O11 P	0.09	524.239	525.246	11.104	4.80864e+06	0	0	0				3	20	8	[M+H]+1	3.10133e+06	4.09563e+06	4.25535e+06				3.7	2.9	5.1	4	2.9	5.1
	C19 H40 O14 P2	0.09	554.189	555.197	9.87	679873	0	0	0				3	6	3	[M+H]+1	655612	669507	600316				2.5	3	3.6	2.5	3	3.6
	C11 H19 N3 O7	0.09	305.122	306.13	2.196	8.3947e+06	0	0	0				3	3	1	[M+H]+1	8.09046e+06	8.33025e+06	7.91265e+06				6.2	7.3	4.6	6.2	7.3	4.6
	C16 H32 N2 O3	0.09	300.241	301.249	7.643	4.81589e+06	0	0	0				3	2	1	[M+H]+1	4.66398e+06	4.79987e+06	4.78254e+06				9.5	9.5	9.5	9.5	9.5	9.5
	C12 H21 N3 O4	0.09	271.153	272.161	4.611	7.17674e+06	0	0	0				3	16	6	[M+H]+1	5.7303e+06	6.89587e+06	5.23156e+06				5.7	7.3	5.1	5.7	7.3	5.1
	C13 H24 N4 O5	0.09	316.175	317.182	4.593	7.43784e+06	0	0	0				3	4	2	[M+H]+1	6.98799e+06	6.85628e+06	7.3391e+06				8.4	8.9	7.3	8.4	8.9	7.3
	C8 H12 N2 O5 S	0.09	248.047	249.054	3.226	1.07846e+07	0	0	0				3	1	0	[M+H]+1	1.0572e+07	1.05708e+07	1.07836e+07				7.3	7.8	7.3	7.3	7.8	7.3
	C13 H18 N2 O5	0.09	282.122	283.129	4.446	7.07625e+06	0	0	1				3	7	2	[M+H]+1	6.35822e+06	6.28608e+06	7.07018e+06				6.7	7.8	7.8	6.7	7.8	7.8
	C11 H22 N2 O3 S	0.09	262.135	263.142	2.871	6.46499e+06	0	0	0				3	24	10	[M+H]+1	5.11379e+06	3.937e+06	6.05814e+06				4.6	4.6	3.5	4.6	4.6	3.5
	C12 H21 N3 O6	0.09	303.143	304.15	4.935	3.28914e+06	0	0	0				3	2	1	[M+H]+1	3.2532e+06	3.1911e+06	3.28774e+06				8	7.5	7.5	8	7.5	7.5
	C17 H20 N4 O6	0.1	376.138	377.146	6.556	421727	1	0	0	431981			3	8	3	[M+H]+1	352329	371415	400696				6.8	4.1	5.2	6.8	4.1	5.2
	C15 H29 N3 O4	0.1	315.216	316.223	6.119	553766	0	0	0				3	2	1	[M+H]+1	548999	545797	529708			6	3.6	4.1	3	3.6	4.1	3
	C20 H29 N3 O6	0.1	407.206	408.213	5.463	494060	0	0	0				3	8	3	[M+H]+1	426833	434842	474591				5.8	5.2	3	5.8	5.2	3
	C10 H18 N10 O11 S	0.1	486.088	487.095	5.482	522415	0	0	0				3	4	2	[M+H]+1	486498	515144	488223				4.7	6.8	5.8	4.7	6.8	5.8
	C15 H29 N O3 S	0.1	303.187	304.194	10.082	4.37302e+06	0	0	0				3	1	1	[M+H]+1	4.32776e+06	4.35161e+06	4.25254e+06				8.9	9.5	8.9	8.9	9.5	8.9
	C22 H28 N2 O3 S	0.1	400.182	401.189	4.501	1.24894e+07	0	0	0				3	2	1	[M+H]+1	1.24876e+07	1.22212e+07	1.20052e+07				8.4	8.4	8.4	8.4	8.4	8.4
	C14 H18 N2 O6	0.1	310.117	311.124	4.479	3.74267e+06	0	0	0				3	10	4	[M+H]+1	3.62754e+06	3.12243e+06	3.67298e+06				3.2	5.9	3.2	3.2	5.9	3.2
	C10 H16 N2 O5	0.1	244.106	245.113	2.815	3.89195e+06	0	0	1				3	4	2	[M+H]+1	3.59515e+06	3.79297e+06	3.81494e+06				5.3	6.4	7.5	5.3	6.7	7.8
	C11 H12 N2 O3	0.1	220.085	221.092	4.535	3.2837e+06	0	2	1				3	6	2	[M+H]+1	2.93395e+06	3.23435e+06	3.14233e+06				6.4	6.4	5.9	6.4	6.4	5.9
	C15 H22 N2 O4	0.1	294.158	295.165	5.465	2.99621e+06	0	0	0				3	0	0	[M+H]+1	2.97687e+06	2.97054e+06	2.99592e+06				8.6	8.6	8	8.6	8.6	8
	C7 H12 N2 O3 S	0.11	204.057	205.064	4.787	1.01809e+06	0	0	0				3	2	1	[M+H]+1	990658	988857	1.01153e+06				6.1	7.7	6.1	6.1	7.7	6.1
	C14 H22 N2 O8 S	0.11	378.11	379.117	4.617	1.42216e+06	0	0	0				3	23	7	[M+H]+1	1.39651e+06	970010	945909				2.3	5	6.1	2.3	5	6.1
	C15 H10 N2 O	0.11	234.079	235.087	6.494	1.64302e+06	0	2	5				3	2	1	[M+H]+1	1.63511e+06	1.57203e+06	1.58954e+06				8	8	8	8	8	8
	C18 H32 N4 O5	0.11	384.237	385.245	5.595	1.69533e+06	0	0	0				3	10	3	[M+H]+1	1.67373e+06	1.45398e+06	1.40235e+06				7.5	6.1	7.7	7.2	6.1	7.7
	C12 H22 N4 O5	0.11	302.159	303.166	4.964	1.15854e+06	0	0	0				3	25	13	[M+H]+1	1.04147e+06	1.05353e+06	683974				6.1	4.5	5.2	6.1	4.5	5.5
	C40 H50 N9 O2 P S	0.11	751.355	752.362	7.372	150275	0	0	0				3	29	11	[M+H]+1	97929.5	74285.3	132776				2.2	4.3	3.8	2.2	4.3	3.8
	C8 H12 N2 O5 S	0.11	248.047	249.054	4.32	7.80168e+06	0	0	0				3	10	4	[M+H]+1	7.36601e+06	7.5714e+06	6.41723e+06				8.4	7.3	7.8	8.4	7.3	7.8
	C11 H12 N2 O4	0.11	236.08	237.087	4.663	1.05082e+07	2	0	0	886			3	8	3	[M+H]+1	8.98693e+06	9.96385e+06	1.00857e+07	3.6	4.1	6.6	7.8	7.8	7.3	7.8	7.8	7.3
	C14 H27 N3 O5	0.11	317.195	318.202	4.518	4.68611e+06	0	0	0				3	10	4	[M+H]+1	4.2609e+06	3.78856e+06	4.55139e+06				6.7	3.7	6.7	6.7	4	6.7
	C17 H25 N3 O5	0.11	351.179	352.187	5.224	1.97261e+06	0	0	0				3	5	2	[M+H]+1	1.96383e+06	1.81266e+06	1.78643e+06				5.3	6.4	7	5.3	6.4	7
	C10 H12 N4 O4	0.11	252.086	253.093	4.579	3.62151e+06	1	0	1				3	1	1	[M+H]+1	3.61e+06	3.53402e+06	3.61323e+06				8	8	8	8	8	8
	C13 H23 N3 O6	0.11	317.159	318.166	5.066	3.62645e+06	0	0	0				3	0	0	[M+H]+1	3.62366e+06	3.62305e+06	3.60567e+06				6.4	5.3	6.4	6.4	5.3	6.4
	C19 H36 N2 O4	0.12	356.268	357.275	10.683	757719	0	0	0				3	2	1	[M+H]+1	753058	727335	756330				6.1	3.4	5	6.1	3.4	5
	C18 H27 N O3	0.12	305.199	306.206	8.785	1.46556e+06	0	0	0				3	2	1	[M+H]+1	1.44841e+06	1.42079e+06	1.46391e+06				8.8	7.2	7.2	8.8	7.2	7.2
	C8 H11 N3 O3	0.12	197.08	198.087	2.539	3.51373e+06	0	0	1				3	18	6	[M+H]+1	3.35461e+06	2.51203e+06	2.70944e+06				3.7	4.2	3.2	3.7	4.2	3.2
	C9 H14 N4 O2	0.12	210.112	211.119	3.33	3.08409e+06	0	2	1				3	4	1	[M+H]+1	2.84422e+06	3.05225e+06	3.00243e+06				5.3	5.3	4.8	5.3	5.3	4.8
	C17 H29 N3 O8 S	0.12	435.168	436.175	6.019	1.1638e+06	0	0	0				3	9	3	[M+H]+1	995292	980925	1.15307e+06				6.6	6.6	7.2	6.6	6.6	7.2
	C15 H28 N4 O5	0.12	344.206	345.213	5.364	6.25787e+06	0	0	0				3	2	1	[M+H]+1	6.25244e+06	5.97707e+06	6.22131e+06				8.9	8.9	7.3	8.9	8.9	7.3
	C10 H8 N8 O2	0.12	272.077	273.084	2.644	8.80023e+06	0	0	0				3	7	2	[M+H]+1	8.78589e+06	8.10544e+06	7.68137e+06				4.6	4	5.1	4.6	4	5.1
	C14 H19 N3 O4	0.12	293.138	294.145	5.101	4.15932e+06	0	0	0				3	4	1	[M+H]+1	4.15259e+06	3.88492e+06	3.86261e+06				7.3	8.4	8.4	7.3	8.4	8.4
	C10 H16 N2 O2	0.13	196.121	197.128	5.358	1.9629e+06	0	1	2				3	2	1	[M+H]+1	1.94552e+06	1.87232e+06	1.87999e+06	3.3	1.1		8.6	7	7	8.6	7	7
	C8 H14 N2 O3 S	0.13	218.073	251.106	4.333	1.38556e+06	0	0	0				3	1	0	[M+H+MeOH]+1	1.35962e+06	1.37238e+06	1.37864e+06				7.2	3.4	3.4	7.2	3.4	3.4
	C37 H49 N2 O P	0.13	568.358	569.366	6.463	228644	0	0	0				3	18	6	[M+H]+1	158964	158858	212968				4.3	5.4	1.6	4.3	5.4	1.6
	C9 H17 N3 O5	0.13	247.117	248.124	2.111	7.94608e+06	0	0	1				3	10	4	[M+H]+1	6.56482e+06	7.74677e+06	6.97033e+06				4.6	5.1	5.1	4.6	5.1	5.1
	C10 H20 N4 O3	0.13	244.154	245.161	4.467	1.89336e+06	0	0	0				3	2	1	[M+H]+1	1.89205e+06	1.84313e+06	1.80416e+06				8	8	8.6	8	8	8.6
	C12 H16 N2 O4	0.13	252.111	253.118	6.242	4.39633e+06	0	1	0				3	2	1	[M+H]+1	4.39086e+06	4.22132e+06	4.34584e+06				8.9	8.9	9.5	8.9	8.9	9.5
	C11 H17 N3 O6 S	0.13	319.084	320.091	3.899	9.51001e+06	0	0	0				3	8	3	[M+H]+1	8.26487e+06	8.25844e+06	9.49647e+06				5.7	5.7	5.7	5.7	5.7	5.7
	C13 H21 N3 O4	0.14	283.153	284.161	4.318	2.85565e+06	0	0	0				3	19	9	[M+H]+1	2.64861e+06	2.69897e+06	1.98319e+06				3.7	3.2	4.2	3.7	3.2	4.2
	C12 H22 N4 O5	0.14	302.159	303.166	4.549	1.72981e+06	0	0	0				3	21	9	[M+H]+1	1.12267e+06	1.48417e+06	1.55358e+06				3.4	5.5	4.2	3.4	5.9	4.2
	C20 H21 N3 O3	0.14	351.158	352.166	6.491	309057	0	0	1				3	4	2	[M+H]+1	288425	306959	289014				4.1	5.8	5.2	4.1	5.8	5.2
	C16 H29 N3 O6	0.14	359.206	360.213	5.654	787535	0	0	0				3	9	4	[M+H]+1	718352	758553	652683				4.1	1.2	3	4.5	1.2	3
	C8 H15 N O5	0.14	205.095	247.129	4.57	1.12882e+07	0	0	0				3	1	0	[M+ACN+H]+1	1.1268e+07	1.11306e+07	1.11827e+07				7.8	8.4	8.4	7.8	8.4	8.4
	C9 H18 N O8 P	0.14	299.077	300.084	3.837	1.9922e+07	2	0	0	128			3	6	3	[M+H]+1	1.9633e+07	1.95998e+07	1.80449e+07				5.7	5.7	6.7	5.7	5.7	6.7
	C16 H25 N5 O6	0.14	383.181	384.188	4.491	5.50592e+06	0	0	0				3	10	5	[M+H]+1	5.33511e+06	5.34722e+06	4.55218e+06				8.9	8.4	8.9	8.9	8.4	8.9
	C11 H19 N3 O7 S	0.14	337.094	338.102	2.978	1.15368e+07	1	0	0	394301			3	3	1	[M+H]+1	1.0982e+07	1.14809e+07	1.14169e+07				8.9	9.5	8.4	8.9	9.5	8.4
	C14 H25 N3 O7	0.14	347.169	348.177	5.011	4.48564e+06	0	0	0				3	1	0	[M+H]+1	4.47826e+06	4.43547e+06	4.47246e+06				7.3	7.3	8.9	7.3	7.3	8.9
	C14 H27 N3 O6 S	0.14	365.162	366.169	4.368	2.71903e+06	0	0	0				3	7	4	[M+H]+1	2.71208e+06	2.64609e+06	2.35477e+06				8.6	7.5	7.5	8.6	7.5	7.5
	C16 H30 N4 O3	0.15	326.232	327.239	7.354	896079	0	0	0				3	2	1	[M+H]+1	856790	881904	885254				6.6	7.7	7.7	6.6	7.7	7.7
	C19 H27 N O4	0.15	333.194	334.201	8.949	793048	0	0	0				3	2	1	[M+H]+1	790392	768887	782200				4.5	5.5	7.2	4.5	5.5	7.2
	C14 H27 N O4	0.15	273.194	274.201	9.137	998726	0	0	0				3	4	2	[M+H]+1	984158	986043	917855				8.3	5	7.7	8.3	5	7.7
	C11 H18 N4	0.15	206.153	207.16	4.877	1.21746e+06	0	0	0				3	7	2	[M+H]+1	1.20898e+06	1.11663e+06	1.05663e+06				6.1	6.1	8.3	6.1	6.1	8.3
	C14 H26 N4 O5	0.15	330.19	331.198	5.011	1.7446e+06	0	0	0				3	2	1	[M+H]+1	1.73394e+06	1.65912e+06	1.68294e+06				4.8	6.4	4.8	4.8	6.4	4.8
	C15 H29 N3 O5	0.15	331.211	332.218	5.944	1.2556e+06	0	0	0				3	2	1	[M+H]+1	1.21759e+06	1.23551e+06	1.24528e+06				6.1	7.2	6.6	6.1	7.2	6.6
	C17 H19 N O2	0.15	269.142	270.149	9.774	925365	0	0	0				3	5	2	[M+H]+1	908691	873268	816117				7.2	6.6	7.7	7.2	6.6	7.7
	C15 H21 O6 P S	0.15	360.08	361.087	6.002	1.06349e+06	0	0	0				3	3	1	[M+H]+1	1.00643e+06	994011	1.0593e+06				7.7	6.1	6.1	7.7	6.1	6.1
	C14 H22 N2 O2	0.15	250.168	251.175	5.296	613129	0	0	0				3	2	1	[M+H]+1	590773	613163	609649				4.7	5.8	6.3	4.7	5.8	6.3
	C10 H18 N2 O5 S	0.15	278.094	279.101	4.611	8.4247e+06	0	0	2				3	4	2	[M+H]+1	7.96057e+06	8.33517e+06	7.78081e+06				6.7	6.2	6.2	6.7	6.2	6.2
	C16 H31 N5 O5	0.15	373.233	374.24	3.112	2.85172e+06	0	0	0				3	9	4	[M+H]+1	2.81437e+06	2.4099e+06	2.81464e+06				6.4	8	5.3	6.4	8	5.3
	C19 H31 N3 O9	0.16	445.206	446.213	4.493	1.5426e+06	0	0	0				3	4	2	[M+H]+1	1.53502e+06	1.40789e+06	1.49005e+06				4.2	3.4	5.5	3.9	3.4	5.5
	C17 H31 N O5	0.16	329.22	330.228	9.925	905413	0	0	0				3	2	1	[M+H]+1	875607	881121	897031		0		6.1	5	5.5	6.1	5	5.5
	C14 H27 N O	0.16	225.209	226.217	6.698	1.62014e+06	0	0	0				3	5	2	[M+H]+1	1.58605e+06	1.49475e+06	1.44167e+06	1.4	4.7	0.9	5.3	4.5	4.5	5.3	4.5	4.5
	C9 H16 N2 O2	0.16	184.121	185.128	4.611	649193	0	0	3				3	8	3	[M+H]+1	595268	540195	619798	4.9	0.5	2.7	4.1	2	1.4	4.1	2	1.4
	C14 H17 N O4	0.16	263.116	264.123	6.784	663216	0	1	0				3	10	4	[M+H]+1	548186	666146	652031				3.6	4.1	4.7	3.6	4.1	4.7
	C12 H21 N3 O6	0.16	303.143	304.15	4.5	1.63091e+06	0	0	0				3	11	4	[M+H]+1	1.32227e+06	1.5819e+06	1.40064e+06				7.2	7.5	6.1	7.2	7.2	6.1
	C11 H21 N3 O5	0.16	275.148	276.155	2.211	1.83849e+07	0	0	1				3	2	1	[M+H]+1	1.75423e+07	1.77529e+07	1.81612e+07				7.3	7.3	7.3	7.3	7.3	7.3
	C12 H16 N2 O4	0.16	252.111	253.118	4.422	2.7103e+06	0	2	0				3	2	1	[M+H]+1	2.60577e+06	2.65394e+06	2.6824e+06				4.2	5.3	6.4	4.2	5.3	6.4
	C14 H19 N3 O4	0.17	293.138	294.145	4.491	1.36926e+06	0	0	0				3	4	1	[M+H]+1	1.36717e+06	1.29047e+06	1.27331e+06				6.6	6.6	5	6.6	6.6	5
	C H2 N2 O13 P4	0.17	373.851	374.858	1.854	1.00809e+06	0	0	0				3	23	9	[M+H]+1	656253	918507	669557				4.7	4.5	5.2	4.7	4.5	5.2
	C14 H21 N O5 P2 S	0.17	377.062	378.069	2.068	6.02638e+06	0	0	0				3	5	2	[M+H]+1	6.02403e+06	5.56404e+06	5.48273e+06				7.3	7.3	6.7	7.3	7.3	6.7
	C11 H6 S	0.17	170.019	171.026	3.983	1.60105e+07	0	0	0				3	1	0	[M+H]+1	1.58085e+07	1.56185e+07	1.58333e+07				6.7	7.3	6.7	6.7	7.3	6.7
	C9 H14 N4 O5	0.17	258.096	259.104	3.353	5.5367e+06	0	0	0				3	1	0	[M+H]+1	5.42558e+06	5.40166e+06	5.53478e+06				5.1	5.7	5.7	5.1	5.7	5.7
	C10 H18 N2 O4 S	0.17	262.099	263.106	5.363	3.47642e+06	0	0	0				3	1	0	[M+H]+1	3.47172e+06	3.38479e+06	3.44386e+06				7.5	8	7	7.5	8	7
	C15 H22 N2 O4	0.17	294.158	295.165	5.13	2.27458e+06	0	0	0				3	22	8	[M+H]+1	2.13783e+06	1.52136e+06	1.58826e+06				3.7	5.5	4.8	3.7	5.9	4.8
	C12 H16 N4 O2 S	0.17	280.099	281.107	4.654	1.47233e+06	0	0	0				3	10	4	[M+H]+1	1.2527e+06	1.22044e+06	1.46794e+06				6.6	8.3	5	6.6	8.3	5
	C13 H23 N3 O6	0.17	317.159	318.166	4.462	4.97717e+06	0	0	0				3	27	9	[M+H]+1	3.17876e+06	3.15391e+06	4.94328e+06				7	6.4	6.7	7	6.4	6.4
	C15 H29 N3 O5	0.17	331.211	332.218	4.807	1.55983e+06	0	0	0				3	5	2	[M+H]+1	1.55376e+06	1.542e+06	1.41542e+06				7	5.9	6.6	7	5.9	6.6
	C16 H27 N3 O4	0.17	325.2	326.207	4.945	1.63882e+07	0	0	0				3	3	1	[M+H]+1	1.62238e+07	1.53586e+07	1.56091e+07				2.9	4	4.6	2.9	4	4.6
	C16 H21 N3 O6	0.18	351.143	352.15	5.268	2.12471e+06	0	0	0				3	16	8	[M+H]+1	1.9741e+06	1.53705e+06	2.04428e+06				7	4.8	7.5	7	4.8	7.5
	C13 H23 N3 O6	0.18	317.159	318.166	4.641	1.2092e+07	0	0	0				3	9	4	[M+H]+1	1.16958e+07	1.01894e+07	1.19021e+07				7.8	7.3	7.8	7.8	7.3	7.8
	C7 H18 N2 O4 P2 S	0.18	288.046	289.054	1.845	4.01925e+07	0	0	0				3	2	1	[M+H]+1	3.99895e+07	3.87071e+07	3.93585e+07				9.5	9.5	9.5	9.5	9.5	9.5
	C7 H19 N2 O5 P S2	0.18	306.047	289.044	1.809	7.99593e+06	0	0	0				3	3	1	[M+H-H2O]+1	7.97072e+06	7.76239e+06	7.54246e+06				6.7	7.8	8.9	6.7	7.8	8.9
	C10 H17 N3 O4	0.18	243.122	276.155	2.211	1.83849e+07	0	0	3				3	2	1	[M+H+MeOH]+1	1.75411e+07	1.77518e+07	1.81604e+07				7.3	7.3	7.3	7.3	7.3	7.3
	C14 H27 N O3	0.18	257.199	258.206	9.558	2.74841e+06	0	0	0				3	5	2	[M+H]+1	2.52852e+06	2.45458e+06	2.67863e+06	1.4	4.3	4.9	3.2	6.4	5.3	3.2	6.4	5.3
	C14 H24 N4 O5	0.18	328.175	329.182	4.419	3.59139e+06	0	0	0				3	19	7	[M+H]+1	3.41139e+06	2.55605e+06	2.6864e+06				4.8	4.2	4.8	4.8	4.2	4.8
	C9 H12 N2 O6	0.18	244.07	245.077	2.956	6.50234e+06	2	0	0	5807			3	15	5	[M+H]+1	4.86831e+06	6.25586e+06	5.41728e+06		1.6	2.7	6.7	7.3	8.4	6.7	7.3	8.4
	C13 H23 N3 O7	0.18	333.154	334.161	4.514	6.29348e+06	0	0	0				3	2	1	[M+H]+1	6.06871e+06	6.26613e+06	6.22237e+06				6.7	6.7	7.8	6.7	6.7	7.8
	C14 H27 N3 O4	0.19	301.2	302.207	6.109	1.09665e+06	0	0	0				3	6	2	[M+H]+1	1.07787e+06	965708	1.04635e+06	4.9	4.3	3.3	7.2	7.7	6.6	7.2	7.7	6.6
	C15 H29 N3 O4	0.19	315.216	316.223	5.365	779927	0	0	0				3	3	1	[M+H]+1	738910	735313	777260			8.7	6.1	5.5	2.8	6.1	5.5	2.8
	C19 H29 N3 O5	0.19	379.211	380.218	6.112	879192	0	0	0				3	11	4	[M+H]+1	743707	868319	698581				5.5	4.5	5.8	5.5	4.5	6.1
	C11 H27 N4 O3 P S	0.19	326.154	327.161	4.379	359277	0	0	0				2	19	7	[M+H]+1	248672	334881	266215					2.5	5.8		2.5	5.8
	C21 H30 N O2 P S	0.19	391.174	392.181	8.286	7.03899e+06	0	0	0				3	3	1	[M+H]+1	6.96956e+06	6.6223e+06	6.65264e+06				9.5	9.5	8.9	9.5	9.5	8.9
	C10 H17 N3 O6	0.19	275.112	276.119	2.192	1.78574e+07	0	0	0				3	2	1	[M+H]+1	1.71481e+07	1.77665e+07	1.74719e+07		3.3	6	7.8	7.3	6.7	7.8	7.3	6.7
	C13 H25 N3 O6	0.19	319.174	320.182	4.549	9.46543e+06	0	0	0				3	2	1	[M+H]+1	9.40571e+06	9.41383e+06	9.16146e+06				9.5	9.5	9.5	9.5	9.5	9.5
	C17 H23 N3 O6	0.19	365.159	366.166	4.828	1.62525e+06	0	0	0				3	6	3	[M+H]+1	1.61559e+06	1.52461e+06	1.41984e+06				6.4	6.6	5	6.4	7	5
	C9 H12 N2 O6	0.19	244.07	245.077	3.605	7.08263e+06	2	0	1	5807			3	22	11	[M+H]+1	6.66561e+06	6.64352e+06	4.60346e+06				5.1	5.1	4.6	5.1	5.1	4.6
	C13 H23 N3 O4	0.19	285.169	286.176	4.972	3.50198e+06	0	0	0				3	17	6	[M+H]+1	2.63034e+06	2.60162e+06	3.46064e+06				6.4	5.9	5.9	6.4	5.9	5.9
	C13 H24 N2 O5 S	0.19	320.141	321.148	5.845	1.85702e+06	0	0	0				3	2	1	[M+H]+1	1.79517e+06	1.85429e+06	1.7857e+06				8	7.5	6.4	8	7.5	6.4
	C13 H13 N3 O2	0.19	243.101	276.134	5.504	3.73205e+06	0	0	0				3	4	1	[M+H+MeOH]+1	3.45403e+06	3.69161e+06	3.62223e+06				8.6	8.6	7.5	8.6	8.6	7.5
	C11 H23 N3 O3	0.19	245.174	246.181	2.782	5.26816e+06	0	0	1				3	7	2	[M+H]+1	4.56945e+06	4.74433e+06	5.07846e+06				7.3	7.8	7.8	7.3	7.8	7.8
	C13 H23 N O5	0.2	273.158	274.165	7.869	1.09472e+06	0	0	0				3	15	5	[M+H]+1	1.01039e+06	851908	755633	1.1	1.1		6.6	7.2	7.7	6.6	7.2	7.7
	C14 H18 N2 O5	0.2	294.122	295.129	5.94	771065	0	0	0				3	1	0	[M+H]+1	764240	759668	770438				6.1	6.6	6.1	6.1	6.6	6.1
	C10 H16 N2 O3 S	0.2	244.088	245.095	7.172	338291	1	2	0	149962			3	11	4	[M+H]+1	274711	339265	327129				7.4	3.6	7.4	7.4	3.6	7.4
	C21 H33 N3 O5	0.2	407.242	408.249	6.395	586853	0	0	0				3	7	3	[M+H]+1	572762	504506	556511				2.5	2.5	6.8	2.5	2.5	6.8
	C13 H20 N4 O4 S	0.2	328.121	329.128	4.559	560994	0	0	0				3	6	2	[M+H]+1	500767	524412	544181				3.6	6.3	4.1	3.6	6.3	4.1
	C8 H13 O3 P S	0.2	220.032	221.04	5.541	1.52709e+07	0	0	0				3	1	1	[M+H]+1	1.50334e+07	1.52138e+07	1.48482e+07				9.5	8.9	9.5	9.5	8.9	9.5
	C13 H24 N4 O5	0.2	316.175	317.182	4.49	3.04921e+06	0	0	0				3	9	3	[M+H]+1	2.56363e+06	2.97421e+06	2.68528e+06				6.4	4.8	7.5	6.4	4.8	7.5
	C11 H19 N3 O5	0.2	273.133	274.14	3.125	1.93037e+06	0	1	0				3	4	1	[M+H]+1	1.84041e+06	1.92825e+06	1.78362e+06				6.4	5.3	5.3	6.4	5.3	5.3
	C8 H16 N2 O4	0.2	204.111	205.118	3.897	1.53419e+07	0	0	0				3	24	9	[M+H]+1	1.06622e+07	1.03473e+07	1.41951e+07				6.7	5.1	5.7	6.7	5.1	5.7
	C13 H18 N2 O4	0.2	266.127	267.134	4.534	4.16164e+06	0	0	2				3	8	3	[M+H]+1	3.55063e+06	3.77224e+06	3.9995e+06				8.6	8.6	6.7	8.6	8.9	6.7
	C15 H26 N2 O3	0.21	282.194	283.202	5.512	1.52901e+06	0	0	0				3	10	5	[M+H]+1	1.45879e+06	1.26845e+06	1.46414e+06	6.8		4.3	7.7	5.5	5.5	7.7	5.5	5.9
	C18 H22 N4 O4	0.21	358.164	359.171	5.691	1.50137e+06	0	0	0				3	5	2	[M+H]+1	1.49626e+06	1.37223e+06	1.36601e+06				6.1	6.6	7.2	6.1	6.6	7.2
	C20 H25 N7 O6	0.21	459.187	460.194	4.546	430544	1	0	0	388371			3	5	2	[M+H]+1	425364	390601	419786				1.4	2.5	0.9	1.4	2.5	0.9
	C7 H7 N5 O2	0.21	193.06	194.067	4.397	3.18843e+06	0	0	0				3	2	1	[M+H]+1	3.18575e+06	3.09779e+06	3.04307e+06				7	6.4	5.3	7	6.4	5.3
	C3 H4 O16	0.22	295.95	296.957	1.909	449418	0	0	0				2	8	3	[M+H]+1	415273	376621	443950				2.5		5.2	2.5		5.2
	C9 H13 N3 O5	0.22	243.086	244.093	2.955	2.24972e+06	1	1	2	5940			3	3	1	[M+H]+1	2.14558e+06	2.09852e+06	2.22163e+06	5.4	4.3	3.8	7	4.8	5.9	7	4.8	5.9
	C10 H12 N10 O5 P2 S	0.22	446.019	447.026	2.154	7.09952e+06	0	0	0				3	12	5	[M+H]+1	6.9561e+06	5.57761e+06	6.78768e+06				7.8	7.3	7.8	7.8	7.3	7.8
	C16 H40 N4 O14 P4	0.22	636.149	637.157	2.344	1.11921e+07	0	0	0				3	7	3	[M+H]+1	1.09674e+07	9.66322e+06	1.03849e+07				6.2	5.7	6.2	6.2	5.7	6.2
	C22 H43 N O5 P2 S	0.22	495.234	496.241	10.874	2.79577e+06	0	0	0				3	7	2	[M+H]+1	2.3987e+06	2.7165e+06	2.58992e+06				5.3	4.2	4.2	5.3	4.2	4.2
	C12 H23 N3 O5	0.22	289.164	290.171	4.622	8.50945e+06	0	0	0				2	13	5	[M+H]+1	8.23965e+06	6.4755e+06	7.4302e+06				3.5	3.5		3.5	3.5
	C24 H34 N4 O8	0.23	506.238	507.245	5.291	1.06369e+06	0	0	0				3	1	0	[M+H]+1	1.05152e+06	1.04933e+06	1.06303e+06				6.6	7.2	6.1	6.6	7.2	6.1
	C10 H16 N2 O4 S	0.23	260.083	261.09	6.425	1.1203e+06	0	0	0				3	4	2	[M+H]+1	1.08455e+06	1.11445e+06	1.02897e+06				6.6	7.2	7.7	6.6	7.2	7.7
	C18 H34 N2 O4	0.24	342.252	343.259	9.865	908396	0	0	0				3	2	1	[M+H]+1	895112	902196	866151	3.8	2.2	5.4	6.6	5	6.1	6.6	5	6.1
	C18 H20 N2 O3	0.24	312.147	313.155	6.222	1.47474e+06	0	0	1				3	1	0	[M+H]+1	1.47254e+06	1.45926e+06	1.47438e+06				7.7	7.7	8.3	7.7	7.7	8.3
	C20 H37 N5 O5	0.24	427.28	428.287	4.506	1.81077e+06	0	0	0				3	10	4	[M+H]+1	1.60843e+06	1.48301e+06	1.75288e+06				5.3	4.5	4.8	5.3	4.8	4.8
	C5 H15 N4 O17 P5	0.24	557.912	558.919	1.868	1.71736e+06	0	0	0				3	3	1	[M+H]+1	1.65929e+06	1.62881e+06	1.71196e+06				4.2	7	5.9	4.2	7	5.9
	C14 H15 N5 O3 S	0.24	333.09	334.097	5.015	1.82947e+06	0	0	0				3	7	2	[M+H]+1	1.59008e+06	1.67669e+06	1.76464e+06				5.9	5.9	4.8	5.9	5.9	4.8
	C7 H18 N4 O4 P2 S	0.25	316.052	317.06	1.947	1.33954e+07	0	0	0				3	7	2	[M+H]+1	1.33881e+07	1.20987e+07	1.18341e+07				6.7	7.3	5.7	6.7	7.3	5.7
	C20 H23 N3 O5	0.26	385.164	386.171	5.636	853136	0	0	0				3	16	6	[M+H]+1	611901	806228	685281				5.8	4.5	7.4	5.8	4.5	7.4
	C17 H32 N4 O6	0.26	388.232	389.24	4.419	1.84641e+06	0	1	4				3	23	11	[M+H]+1	1.7933e+06	1.76996e+06	1.15313e+06				3.2	3.7	4.5	3.2	3.7	4.5
	C17 H26 N4 O5	0.26	366.19	367.198	4.318	2.64583e+06	0	0	2				3	9	4	[M+H]+1	2.62363e+06	2.46446e+06	2.20286e+06				3.2	3.7	4.2	3.2	3.7	4.2
	C18 H44 N5 O3 P3 S	0.26	503.238	504.245	6.207	378777	0	0	0				3	1	1	[M+H]+1	377634	371259	371418				4.7	5.8	4.7	4.7	5.8	4.7
	C14 H20 O6	0.26	284.126	285.133	6.442	134769	0	0	0				2	29	9	[M+H]+1	72493.1	85213	112935				4.3	2.7		4.3	2.7
	C16 H31 N3 O5	0.26	345.226	346.234	5.947	769613	0	0	0				3	8	3	[M+H]+1	662867	733323	738311				4.7	3.9	4.5	5	3.9	4.5
	C14 H27 N3 O4	0.27	301.2	285.181	5.277	835011	0	0	2				3	5	2	[M+H-NH3]+1	780303	740644	809189	2.7	4.3	6	5	5.5	6.1	5	5.5	6.1
	C10 H16 N2 O6	0.28	260.101	261.108	2.242	8.40365e+06	0	0	0				3	2	1	[M+H]+1	8.04315e+06	8.3412e+06	8.11606e+06				7.3	7.3	8.9	7.3	7.3	8.9
	C3 H8 N O6 P	0.28	185.009	186.016	1.985	6.20809e+07	2	0	0	62074			3	7	3	[M+H]+1	6.12434e+07	5.37026e+07	5.82284e+07				8.9	8.9	9.5	8.9	8.9	9.5
	C13 H23 N3 O7	0.29	333.154	334.161	4.913	1.98648e+06	0	0	0				3	12	4	[M+H]+1	1.97062e+06	1.64556e+06	1.59649e+06				4.2	7	3.7	4.2	7	3.7
	C7 H16 N O7 P	0.3	257.067	258.074	4.755	1.33015e+06	0	0	0				3	2	1	[M+H]+1	1.31657e+06	1.32772e+06	1.28822e+06				2.8	4.5	5	2.8	4.5	5
	C29 H59 N3 O10 P2	0.3	671.368	672.375	6.272	414030	0	0	0				3	30	10	[M+H]+1	380030	253370	218155				0.9	2.7	1.6	0.9	3	1.6
	C21 H29 N5 O5	0.3	431.217	432.224	6.081	656813	0	0	0				3	9	3	[M+H]+1	649046	637334	549922				5.2	3.6	6.3	5.2	3.6	6.3
	C7 H17 N2 O4 P S2	0.3	288.037	289.044	1.81	7.99593e+06	0	0	0				3	3	1	[M+H]+1	7.96781e+06	7.75956e+06	7.5397e+06				6.7	7.8	8.9	6.7	7.8	8.9
	C7 H8 N2 O8	0.3	248.028	249.035	1.931	9.26277e+06	0	0	0				3	4	2	[M+H]+1	8.67256e+06	8.4942e+06	9.13416e+06				8.4	7.8	8.9	8.4	7.8	8.9
	C30 H39 N9 O12	0.31	717.272	718.279	4.493	1.44229e+06	1	0	0	17625689			3	15	6	[M+H]+1	1.10542e+06	1.10709e+06	1.34127e+06				2.8	3.9	2.8	2.8	3.9	2.8
	C H2 O16 P4 S	0.31	425.802	426.809	1.881	565785	0	0	0				3	17	7	[M+H]+1	529638	376991	474144				2.5	1.4	3.6	2.5	1.4	3.6
	C22 H52 N5 O6 P3 S	0.31	607.285	608.293	6.121	1.62889e+06	0	0	0				3	3	1	[M+H]+1	1.62153e+06	1.52245e+06	1.57272e+06				7.5	7.7	8	7.5	8	8
	C15 H27 N3 O5	0.32	329.195	330.202	5.273	2.741e+06	0	0	0				3	8	3	[M+H]+1	2.65848e+06	2.3202e+06	2.43265e+06				3.2	3.2	4.2	3.2	3.2	4.2
	C18 H32 N4 O5	0.32	384.237	385.245	5.017	764373	0	0	0				3	6	2	[M+H]+1	706418	757202	679417				2	1.7	4.1	2	1.7	4.1
	C10 H20 N2 O2 P2 S2	0.32	326.044	327.052	1.815	1.06229e+07	0	0	0				3	4	2	[M+H]+1	1.05724e+07	1.04277e+07	9.80709e+06			5.8	8.9	8.9	8.9	8.9	8.9	8.9
	C15 H28 N4 O6	0.32	360.201	361.208	2.22	2.42964e+06	0	0	2				3	29	10	[M+H]+1	1.19291e+06	1.99498e+06	1.49504e+06				6.1	1.5	4.5	6.4	1.5	4.8
	C11 H17 N3 O3	0.33	239.127	240.134	4.621	1.01431e+06	0	0	0				3	21	7	[M+H]+1	670248	944661	749584				4.1	2.8	4.5	4.5	2.8	4.5
	C17 H25 N3 O4	0.33	335.185	336.192	6.337	746250	0	0	0				3	16	6	[M+H]+1	591763	525873	699791				3	3.6	4.1	3	3.6	4.1
	C10 H19 N3 O4	0.33	245.138	246.145	3.275	5.05202e+06	0	0	1				3	15	5	[M+H]+1	3.93673e+06	5.02555e+06	3.88087e+06				5.1	2.4	3.5	5.1	2.4	3.5
	C19 H30 O3	0.34	306.22	348.253	11.458	1.66675e+06	0	0	0				3	14	5	[M+ACN+H]+1	1.38037e+06	1.23685e+06	1.56791e+06				6.1	3.4	5.3	6.1	3.4	5
	C9 H24 N4 O P2	0.34	266.143	267.15	4.425	1.10432e+06	0	0	0				3	8	3	[M+H]+1	1.09225e+06	950422	1.08156e+06				2.3	3.9	5	2.3	3.9	5
	C14 H12 N2 S2	0.34	272.044	273.052	2.478	2.02063e+07	0	1	2				3	19	7	[M+H]+1	1.42971e+07	1.42914e+07	1.89837e+07				5.1	5.7	5.7	5.1	5.7	5.7
	C17 H31 N6 O10 P	0.34	510.184	511.191	8.004	6.62621e+06	0	0	0				3	2	1	[M+H]+1	6.45205e+06	6.39203e+06	6.58733e+06				8.9	8.9	8.9	8.9	8.9	8.9
	C19 H36 N7 O5 P	0.34	473.252	474.259	10.872	2.55129e+07	0	0	0				3	4	2	[M+H]+1	2.34069e+07	2.52195e+07	2.41547e+07				8.9	8.9	8.9	8.9	8.9	8.9
	C14 H39 N4 O12 P5 S2	0.34	674.07	675.077	1.846	2.40386e+06	0	0	0				3	2	1	[M+H]+1	2.29463e+06	2.38557e+06	2.31382e+06				7.5	8.6	7	7.5	8.6	7
	C13 H9 N S	0.34	211.046	212.053	3.554	8.78254e+06	0	1	2				3	6	2	[M+H]+1	7.88999e+06	8.02663e+06	8.53668e+06				5.1	6.2	5.1	5.1	6.2	5.1
	C14 H24 N2	0.35	220.194	221.201	7.499	194572	0	0	0				3	3	1	[M+H]+1	186623	181683	192697				2.2	4.9	5.4	2.2	4.9	5.4
	C15 H26 N4 O7	0.36	374.18	375.188	4.202	2.34184e+06	0	0	0				3	17	7	[M+H]+1	1.90838e+06	1.65453e+06	2.21546e+06				5.9	3.2	4.8	5.9	3.2	4.8
	C16 H16 N2 O3	0.37	284.116	285.123	7.123	379107	0	0	1				3	17	6	[M+H]+1	281715	366758	275761				6.8	3	3.6	6.8	3	3.6
	C10 H14 N2 O5	0.37	242.09	243.098	4.526	828603	1	0	0	5585			3	20	7	[M+H]+1	776295	602235	527764	1.6	1.6		3.4	3.6	4.1	3	3.6	4.1
	C19 H36 N7 O5 P	0.37	473.252	474.259	10.583	4.85173e+06	0	0	0				3	13	5	[M+H]+1	3.69293e+06	4.09705e+06	4.52945e+06				7.5	8.9	8.4	7.8	8.9	8.4
	C3 H3 N4 O3 P	0.37	173.994	175.002	3.186	4.76779e+06	0	0	0				3	10	4	[M+H]+1	4.7598e+06	4.725e+06	3.99179e+06				6.7	5.7	7.3	6.7	5.7	7.3
	C12 H33 N8 O2 P S2	0.38	416.191	417.198	4.759	1.63349e+06	0	0	0				3	4	1	[M+H]+1	1.62584e+06	1.51148e+06	1.59719e+06				3.7	5	2.6	3.7	5.3	2.6
	C7 H15 N4 P S	0.38	218.076	219.083	1.932	3.69427e+07	0	0	0				3	4	2	[M+H]+1	3.60691e+07	3.42583e+07	3.62263e+07	9.7	9.7	10	8.9	9.5	8.9	8.9	9.5	8.9
	C12 H23 N3 O4	0.39	273.169	274.176	4.346	1.75606e+06	0	0	0				3	15	8	[M+H]+1	1.73332e+06	1.66374e+06	1.29902e+06				4.2	3.2	6.6	4.2	3.2	6.6
	C11 H32 N9 O2 P S2	0.39	417.186	418.193	4.929	654571	0	0	0				3	20	8	[M+H]+1	519042	612723	426149				4.1	4.7	4.1	4.1	4.7	4.1
	C6 H10 N6 O P4	0.39	305.987	306.994	1.898	411088	0	0	0				2	24	8	[M+H]+1	255886	274982	361045					5.8	3.6		5.8	3.6
	C12 H15 N O6	0.4	269.09	270.097	5.02	1.0022e+06	0	0	0				3	7	2	[M+H]+1	867932	929764	962824				3.4	4.5	3.9	3.4	4.5	3.9
	C10 H10 N8 O18 P4 S	0.4	685.879	686.886	1.86	3.24062e+06	0	0	0				3	9	3	[M+H]+1	2.87857e+06	3.16059e+06	2.71545e+06				8.6	8	6.4	8.6	8	6.4
	C13 H31 N6 O3 P S2	0.41	414.164	415.171	4.969	1.28273e+06	0	0	0				3	0	0	[M+H]+1	1.27568e+06	1.27393e+06	1.28236e+06				7.2	8.3	6.6	7.2	8.3	6.6
	C6 H14 N O6 P	0.41	227.056	228.063	4.499	3.61589e+06	0	0	0				3	8	3	[M+H]+1	3.60439e+06	3.38519e+06	3.07918e+06				5.3	5.9	5.9	5.3	5.9	5.9
	C13 H24 N4 O6	0.42	332.17	333.177	4.496	3.53752e+06	0	0	0				3	19	7	[M+H]+1	2.39021e+06	3.36583e+06	2.82302e+06				6.4	3.2	4.8	6.4	3.2	4.8
	C10 H13 N5 O3	0.42	251.102	252.109	4.469	2.09215e+06	2	0	1				3	13	5	[M+H]+1	1.68939e+06	2.05515e+06	1.6359e+06	3.3	4.9	7.6	4.2	3.7	5.3	4.2	3.7	5.3
	C19 H32 N3 O P	0.42	349.228	350.236	7.727	129370	0	0	0				3	6	2	[M+H]+1	127429	114171	122201				1.6	3.8	7.6	1.6	3.8	7.6
	C25 H35 N7 O2	0.42	465.285	466.293	10.618	3.93501e+07	0	0	0				3	2	1	[M+H]+1	3.91601e+07	3.75615e+07	3.84959e+07				9.5	8.9	9.5	9.5	8.9	9.5
	C15 H27 N3 O6 S	0.43	377.162	378.169	5.425	868155	0	0	0				3	4	2	[M+H]+1	862274	844233	802787				6.6	5.5	7.2	6.6	5.5	7.2
	C14 H35 N8 O3 P S2	0.43	458.201	459.209	5.434	914507	0	0	0				3	5	2	[M+H]+1	908868	860561	818507				5	7.7	6.1	5	7.7	6.1
	C8 H20 O4 P2	0.43	242.084	243.091	2.21	7.03875e+06	0	0	0				3	4	2	[M+H]+1	6.56147e+06	7.03118e+06	6.49664e+06				6.2	3.5	6.2	6.2	3.5	6.2
	C21 H20 N8 O6	0.43	480.151	481.158	3.862	1.15278e+07	0	0	0				3	2	1	[M+H]+1	1.1525e+07	1.1321e+07	1.11579e+07				6.7	6.2	6.2	6.7	6.2	6.2
	C38 H38 N4 O12	0.44	742.249	743.256	7.405	286749	0	0	2				3	13	5	[M+H]+1	276536	248328	229253				4.7	3.8	4.9	4.3	3.8	4.9
	C23 H32 N5 O6 P	0.44	505.209	506.217	7.279	489811	0	0	0				3	5	2	[M+H]+1	438508	456949	474714				4.7	6.8	4.1	4.7	6.8	4.1
	C14 H35 N3 O13 P4	0.45	577.112	578.12	3.297	1.69015e+06	0	0	0				3	3	1	[M+H]+1	1.58265e+06	1.60073e+06	1.66065e+06				3.2	4.8	3.7	3.2	4.8	3.7
	C14 H12 O S	0.45	228.061	229.068	4.646	1.37617e+07	0	0	0				3	23	10	[M+H]+1	7.88496e+06	1.16941e+07	1.19013e+07	8	8.6	8.6	7.8	5.7	6.2	7.8	5.7	6.2
	C11 H19 N8 O6 P S	0.45	422.089	423.096	5.201	3.41249e+06	0	0	0				3	6	2	[M+H]+1	3.35223e+06	3.02259e+06	3.18696e+06				5.9	7.5	4.8	5.9	7.5	4.8
	C8 H19 O3 P	0.46	194.107	195.115	8.076	802409	0	0	0				3	15	5	[M+H]+1	593662	627408	739446				5.8	6.8	7.2	5.8	6.8	6.8
	C16 H42 N8 O5 P4 S2	0.46	614.167	615.175	3.033	1.09199e+08	0	0	0				3	3	1	[M+H]+1	1.04089e+08	1.04726e+08	1.07809e+08				9.5	9.5	9.5	9.5	9.5	9.5
	C12 H21 N3 O6	0.46	303.143	304.15	4.831	2.05e+06	0	0	0				3	6	2	[M+H]+1	1.81637e+06	2.00796e+06	1.85425e+06				5.3	4.8	6.4	5.3	4.8	6.4
	C3 H3 N4 O3 P	0.46	173.994	175.002	2.887	9.76198e+06	0	0	0				3	27	11	[M+H]+1	5.57744e+06	9.26921e+06	8.91177e+06				4	5.1	4	4	5.1	4
	C17 H32 N2 O P2	0.46	342.199	343.206	1.938	3.54903e+06	0	0	0				3	14	5	[M+H]+1	2.71047e+06	3.42277e+06	2.97925e+06				4.2	4.2	4.8	4.2	4.2	4.8
	C7 H12 N6 O6 P4	0.47	399.977	400.984	1.913	403104	0	0	0				3	10	4	[M+H]+1	397269	372811	325025				4.1	4.1	5.2	4.1	4.1	5.2
	C21 H50 N4 O12 P2	0.47	612.29	613.298	5.921	486575	0	0	0				2	7	2	[M+H]+1	418824	435414	466741				4.7	4.7		4.7	4.7
	C33 H45 N O9 S2	0.47	663.254	647.235	7.543	2.23971e+06	0	0	0				3	2	1	[M+H-NH3]+1	2.23699e+06	2.16766e+06	2.22314e+06				9.1	8.6	8.6	9.1	8.6	8.6
	C17 H20 N4 O6	0.48	376.138	377.146	5.422	836101	1	0	0	431981			3	3	1	[M+H]+1	791554	802723	823874				7.7	6.1	6.6	7.7	6.1	6.6
	C37 H38 N4 O10	0.48	698.259	699.266	7.766	339834	0	0	1				3	8	3	[M+H]+1	303941	334750	286830				4.7	1.4	3.6	4.7	1.4	3.6
	C10 H9 N2 O10 P3 S	0.5	441.919	442.927	1.892	731709	0	0	0				3	5	2	[M+H]+1	662399	720260	692210				9	7.4	3.6	9	7.4	3.6
	C19 H44 N6 O8 P2 S	0.51	578.242	579.249	5.37	2.84279e+06	0	0	0				3	4	1	[M+H]+1	2.83897e+06	2.6972e+06	2.61638e+06				9.1	8.6	8.6	9.1	8.6	8.6
	C16 H28 N10 O5 S	0.53	472.197	473.204	8.261	763875	0	0	0				3	6	2	[M+H]+1	687978	763266	748215				2.5	7.7	5	2.5	7.7	5
	C10 H16 N6 O9	0.53	364.098	365.105	2.108	5.9823e+07	0	0	0				3	5	2	[M+H]+1	5.89995e+07	5.44913e+07	5.64142e+07	6.1	6.6	6.1	9.5	8.4	8.9	9.5	8.4	8.9
	C4 H7 O9 P	0.53	229.983	230.99	2.619	1.18472e+07	0	0	0				3	28	10	[M+H]+1	7.26528e+06	7.14837e+06	1.08703e+07				5.1	6.2	4.6	5.1	6.2	4.6
	C16 H28 N2 O3	0.54	296.21	297.217	7.303	908737	0	0	0				3	2	1	[M+H]+1	906316	873703	890100				8.3	7.2	6.1	8.3	7.2	6.1
	C17 H25 N9 O7	0.54	467.188	468.195	4.475	1.16573e+06	0	0	0				3	6	3	[M+H]+1	1.16062e+06	1.10635e+06	1.02387e+06				4.5	6.1	6.6	4.5	6.1	6.6
	C6 H16 N2 O4 P2 S	0.54	274.031	275.038	1.917	4.29757e+06	0	0	0				3	1	0	[M+H]+1	4.21734e+06	4.28982e+06	4.28616e+06				7.8	6.7	8.4	7.8	6.7	8.4
	C13 H13 N3 O2	0.54	243.101	227.082	5.123	2.16221e+06	0	0	0				3	7	3	[M+H-NH3]+1	1.87684e+06	1.90719e+06	2.08112e+06				8.6	7	8.6	8.6	7	8.6
	C11 H28 N4 O4 P2 S	0.55	374.131	375.138	1.914	3.6786e+06	0	0	0				3	4	1	[M+H]+1	3.63558e+06	3.38018e+06	3.50429e+06				8.6	7	7.5	8.6	7	7.5
	C24 H32 N4 O6 P2 S	0.55	566.152	567.159	5.542	4.92483e+06	0	0	0				3	2	1	[M+H]+1	4.91426e+06	4.74207e+06	4.69482e+06				8.4	8.9	8.4	8.4	8.9	8.4
	C22 H29 N5 O8	0.57	491.202	492.209	5.644	1.57375e+06	0	0	0				3	4	2	[M+H]+1	1.56937e+06	1.44982e+06	1.55063e+06				7	7.2	5.9	7	7.2	5.9
	C12 H26 N7 O2 P S2	0.57	395.133	396.14	4.533	1.20934e+06	0	0	0				3	23	10	[M+H]+1	965123	740147	1.12202e+06				6.1	6.1	2.3	6.1	6.1	2.3
	C4 H11 O8 P	0.57	218.019	219.027	1.909	5.42855e+06	0	0	0				3	4	2	[M+H]+1	5.17244e+06	4.99615e+06	5.35262e+06				6.2	6.2	7.3	6.2	6.2	7.3
	C15 H30 N4 O5	0.57	346.222	347.229	2.219	5.57924e+06	0	1	1				3	11	5	[M+H]+1	5.54741e+06	4.57014e+06	5.52389e+06				6.2	4.6	4.6	6.2	4.6	4.6
	C5 H15 N8 O6 P3 S	0.57	408.005	409.012	1.849	1.63e+07	0	0	0				3	2	1	[M+H]+1	1.62927e+07	1.59519e+07	1.55703e+07				8.9	8.9	8.9	8.9	8.9	8.9
	C15 H38 N9 O5 P3	0.59	517.221	518.228	5.435	391642	0	0	0				3	8	3	[M+H]+1	341197	392760	392263				4.1	4.7	2	4.1	4.7	2
	C11 H28 N6 O16 S	0.59	532.129	533.136	1.842	3.4253e+06	0	0	0				3	6	3	[M+H]+1	3.05133e+06	3.35707e+06	3.08949e+06				8.6	7	8	8.6	7	8
	C13 H25 N9 O2 P2 S2	0.59	465.105	466.112	4.224	8.26148e+06	0	0	0				3	7	2	[M+H]+1	7.41468e+06	7.3602e+06	8.25449e+06				8.4	8.4	7.3	8.4	8.4	7.3
	C9 H15 N3 O4	0.59	229.106	230.114	2.246	4.64814e+06	0	0	2				3	3	1	[M+H]+1	4.40682e+06	4.59243e+06	4.42718e+06				3.5	2.4	2.4	3.5	2.4	2.4
	C21 H29 N5 O6	0.6	447.212	448.219	5.27	1.67488e+06	0	0	0				3	3	1	[M+H]+1	1.66316e+06	1.62521e+06	1.55705e+06				2.1	3.2	3.2	2.1	3.2	3.2
	C6 H16 N2 O4 P2 S	0.61	274.031	275.038	1.82	8.05789e+06	0	0	0				3	7	2	[M+H]+1	7.99405e+06	7.21371e+06	7.07712e+06				7.3	8.4	8.9	7.3	8.4	8.9
	C5 H17 N2 O6 P3 S	0.61	326.002	327.009	1.89	1.89453e+07	0	0	0				3	2	1	[M+H]+1	1.88517e+07	1.8365e+07	1.84731e+07				4.6	5.1	5.1	4.6	5.1	5.1
	C37 H36 N2 O11	0.61	684.232	685.24	2.119	1.15545e+06	0	0	0				3	3	1	[M+H]+1	1.11001e+06	1.0904e+06	1.15453e+06				6.1	6.1	6.1	6.1	6.1	6.1
	C3 H8 N O3 P S	0.62	168.996	170.004	1.915	902612	0	0	0				2	13	5	[M+H]+1	882171	837629	688163					0.7	0.9		0.7	1.2
	C4 H8 N3 O4 P	0.62	193.025	194.033	1.93	3.0559e+07	0	0	0				3	1	0	[M+H]+1	3.00878e+07	3.05571e+07	2.9959e+07				8.9	8.9	8.9	8.9	8.9	8.9
	C19 H26 N5 O5 P	0.63	435.167	436.175	5.938	735763	0	0	0				3	6	2	[M+H]+1	729242	691790	642715				5.5	4.7	4.7	5.2	4.7	4.7
	C26 H57 N3 O9 P4	0.63	679.305	663.286	8.469	635815	0	0	0				3	5	2	[M+H-NH3]+1	575319	618151	619289				5.8	6.8	7.9	5.8	6.8	7.9
	C15 H21 N O4	0.63	279.147	280.155	7.406	468679	0	0	0				3	5	2	[M+H]+1	457102	426984	466256				5.8	5.8	6.3	5.8	5.8	6.3
	C21 H21 N6 O3 P	0.65	436.142	437.149	5.907	1.03525e+06	0	0	0				3	5	2	[M+H]+1	966747	931733	1.02772e+06				8.3	8.8	7.7	8.3	8.8	7.7
	C18 H31 N5 O6	0.67	413.228	414.235	5.045	1.11754e+06	0	0	0				3	19	8	[M+H]+1	762298	986365	1.01276e+06				3.9	3.4	3.4	3.9	3.4	3.4
	C8 H13 N9 O2	0.68	267.119	268.127	4.863	1.21239e+06	0	0	0				3	6	3	[M+H]+1	1.14618e+06	1.18399e+06	1.06529e+06				6.1	5	6.1	6.1	5	6.1
	C12 H20 N6 O4	0.68	312.155	313.162	7.333	8.6378e+06	0	0	0				3	2	1	[M+H]+1	8.5164e+06	8.22305e+06	8.43716e+06	8	7	8	9.5	9.5	8.9	9.5	9.5	8.9
	C10 H4 N2 O7	0.69	264.002	265.009	1.907	5.34491e+06	0	0	0				3	1	0	[M+H]+1	5.24032e+06	5.24581e+06	5.3163e+06				8.9	7.3	8.9	8.9	7.3	8.9
	C6 H16 N8 O4 P4 S2	0.69	451.969	452.976	1.845	3.22765e+06	0	0	0				3	6	2	[M+H]+1	3.21173e+06	2.99153e+06	2.833e+06				7	8.6	8.6	7	8.6	8.6
	C14 H24 O5	0.69	272.163	273.17	7.348	1.6066e+06	0	0	0				3	4	2	[M+H]+1	1.52469e+06	1.57368e+06	1.46911e+06	5.8	1.6	2.2	5.5	5.3	4.5	5.9	5.3	4.5
	C18 H29 N5 O8	0.7	443.202	444.209	4.765	633336	0	0	0				3	3	1	[M+H]+1	626481	602428	596508				3	4.7	3.6	3	4.7	3.6
	C10 H24 N10 O6 S	0.7	412.16	413.168	1.804	2.51748e+06	0	0	0				3	6	2	[M+H]+1	2.29966e+06	2.44824e+06	2.21411e+06				6.4	7.5	4.2	6.4	7.5	4.2
	C18 H46 N8 O4 P4 S	0.7	594.232	595.239	1.808	3.08195e+06	0	0	0				3	13	4	[M+H]+1	2.88336e+06	2.32001e+06	2.49006e+06				6.4	5.3	8.6	6.4	5.3	8.6
	C7 H20 N3 O5 P	0.71	257.114	258.121	4.347	356384	0	0	0				3	20	9	[M+H]+1	338146	231567	331998				2.5	3.8	2	2.5	4.1	2
	C H2 N O18 P3	0.71	408.849	409.856	1.906	447277	0	0	0				2	24	10	[M+H]+1	328187	253587	390331					4.3	2		4.7	2
	C17 H13 N10 O3 P S	0.71	468.063	469.071	2.217	6.17944e+06	0	0	0				3	3	1	[M+H]+1	6.17136e+06	6.07915e+06	5.83975e+06				4.6	7.3	6.2	4.6	7.3	6.2
	C30 H27 N3 O2 P2 S	0.71	555.13	556.138	2.235	2.03169e+07	0	0	0				3	3	1	[M+H]+1	1.90611e+07	1.97637e+07	1.99855e+07				7.3	8.9	9.5	7.3	8.9	9.5
	C12 H30 N8 O2 P4 S	0.71	474.117	475.124	2.165	2.04156e+06	0	0	0				3	16	6	[M+H]+1	1.57777e+06	1.56055e+06	1.91766e+06				5.3	6.4	9.1	5.3	6.4	9.1
	C13 H26 N7 O5 P	0.72	391.174	392.181	8.101	1.5521e+06	0	0	0				3	7	3	[M+H]+1	1.36701e+06	1.33813e+06	1.50894e+06				7.7	7.2	8.3	7.7	7.2	8.3
	C14 H27 N3 O5	0.72	317.195	318.203	5.551	2.13836e+06	0	0	0				3	5	2	[M+H]+1	2.0497e+06	1.93577e+06	2.09737e+06				7	5.9	4.2	7	5.9	4.2
	C14 H32 N8 O7 S	0.72	456.212	457.219	5.133	1.97873e+06	0	0	0				3	7	3	[M+H]+1	1.96938e+06	1.96381e+06	1.7356e+06				4.2	3.7	5.9	4.2	3.7	5.9
	C19 H38 N6 O2	0.72	382.306	383.313	11.264	7.03417e+06	0	0	0				3	6	2	[M+H]+1	6.41917e+06	6.65768e+06	6.20816e+06		1.7	4.1	5.1	5.1	3.5	5.1	5.1	3.5
	C4 H9 N2 O5 P	0.73	196.025	197.032	1.936	3.80602e+07	0	0	0				3	1	0	[M+H]+1	3.80582e+07	3.79257e+07	3.74521e+07			6.5	8.9	8.9	8.9	8.9	8.9	8.9
	C12 H22 N4 O14	0.73	446.114	447.121	6.339	1.31067e+06	0	0	0				3	1	0	[M+H]+1	1.29599e+06	1.28178e+06	1.31009e+06				8.3	8.3	7.7	8.3	8.3	7.7
	C24 H28 O6	0.73	412.189	413.196	9.808	2.69272e+06	0	0	0				3	10	3	[M+H]+1	2.22855e+06	2.29327e+06	2.56178e+06		8.5		4.2	7.5	7.5	4.2	7.5	7.5
	C17 H21 N6 O6 P	0.75	436.126	437.134	4.001	2.26465e+06	0	0	0				3	3	1	[M+H]+1	2.14416e+06	2.18728e+06	2.23134e+06				1	3.2	1.5	1	3.2	1.5
	C18 H43 N6 O3 P3 S	0.75	516.233	517.241	9.388	6.01758e+06	0	0	0				3	0	0	[M+H]+1	5.9914e+06	6.01659e+06	5.96755e+06				8.9	7.8	6.7	8.9	7.8	6.7
	C3 H6 N6 O4 S	0.75	222.017	223.025	1.917	1.3358e+07	0	0	0				3	3	1	[M+H]+1	1.26558e+07	1.26395e+07	1.32186e+07				8.9	8.9	8.4	8.9	8.9	8.4
	C18 H16 N6 O3 S	0.77	396.101	397.108	5.539	6.90163e+06	0	0	0				3	3	1	[M+H]+1	6.45354e+06	6.83615e+06	6.65609e+06				8.9	8.9	8.4	8.9	8.9	8.4
	C4 H10 N7 O4 P	0.78	251.053	252.061	6.536	249765	0	0	0				3	4	2	[M+H]+1	246240	252340	232536				7.6	4.3	6.5	7.6	4.3	6.5
	C15 H39 N5 O2 P4 S	0.78	477.178	478.185	6.583	1.03951e+07	0	0	0				3	2	1	[M+H]+1	1.00673e+07	1.03452e+07	1.01689e+07				7.8	7.3	7.8	7.8	7.3	7.8
	C11 H30 N5 O13 P S	0.79	503.13	504.138	3.881	8.45478e+06	0	0	0				3	20	8	[M+H]+1	5.82491e+06	8.02067e+06	6.22266e+06				7.3	7.8	6.7	7.3	7.8	6.7
	C16 H21 N6 O4 P S	0.8	424.109	425.116	4.489	2.4481e+06	0	0	0				3	8	3	[M+H]+1	2.07307e+06	2.20494e+06	2.34742e+06				2.6	3.2	5.9	2.6	3.2	5.9
	C11 H23 N10 P S	0.81	358.157	359.164	1.816	2.60819e+07	0	0	0				3	4	2	[M+H]+1	2.59911e+07	2.47735e+07	2.38052e+07				7.8	7.8	7.8	7.8	7.8	7.8
	C14 H42 N8 O6 P4	0.81	542.218	543.225	1.83	9.53402e+06	0	0	0				3	2	1	[M+H]+1	9.5308e+06	9.27323e+06	9.2302e+06				8.9	8.9	10	8.9	8.9	10
	C3 H9 N2 O5 P	0.81	184.025	185.032	1.957	1.77883e+07	0	0	0				3	6	2	[M+H]+1	1.75957e+07	1.58992e+07	1.69294e+07				7.8	7.8	8.9	7.8	7.8	8.9
	C13 H25 N3 O4 S	0.84	319.157	320.164	4.592	928708	0	0	0				3	8	3	[M+H]+1	783577	908583	881327				6.1	6.1	7.2	6.1	6.1	7.2
	C12 H14 N2 O S2	0.84	266.055	267.062	1.806	3.48795e+06	0	0	0				3	8	3	[M+H]+1	3.39709e+06	2.96904e+06	3.33267e+06				8	8	7	8	8	7
	C15 H25 N3 O4	0.85	311.185	312.192	4.834	644012	0	0	0				3	28	13	[M+H]+1	489227	556462	334397				3.6	2.5	2.5	3.6	2.5	2.5
	C14 H38 N6 O P4	0.86	430.206	431.213	5.342	729453	0	0	0				3	10	4	[M+H]+1	601746	615521	691887				3	4.1	2	3	4.1	2
	C21 H45 N3 O4 S2	0.86	467.286	468.293	4.595	1.92211e+06	0	0	0				3	5	2	[M+H]+1	1.8954e+06	1.73581e+06	1.82009e+06				7	7.5	8	7	7.5	8
	C21 H50 N6 O3 P4 S	0.87	590.262	591.269	4.745	1.94074e+06	0	0	0				3	0	0	[M+H]+1	1.93887e+06	1.93289e+06	1.93243e+06				1.5	4.8	2.6	1.5	4.8	2.6
	C22 H30 N5 O5 P	0.87	475.199	476.206	5.015	3.16223e+06	0	0	0				3	3	1	[M+H]+1	3.01091e+06	2.97817e+06	3.15862e+06				7.5	8.6	9.1	7.5	8.6	9.1
	C6 H13 N7 O5	0.88	263.098	264.105	4.768	892063	0	0	0				3	3	1	[M+H]+1	887551	871729	837687				6.1	5.5	5	6.1	5.5	5
	C35 H46 N10	0.88	606.391	607.399	1.765	3.04299e+06	0	0	0				3	1	0	[M+H]+1	3.03995e+06	2.99614e+06	3.01786e+06				8.6	7.5	8.6	8.6	7.5	8.6
	C24 H46 N3 O2 P S	0.89	471.305	472.313	5.653	222216	0	0	0				3	14	6	[M+H]+1	165917	199643	204025				0.5	1.1	3.8	0.5	1.1	3.8
	C11 H23 N10 P S	0.89	358.157	359.164	1.91	3.63834e+06	0	0	0				3	2	1	[M+H]+1	3.53401e+06	3.52571e+06	3.63689e+06				8	7.5	9.1	8	7.5	9.1
	C19 H27 N6 O3 P	0.92	418.189	419.196	6.063	796379	0	0	0				3	9	3	[M+H]+1	783392	661384	728369				3.4	6.3	7.2	3.4	6.3	7.2
	C10 H22 N10 O2	0.92	314.193	315.2	1.79	3.03753e+07	0	0	0				3	9	4	[M+H]+1	2.88387e+07	2.94642e+07	2.54929e+07				7.8	6.7	5.7	7.8	6.7	5.7
	C24 H46 O5 S2	0.93	478.279	479.286	6.692	1.0803e+06	0	0	0				3	3	1	[M+H]+1	1.01552e+06	1.07965e+06	1.06699e+06				7.7	5.5	6.1	7.7	5.5	6.1
	C13 H13 N9 O2	0.93	327.12	328.127	5.488	576782	0	0	0				3	8	3	[M+H]+1	550449	491637	561002				4.1	2.5	3.6	4.1	2.5	3.6
	C15 H32 N6 O6 P2	0.94	454.186	455.194	6.172	418227	0	0	0				3	1	0	[M+H]+1	410752	410549	417693				4.1	6.8	6.3	4.1	6.8	6.3
	C24 H31 N6 O2 P	0.95	466.225	467.232	6.025	985066	0	0	0				3	19	10	[M+H]+1	936842	668056	937095				7.7	3.6	6.1	7.7	3.9	6.1
	C15 H17 N9 O	0.96	339.156	340.163	6.063	237093	0	0	0				3	24	8	[M+H]+1	149117	218038	147193				6	3.8	4.3	6	3.8	4.3
	C6 H3 N8 O15 P3	0.99	519.894	520.901	1.886	1.64215e+06	0	0	0				3	7	3	[M+H]+1	1.60372e+06	1.43313e+06	1.45902e+06				7.5	6.1	7.7	7.2	6.1	7.7
	C7 H13 N O8	1.02	239.064	240.072	6.003	287746	0	0	0				3	3	1	[M+H]+1	271417	287142	278179				3	1.4	3.6	3	1.4	3.6
	C4 H11 N8 O4 P	1.02	266.064	267.072	1.85	7.95384e+06	0	0	0				3	4	2	[M+H]+1	7.53124e+06	7.31541e+06	7.84896e+06				7.3	8.4	8.4	7.3	8.4	8.4
	C12 H31 N7 O4 P2 S	1.02	431.164	432.171	2.11	1.18727e+07	0	0	0				3	1	0	[M+H]+1	1.18723e+07	1.1867e+07	1.16806e+07				8.9	8.9	8.4	8.9	8.9	8.4
	C14 H37 N5 O2 P4 S	1.03	463.162	464.17	5.59	1.03665e+07	0	0	0				3	3	1	[M+H]+1	9.87692e+06	9.69358e+06	1.02526e+07				8.9	8.9	8.9	8.9	8.9	8.9
	C4 H11 N10 O4 P	1.05	294.071	295.078	1.96	2.71149e+07	0	0	0				3	4	1	[M+H]+1	2.68611e+07	2.51417e+07	2.61156e+07				7.8	9.5	8.4	7.8	9.5	8.4
	C13 H25 N9 O2 P2 S2	1.07	465.105	466.113	3.243	1.75651e+07	0	0	0				3	7	3	[M+H]+1	1.67898e+07	1.52677e+07	1.72804e+07				6.2	6.7	5.7	6.2	6.7	5.7
	C15 H15 N6 O2 P	1.08	342.1	343.107	2.155	3.33259e+06	0	0	0				3	6	2	[M+H]+1	3.0103e+06	3.33042e+06	2.98372e+06				4.2	9.1	5.3	4.2	9.1	5.3
	C7 H17 N4 O7 P5	1.08	423.979	424.986	1.86	1.08103e+07	0	0	0				3	2	1	[M+H]+1	1.03835e+07	1.03976e+07	1.06916e+07				8.4	7.3	7.3	8.4	7.3	7.3
	C4 H8 N10	1.1	196.094	197.101	1.94	1.72524e+08	0	0	0				3	1	1	[M+H]+1	1.72044e+08	1.68271e+08	1.71231e+08	9.3	9.1	9.7	9.5	9.5	9.5	9.5	9.5	9.5
	C30 H58 N7 O11 P3	1.1	785.342	786.349	7.075	2.42953e+06	0	0	0				3	2	1	[M+H]+1	2.35231e+06	2.36843e+06	2.40879e+06				8	8	8	8	8	8
	C9 H29 N9 O3 P2	1.11	373.187	374.195	5.067	472074	0	0	0				3	13	5	[M+H]+1	370388	473969	470102				6.8	5.8	4.1	6.8	5.8	4.1
	C10 H27 N8 O4 P3 S	1.11	448.109	449.117	2.032	9.86402e+06	0	0	0				3	10	4	[M+H]+1	8.19686e+06	9.59186e+06	8.35421e+06				5.7	9.5	7.8	5.7	9.5	7.8
	C10 H32 N5 O4 P5	1.12	441.115	442.122	2.664	2.21434e+06	0	0	0				3	13	5	[M+H]+1	1.77771e+06	1.70928e+06	2.11562e+06				4.8	6.4	5.3	4.8	6.4	5.3
	C26 H60 N4 O8 P2 S2	1.12	682.334	683.341	6.739	403458	0	0	0				3	28	11	[M+H]+1	344136	253111	195451				3.6	4.3	7.1	3.6	4.7	7.1
	C13 H16 N5 O3 P S	1.12	353.072	354.079	4.811	2.98654e+06	0	0	0				3	1	1	[M+H]+1	2.95631e+06	2.90006e+06	2.98452e+06				8	8	8	8	8	8
	C11 H33 N10 P S2	1.13	400.207	401.215	8.572	975550	0	0	0				3	5	2	[M+H]+1	873086	948373	879416	3.3	1.1		6.1	6.6	7.2	6.1	6.6	7.2
	C4 H8 N10 O P2	1.13	274.036	275.043	6.345	588646	0	0	0				3	8	3	[M+H]+1	579610	523420	490749				5.8	5.2	3	5.8	5.2	3
	C6 H10 N8 O	1.13	210.098	211.105	4.949	1.73972e+06	0	0	0				3	4	1	[M+H]+1	1.73613e+06	1.66758e+06	1.60801e+06				8.6	7.5	7	8.6	7.5	7
	C15 H39 N5 O2 P4 S	1.14	477.178	478.185	6.518	7.74925e+06	0	0	0				3	2	1	[M+H]+1	7.51239e+06	7.70987e+06	7.52579e+06				7.8	8.4	7.8	7.8	8.4	7.8
	C14 H37 N5 O2 P4 S	1.14	463.162	464.17	5.689	1.19739e+07	0	0	0				3	2	1	[M+H]+1	1.18915e+07	1.14212e+07	1.15749e+07				9.5	9.5	8.9	9.5	9.5	8.9
	C7 H15 N10 O7 P5	1.14	505.982	506.989	1.854	7.53932e+06	0	0	0				3	1	0	[M+H]+1	7.53691e+06	7.39298e+06	7.34569e+06				9.5	8.9	9.5	9.5	8.9	9.5
	C3 H3 N7 O2	1.15	169.035	170.042	1.985	2.20509e+08	0	0	0				3	5	2	[M+H]+1	2.18504e+08	1.99492e+08	2.17778e+08	8.5	7.4	8.8	8.9	9.5	9.5	8.9	9.5	9.5
	C2 H2 O7 P4 S	1.15	293.848	294.855	1.872	1.87118e+07	0	0	0				3	8	3	[M+H]+1	1.86886e+07	1.73798e+07	1.60763e+07				8.4	9.5	8.4	8.4	9.5	8.4
	C16 H19 N6 P	1.17	326.141	327.149	5.188	6.55845e+06	0	0	0				3	9	3	[M+H]+1	6.5382e+06	5.69039e+06	5.48904e+06				6.7	4.6	8.4	6.7	4.6	8.4
	C17 H20 N5 O2 P	1.18	357.136	358.143	2.075	1.28485e+06	0	0	0				3	28	11	[M+H]+1	709144	1.00575e+06	1.11457e+06				6.8	6.6	7.7	7.7	6.6	7.7
	C5 H12 N8 O4 P2 S	1.2	342.018	343.025	1.816	5.88231e+06	0	0	0				3	3	1	[M+H]+1	5.85372e+06	5.66381e+06	5.50167e+06				8.9	7.8	8.4	8.9	7.8	8.4
	C15 H33 N7 O9 S	1.21	487.207	488.214	5.411	1.42936e+06	0	0	0				3	4	1	[M+H]+1	1.36472e+06	1.32871e+06	1.42497e+06				7.7	6.6	5.5	7.7	6.6	5.5
	C20 H32 N O2 P S	1.21	381.19	382.197	4.97	623869	0	0	0				3	13	5	[M+H]+1	474853	587962	502056				4.1	4.1	7.9	4.1	4.1	7.9
	C8 H10 N2 O4 S	1.21	230.036	231.044	2.108	6.55234e+06	0	0	0				3	10	4	[M+H]+1	6.43812e+06	5.39243e+06	6.1054e+06				7.3	8.4	7.8	7.3	8.4	7.8
	C5 H12 N7 O4 P	1.21	265.069	266.076	2.082	9.41474e+06	0	0	0				3	2	1	[M+H]+1	9.35814e+06	8.97898e+06	9.19618e+06				7.8	8.9	8.9	7.8	8.9	8.9
	C26 H50 N3 O4 P S	1.21	531.327	532.334	6.292	4.07238e+06	0	0	0				3	2	1	[M+H]+1	3.96272e+06	3.96116e+06	4.04287e+06				8.4	8.9	8.9	8.4	8.9	8.9
	C16 H22 N5 O3 P	1.22	363.146	364.154	5.287	574465	0	0	0				3	11	4	[M+H]+1	562994	555338	461778				4.1	6.3	4.1	4.1	6.3	4.1
	C3 H2 N6 O3	1.22	170.019	171.026	3.428	1.95927e+07	0	0	0				3	7	3	[M+H]+1	1.712e+07	1.71831e+07	1.91637e+07				8.9	8.9	8.9	8.9	8.9	8.9
	C21 H47 N4 O P5	1.25	526.244	527.252	1.914	1.28807e+06	0	0	0				3	20	10	[M+H]+1	1.14973e+06	846165	1.21999e+06				8.8	3.9	8.3	8.8	3.9	8.3
	C16 H32 N6 O P4	1.27	448.159	449.167	5.044	1.40001e+06	0	0	0				3	1	0	[M+H]+1	1.39249e+06	1.39909e+06	1.3748e+06				3.9	6.1	6.1	3.9	6.1	6.1
	C30 H28 N O P	1.27	449.191	450.199	4.759	503618	0	0	0				3	6	2	[M+H]+1	445027	502758	480486				5.2	4.1	7.4	5.2	4.1	7.4
	C6 H10 N8 O	1.27	210.098	211.105	2.936	7.35026e+06	0	0	0				3	4	2	[M+H]+1	6.86329e+06	7.34553e+06	6.8378e+06				7.3	5.7	4.6	7.3	5.7	4.6
	C13 H9 N4 P S	1.28	284.029	285.036	7.751	908156	0	0	0				3	1	0	[M+H]+1	895017	899742	904683	2.7	1.6	3.8	7.7	7.7	7.2	7.7	7.7	7.2
	C6 H11 N8 P S	1.29	258.057	259.064	1.816	1.53152e+07	0	0	0				3	5	2	[M+H]+1	1.52441e+07	1.42799e+07	1.37178e+07			4.7	9.5	8.4	8.9	9.5	8.4	8.9
	C5 H7 N7 O S	1.3	213.044	214.051	5.429	2.79721e+06	0	0	0				3	2	1	[M+H]+1	2.68589e+06	2.68571e+06	2.79478e+06				7.5	8.6	7	7.5	8.6	7
	C6 H10 N8 O	1.3	210.098	211.105	4.824	2.95711e+06	0	0	1				3	3	1	[M+H]+1	2.92796e+06	2.80529e+06	2.85022e+06	3.8	4.9	6.5	7	8.6	7.5	7	8.6	7.5
	C8 H19 N8 O10 P5 S5	1.3	701.852	702.86	1.866	2.414e+06	0	0	0				3	2	1	[M+H]+1	2.40087e+06	2.29765e+06	2.33697e+06				7.5	4.2	7.5	7.5	4.2	7.5
	C14 H17 N6 O4 P	1.3	364.105	365.113	3.164	4.4376e+06	0	0	0				3	3	1	[M+H]+1	4.21338e+06	4.41557e+06	4.39873e+06				7.3	8.9	7.3	7.3	8.9	7.3
	C8 H4 N O P S	1.31	192.975	193.983	1.914	8.53368e+06	0	0	0				3	4	2	[M+H]+1	8.30038e+06	8.42239e+06	7.88566e+06	2.7			7.3	7.8	7.3	7.3	7.8	7.3
	C3 H2 N6 O3	1.31	170.019	171.026	2.712	2.39881e+07	0	0	0				2	10	4	[M+H]+1	2.30857e+07	1.98477e+07	2.33504e+07					6.7	6.7		6.7	6.7
	C15 H39 N7 O P4	1.32	457.217	458.225	5.012	1.90789e+06	0	0	0				3	1	0	[M+H]+1	1.90438e+06	1.88677e+06	1.86209e+06				7	7	7	7	7	7
	C4 H5 N7 O2	1.33	183.051	184.058	3.417	5.12957e+06	0	0	0				3	12	5	[M+H]+1	4.7428e+06	4.91189e+06	4.03335e+06		4.7	4.1	5.7	6.7	5.1	5.7	6.7	5.1
	C12 H13 N4 O3 P	1.33	292.073	293.08	4.458	3.13783e+06	0	0	0				3	3	1	[M+H]+1	3.05108e+06	2.97187e+06	3.11155e+06				2.6	3.7	3.7	2.6	3.7	3.7
	C34 H57 N7 O2 P2 S	1.34	689.378	690.385	6.496	329588	0	0	0				3	20	7	[M+H]+1	230273	217570	313084				2.2	4.9	2	2.2	4.9	2
	C4 H8 N6 O4	1.34	204.061	205.068	2.043	8.2227e+06	0	0	0				3	14	5	[M+H]+1	7.75502e+06	5.98049e+06	6.9287e+06	6.6	7.7	7.7	7.3	7.8	6.2	7.3	7.8	6.2
	C19 H47 N10 O7 P	1.35	558.337	559.345	5.989	1.37242e+06	0	0	0				3	4	1	[M+H]+1	1.36687e+06	1.3322e+06	1.27166e+06				7.7	7.2	6.1	7.7	7.2	6.1
	C27 H39 N4 O3 P S	1.35	530.249	531.256	5.686	1.32628e+06	0	0	0				3	4	1	[M+H]+1	1.23347e+06	1.31084e+06	1.26013e+06				7.2	5	7.7	7.2	5	7.7
	C3 H5 N7 S	1.35	171.033	172.04	2.84	1.68737e+07	0	0	0				3	19	7	[M+H]+1	1.15001e+07	1.62388e+07	1.53641e+07				4	4	3.5	4	4	3.5
	C25 H17 N2 O2 P	1.36	408.103	409.111	5.592	638498	0	0	0				3	11	4	[M+H]+1	489541	593739	529365	7.1	4.3		3.6	1.4	4.1	3.6	1.4	4.1
	C44 H22 N6 O8	1.36	762.151	763.158	4.235	4.31102e+06	0	0	0				3	14	5	[M+H]+1	3.35662e+06	3.44117e+06	4.03394e+06				7.5	5.9	8.4	7.5	5.9	8
	C19 H29 N9 O11 P2 S2	1.36	685.091	686.099	2.196	3.07267e+06	0	0	0				3	18	7	[M+H]+1	2.92837e+06	2.18641e+06	2.34201e+06				3.2	3.7	3.2	3.2	3.7	3.2
	C9 H23 N10 O7 P5	1.37	538.045	539.052	2.654	2.86012e+06	0	0	0				3	8	3	[M+H]+1	2.43607e+06	2.80925e+06	2.75084e+06				4.2	6.4	5.9	4.2	6.4	5.9
	C23 H53 N9 O11 S	1.4	663.359	664.367	6.256	335188	0	0	0				3	7	2	[M+H]+1	294181	335532	328471				5.2	3.6	5.8	5.2	3.6	5.8
	C17 H16 N4 P2	1.4	338.085	339.093	6.001	230207	0	0	0				3	6	3	[M+H]+1	212290	235682	209927				7.1	5.4	8.2	7.1	5.4	8.2
	C5 H14 N2 O7	1.4	214.08	215.088	1.763	3.92611e+07	0	0	0				3	3	1	[M+H]+1	3.92025e+07	3.88518e+07	3.71187e+07				9.5	9.5	8.9	9.5	9.5	8.9
	C35 H45 N S	1.41	511.328	512.335	9.488	684223	0	0	0				3	4	2	[M+H]+1	680707	648192	641548				5.2	4.7	4.1	5.2	4.7	4.1
	C5 H8 N6 O4	1.41	216.061	217.068	2.85	1.66774e+07	0	0	0				3	6	2	[M+H]+1	1.63877e+07	1.47899e+07	1.53499e+07	1.1	0.5	0	8.9	8.9	8.9	8.9	8.9	8.9
	C12 H31 N5 O2 P4 S	1.42	433.116	434.123	4.781	2.11252e+06	0	0	0				3	6	3	[M+H]+1	2.05906e+06	2.07243e+06	1.8927e+06				3.7	4.2	4.8	3.7	4.2	4.8
	C3 H2 N8 O3	1.44	198.025	199.033	2.547	6.89351e+06	0	0	0				3	19	8	[M+H]+1	6.32329e+06	6.47756e+06	6.91576e+06				2.9	4	1.8	2.9	4	2.4
	C16 H40 N9 O9 P	1.44	533.269	534.277	5.779	1.61424e+06	0	0	0				3	4	2	[M+H]+1	1.52456e+06	1.6101e+06	1.48812e+06				7.7	7	7.7	7.7	7	7.7
	C24 H35 N2 O4 P S	1.45	478.206	479.213	5.718	1.03573e+06	0	0	0				3	12	4	[M+H]+1	817813	860011	971872				6.1	3.4	4.5	6.1	3.4	4.5
	C17 H18 N2 S	1.46	282.119	324.153	4.834	455075	0	0	0				3	5	2	[M+ACN+H]+1	449166	450297	414029				3	4.7	3	3	4.7	3
	C4 H3 N9	1.46	177.051	178.059	1.929	4.06171e+07	0	0	0				3	3	1	[M+H]+1	4.01193e+07	4.02876e+07	3.86996e+07	4.9	7.6	4.1	9.5	8.4	9.5	9.5	8.4	9.5
	C14 H29 N7 O3 S2	1.46	407.178	408.185	4.946	2.0036e+06	0	0	0				3	7	3	[M+H]+1	1.94249e+06	1.95813e+06	1.74972e+06				8.6	7.5	7.5	8.6	7.5	7.5
	C37 H71 N6 O2 P S	1.47	694.511	695.518	7.431	184527	0	0	0				3	10	4	[M+H]+1	153534	145301	176225	2.7			2.2	4.9	3.3	2.2	4.9	3.3
	C7 H5 N7 O	1.48	203.056	204.063	3.239	2.3138e+07	0	0	0				3	14	5	[M+H]+1	2.24309e+07	1.76813e+07	1.99288e+07				7.3	7.3	7.3	7.3	7.3	7.3
	C20 H35 N2 O4 P S	1.51	430.206	431.213	4.457	4.14675e+06	0	0	0				3	7	3	[M+H]+1	3.74638e+06	3.61628e+06	4.05563e+06				2.6	5.3	4.6	2.6	5.3	4.6
	C18 H38 N8 O9 S	1.52	542.249	543.256	10.134	2.17207e+06	0	0	0				3	4	2	[M+H]+1	2.14031e+06	2.1439e+06	2.0276e+06				4.8	4.8	4.2	4.8	4.8	4.2
	C35 H55 N9 O6 P2	1.52	759.376	760.383	4.992	488245	0	0	0				2	17	6	[M+H]+1	383543	333671	445970					5.8	3.6		5.8	3.6
	C29 H48 N3 O3 P S	1.52	549.316	550.324	6.226	428183	0	0	0				3	2	1	[M+H]+1	410164	427793	420662				5.2	4.7	2.5	5.2	4.7	2.5
	C3 H5 N7	1.52	139.061	140.068	2.884	9.72795e+06	0	0	0				3	6	2	[M+H]+1	9.70827e+06	8.71733e+06	8.67595e+06			0.5	7.3	6.2	6.7	7.3	6.2	6.7
	C10 H31 N5 O P4	1.52	361.148	362.156	4.335	5.3693e+06	0	0	0				3	2	1	[M+H]+1	5.36496e+06	5.19062e+06	5.1112e+06				4.6	5.1	4.6	4.6	5.1	4.6
	C12 H2 N3 O9 P5 S2	1.53	550.793	551.8	7.141	186819	0	0	0				3	8	3	[M+H]+1	185679	161495	166036				3.3	1.6	3.8	3.3	1.6	3.8
	C18 H48 N6 P4	1.53	472.29	473.297	6.1	2.03748e+06	0	0	0				3	5	2	[M+H]+1	2.03281e+06	1.99025e+06	1.86028e+06				7.5	8.6	7.5	7.5	8.6	7.5
	C25 H26 N6 O12 S	1.54	634.134	635.141	3.782	1.3219e+07	0	0	0				3	5	2	[M+H]+1	1.31969e+07	1.31436e+07	1.21067e+07				5.1	7.3	5.7	5.1	7.3	5.7
	C21 H36 N3 O4 P S	1.55	457.217	458.224	5.342	611640	0	0	0				3	12	5	[M+H]+1	474190	552688	570982				4.7	3	4.7	4.7	3	4.7
	C17 H43 N10 O7 P	1.55	530.306	531.313	5.77	1.98604e+06	0	0	0				3	5	2	[M+H]+1	1.97576e+06	1.78792e+06	1.92568e+06				8	7	9.1	8	7	9.1
	C36 H26 N7 O9 P	1.56	731.154	732.161	4.225	1.86754e+06	0	0	0				3	6	2	[M+H]+1	1.66704e+06	1.71064e+06	1.81296e+06				9.7	8	5.3	9.7	8	5.3
	C27 H45 O5 P3	1.58	542.249	525.245	11.025	4.55105e+06	0	0	0				3	18	7	[M+H-H2O]+1	2.96068e+06	4.10886e+06	4.09245e+06				3.7	2.9	4	4	2.9	4
	C18 H30 N3 O3 P S	1.59	399.175	400.182	4.222	3.00508e+06	0	0	0				3	5	2	[M+H]+1	2.80941e+06	3.00192e+06	2.7431e+06				8.6	7	7.5	8.6	7	7.5
	C12 H12 N8 O S	1.6	316.086	317.093	5.368	1.19576e+06	0	0	0				3	8	3	[M+H]+1	1.09957e+06	1.15968e+06	1.01467e+06				7.2	6.6	5.5	7.2	6.6	5.5
	C21 H42 N O3 P S	1.6	419.263	420.27	4.75	981011	0	0	0				3	4	2	[M+H]+1	940049	900906	967084				7.7	7.2	7.2	7.7	7.2	7.2
	C23 H34 N3 O2 P S	1.61	447.212	448.219	5.487	922029	0	0	0				3	9	4	[M+H]+1	762526	851779	876842				5	5	2.8	5	5	2.8
	C5 H11 N10 O5 P5	1.61	445.961	446.968	1.867	1.06685e+07	0	0	0				3	2	1	[M+H]+1	1.02347e+07	1.02853e+07	1.05499e+07				6.7	6.2	6.2	6.7	6.2	6.2
	C12 H34 N9 O8 P S	1.61	495.2	496.207	2.994	1.98546e+06	0	0	0				3	30	15	[M+H]+1	1.67019e+06	1.05315e+06	1.86512e+06				5.3	7.7	5.9	5.3	7.7	5.9
	C9 H17 N4 P5 S	1.61	367.987	368.994	1.89	1.88032e+06	0	0	0				3	2	1	[M+H]+1	1.84028e+06	1.79074e+06	1.87645e+06				9.1	5.9	7	9.1	5.9	7
	C4 H12 N2 O7	1.62	200.065	201.072	1.754	2.54775e+06	0	0	0				3	2	1	[M+H]+1	2.53295e+06	2.43873e+06	2.49738e+06				8	7	7	8	7	7
	C29 H52 N5 O5 P S	1.63	613.344	614.351	5.987	1.90497e+06	0	0	0				3	4	1	[M+H]+1	1.75737e+06	1.88227e+06	1.82009e+06				8	6.4	8.6	8	6.4	8.6
	C21 H42 N O7 P	1.64	451.271	452.278	10.175	701108	1	0	0	24769383			2	10	4	[M+H]+1	562041	612043	660232				2.5		3	2.5		3
	C3 H6 N8	1.64	154.072	155.079	1.806	1.1083e+07	0	0	0				3	4	1	[M+H]+1	1.09528e+07	1.02915e+07	1.08546e+07				5.1	6.2	4.6	5.1	6.2	4.6
	C19 H38 N2 O16 S2	1.64	614.167	615.175	2.304	3.06903e+08	0	0	0				3	3	1	[M+H]+1	3.06868e+08	2.90872e+08	2.87653e+08				9.5	9.5	9.5	9.5	9.5	9.5
	C20 H50 N6 O8 P2	1.66	564.317	565.325	5.035	744650	0	0	0				3	6	3	[M+H]+1	733875	670621	669042				2.8	5.2	6.3	2.5	5.2	6.3
	C13 H33 N8 O7 P	1.66	444.222	445.229	5.288	1.05991e+06	0	0	0				3	5	2	[M+H]+1	952884	989964	1.03077e+06				5.5	6.1	5	5.5	6.1	5
	C16 H36 N5 O13 P	1.66	537.206	538.213	3.232	2.04146e+06	0	0	0				3	7	3	[M+H]+1	1.78982e+06	1.92595e+06	1.97375e+06				3.7	5.9	2.6	3.7	5.9	2.6
	C6 H12 N10 O5	1.66	304.1	305.107	6.304	7.95779e+06	0	0	0				3	1	1	[M+H]+1	7.95285e+06	7.88208e+06	7.72679e+06	6.5		2.7	8.9	8.9	8.9	8.9	8.9	8.9
	C28 H43 N7 O5 P2 S2	1.66	683.225	684.233	2.979	1.89288e+06	0	0	0				3	11	4	[M+H]+1	1.51679e+06	1.63434e+06	1.79007e+06				5	5.9	3.7	5.3	5.9	3.7
	C2 H5 N8 O P3	1.67	249.98	250.988	7.329	519074	0	0	0				3	5	2	[M+H]+1	470171	493371	505416				6.3	7.9	7.4	6.3	7.9	7.4
	C12 H15 N4 O P	1.68	262.099	263.106	4.79	1.37897e+06	0	0	0				3	2	1	[M+H]+1	1.37472e+06	1.31093e+06	1.35605e+06				4.5	6.1	4.5	4.5	6.1	4.5
	C33 H33 N4 O3 P3 S	1.69	658.15	659.157	7.347	670717	0	0	0				3	1	0	[M+H]+1	662434	661238	668956	5.4	4.9	4.3	7.4	7.9	7.4	7.4	7.9	7.4
	C17 H45 N8 O3 P5	1.7	564.231	565.239	10.126	1.76817e+06	0	0	0				3	10	4	[M+H]+1	1.73234e+06	1.60714e+06	1.42445e+06				4.2	6.4	4.5	4.2	6.4	4.5
	C29 H56 N4 O16	1.7	716.37	717.378	5.225	1.23454e+06	0	0	0				3	1	1	[M+H]+1	1.20521e+06	1.23303e+06	1.2039e+06				6.6	2.3	5.5	6.6	2.3	5.5
	C38 H49 N O17	1.7	791.301	775.282	8.08	1.29357e+06	0	0	0				3	5	2	[M+H-NH3]+1	1.1882e+06	1.18683e+06	1.26432e+06				8.3	6.6	7.7	8.3	6.6	7.7
	C27 H43 N3 O2 P2 S	1.7	535.256	536.263	7.466	124332	0	0	0				3	12	4	[M+H]+1	123359	111135	102516				1.6	4.9	6.5	1.6	4.9	6.5
	C23 H33 N2 O4 P S	1.71	464.191	465.198	5.653	923944	0	0	0				3	7	3	[M+H]+1	912807	792479	856277				7.2	5.5	6.6	7.2	5.5	6.6
	C13 H19 N2 O10 P5 S	1.71	549.946	550.953	1.85	3.90632e+06	0	0	0				3	5	2	[M+H]+1	3.53954e+06	3.62719e+06	3.80695e+06				8.6	7.5	8	8.6	7.5	8
	C8 H7 N10 O4 P5	1.71	461.935	462.942	1.879	4.79538e+06	0	0	0				3	1	1	[M+H]+1	4.65725e+06	4.77472e+06	4.7385e+06				6.2	7.3	6.7	6.2	7.3	6.7
	C31 H38 N10 O2 P4	1.72	706.214	707.221	2.108	4.39275e+06	0	0	0				3	2	1	[M+H]+1	4.25918e+06	4.28177e+06	4.35686e+06				8.4	8.4	8.9	8.4	8.4	8.9
	C9 H21 O P5 S	1.72	332.001	333.008	1.813	2.94102e+06	0	0	0				3	3	1	[M+H]+1	2.83759e+06	2.92229e+06	2.76028e+06				8.6	8.6	8.6	8.6	8.6	8.6
	C8 H15 N O4	1.72	189.1	190.108	4.392	1.46537e+06	0	2	0				3	17	7	[M+H]+1	1.37564e+06	1.18899e+06	966081		1.1		5.5	5.5	7.7	5.5	5.5	7.7
	C3 H5 N7	1.73	139.061	140.068	2.442	1.31943e+07	0	0	0				3	4	2	[M+H]+1	1.23774e+07	1.30441e+07	1.21424e+07				4	5.7	4.6	4	5.7	4.6
	C10 H9 N4 P	1.73	216.057	217.064	4.306	3.27808e+06	0	0	0				3	0	0	[M+H]+1	3.27418e+06	3.26211e+06	3.262e+06				8	6.4	7.5	8	6.4	7.5
	C15 H37 N8 O4 P	1.74	424.268	425.276	5.729	1.74361e+06	0	0	0				3	18	6	[M+H]+1	1.20868e+06	1.35999e+06	1.583e+06				3.9	2.8	5.3	3.9	2.8	5
	C18 H39 N8 O4 P	1.75	462.284	463.291	6.885	566312	0	0	0				3	10	4	[M+H]+1	508470	450849	534440				3	2	0.9	3	2	0.9
	C19 H39 N8 O4 P	1.75	474.284	475.291	6.563	656600	0	0	0				3	13	6	[M+H]+1	596342	613015	493629				4.1	4.7	4.1	4.1	4.7	4.1
	C22 H43 N2 O3 P S	1.75	446.274	447.281	6.095	1.7167e+06	0	0	0				3	3	1	[M+H]+1	1.71405e+06	1.68102e+06	1.61849e+06				8	9.1	9.1	8	9.1	9.1
	C21 H40 N4 O6 P2 S	1.75	538.215	539.223	9.39	4.35305e+06	0	0	0				3	3	1	[M+H]+1	4.12429e+06	4.23376e+06	4.29133e+06				8.4	8.9	7.8	8.4	8.9	7.8
	C11 H15 N4 O P	1.76	250.099	251.106	4.334	1.38556e+06	0	0	0				3	0	0	[M+H]+1	1.38148e+06	1.37735e+06	1.38542e+06				6.6	3.4	3.4	6.6	3.4	3.4
	C34 H71 N2 O8 P3 S	1.76	760.416	761.423	6.4	453944	0	0	0				3	13	5	[M+H]+1	432478	333488	388283				6.8	4.7	4.1	6.8	4.7	4.1
	C19 H25 N7 O18 S	1.78	671.099	672.106	2.203	3.57384e+06	0	0	0				3	8	3	[M+H]+1	3.01754e+06	3.49758e+06	3.368e+06				5.3	4.2	5.3	5.3	4.2	5.3
	C23 H57 N9 O2 P4	1.79	615.36	616.367	6	359579	0	0	0				3	23	9	[M+H]+1	329833	209844	288171				4.1	4.9	3.6	4.1	5.2	3.6
	C9 H10 N3 O P	1.8	207.057	208.064	2.875	5.45856e+06	0	0	0				3	5	2	[M+H]+1	4.93178e+06	5.3904e+06	5.17586e+06				4.6	6.7	4.6	4.6	6.7	4.6
	C22 H38 N O5 P S2	1.81	491.194	492.201	6.71	807895	0	0	0				3	4	2	[M+H]+1	769552	800151	733462				3.9	2.8	5.5	3.9	2.8	5.5
	C23 H42 N5 O3 P S	1.81	499.276	500.283	4.332	507584	0	0	0				3	8	3	[M+H]+1	478336	429688	494094				2	4.1	3	2	4.1	3
	C10 H28 N7 O7 P	1.82	389.179	390.187	5.709	959113	0	0	0				3	11	4	[M+H]+1	921704	761708	824635				5.5	7.2	3.9	5.5	7.2	3.9
	C18 H39 N8 O4 P	1.82	462.284	463.291	6.52	495127	0	0	0				3	6	2	[M+H]+1	438395	483859	452245				4.7	4.7	3.6	4.7	4.7	3.6
	C12 H19 N7 O5 S2	1.82	405.09	406.097	4.588	2.57498e+06	0	0	0				3	4	2	[M+H]+1	2.56929e+06	2.48505e+06	2.36384e+06				6.4	4.8	4.8	6.4	4.8	4.8
	C19 H28 N O2 P S2	1.83	397.131	398.138	5.722	7.99942e+06	0	0	0				3	4	1	[M+H]+1	7.91253e+06	7.37236e+06	7.63374e+06				8.9	9.5	9.5	8.9	9.5	9.5
	C15 H29 N8 O4 P	1.84	416.206	417.213	5.798	1.30596e+06	0	0	0				3	18	7	[M+H]+1	1.06075e+06	1.22677e+06	886191				3.9	4.5	5	3.9	4.5	5
	C11 H14 N3 P	1.86	219.093	220.1	5.025	1.39464e+06	0	0	0				3	7	2	[M+H]+1	1.36993e+06	1.21118e+06	1.30494e+06				5	5.5	5.5	5	5.5	5.5
	C30 H59 N3 O14	1.87	685.401	686.408	6.237	346763	0	0	0				3	3	1	[M+H]+1	336370	327150	345206				4.1	6.3	5.2	4.1	6.3	5.2
	C30 H67 N5 O8 P4	1.88	749.395	750.403	5.907	351016	0	0	0				3	15	6	[M+H]+1	254194	311997	321906				6.5	5.2	4.1	6.8	5.2	4.1
	C25 H37 N2 O3 P S	1.89	476.227	477.234	5.974	981616	0	0	0				3	5	1	[M+H]+1	977400	905979	899364				3.4	5.5	6.1	3.4	5.5	6.1
	C H3 N2 O5 P5	1.9	277.874	278.881	1.867	3.65349e+07	0	0	0				3	5	2	[M+H]+1	3.65239e+07	3.62653e+07	3.3405e+07				9.5	9.5	8.9	9.5	9.5	8.9
	C13 H28 N4 O9 P2 S	1.91	478.106	479.113	1.809	2.75007e+06	0	0	0				3	10	5	[M+H]+1	2.63647e+06	2.6407e+06	2.25282e+06				8.6	8.6	6.4	8.6	8.6	6.4
	C19 H43 N9 O9 P4 S2	1.92	729.159	730.166	4.899	2.28257e+06	0	0	0				3	2	1	[M+H]+1	2.25082e+06	2.27996e+06	2.20508e+06				5.3	4.8	5.3	5.3	4.8	5.3
	C10 H15 N8 O14 P5	1.92	625.941	626.948	1.856	2.7712e+06	0	0	0				3	1	1	[M+H]+1	2.7679e+06	2.69563e+06	2.75508e+06				8.6	8.6	8.6	8.6	8.6	8.6
	C20 H46 N O3 P3	1.93	441.27	442.277	4.653	9.99597e+06	0	0	0				3	3	1	[M+H]+1	9.6762e+06	9.89039e+06	9.36425e+06				8.4	8.4	8.4	8.4	8.4	8.4
	C20 H49 N6 O5 P	1.94	484.351	485.358	4.711	1.33419e+07	0	0	0				3	7	4	[M+H]+1	1.31482e+07	1.29863e+07	1.1513e+07	1.7	4.5	5	8.4	9.5	8.4	8.4	9.5	8.4
	C20 H30 N O3 P S	1.96	395.169	396.176	5.366	414984	0	0	0				3	15	6	[M+H]+1	345014	387333	287977				5.2	0.9	7.9	5.2	0.9	7.9
	C15 H36 N2 O2 P2 S3	1.96	434.142	435.15	1.806	2.42675e+06	0	0	0				3	10	3	[M+H]+1	2.3482e+06	2.07944e+06	1.94792e+06				6.4	8	8	6.4	8	8
	C13 H37 N8 O8 P5 S2	1.96	652.088	653.095	1.85	2.5943e+06	0	0	0				3	9	3	[M+H]+1	2.58169e+06	2.23469e+06	2.22521e+06				5.3	7	8	5.3	7	8
	C6 H11 N6 O11 P3 S	1.97	467.943	468.95	1.848	3.29813e+06	0	0	0				3	19	9	[M+H]+1	3.18324e+06	2.30872e+06	3.18749e+06				6.4	7.5	7.5	6.4	7.5	7.5
	C20 H29 N2 O P S	1.99	376.175	377.182	5.647	1.24194e+06	0	0	0				3	6	2	[M+H]+1	1.21891e+06	1.11497e+06	1.13354e+06				4.5	5.5	5.5	4.5	5.5	5.5
	C22 H29 N2 O2 P S	1.99	416.17	417.177	5.509	1.03837e+06	0	0	0				3	5	2	[M+H]+1	1.01718e+06	928796	945714				8.3	6.6	5	8.3	6.6	5
			533.089	517.07	2.643	927227	0	0	0				3	5	2	[M+H-NH3]+1	848627	925400	903255				3.4	2.8	2.3	3.4	2.8	2.3
			581.281	582.288	4.629	2.88811e+06	0	0	0				3	5	2	[M+H]+1	2.88346e+06	2.67764e+06	2.63365e+06				4.2	4.8	2.1	4.2	4.8	2.1
			576.094	577.101	1.845	1.37446e+06	0	0	0				3	21	7	[M+H]+1	1.34819e+06	983892	916477				4.5	7.2	6.6	4.5	7.2	6.6
			428.138	429.146	6.39	454570	0	0	0				3	4	1	[M+H]+1	452827	417767	426623				3.6	4.7	4.1	3.6	4.7	4.1
			424.132	425.139	6.34	6.20561e+06	0	0	0				3	4	1	[M+H]+1	5.8572e+06	5.76281e+06	6.13015e+06				9.5	8.9	8.9	9.5	8.9	8.9
			129.058	130.066	5.163	9.01236e+06	0	4	10				3	2	1	[M+H]+1	8.80493e+06	8.69419e+06	8.96274e+06				9.5	9.5	8.4	9.5	9.5	8.4
			382.209	383.216	4.775	114146	0	1	0				2	11	4	[M+H]+1	93235.5	92505.1	108135				3.8	6.5		3.8	6.5
			316.14	317.147	5.29	140151	0	0	1				3	22	8	[M+H]+1	91503	137917	111872				4.3	2.7	3.3	4.3	2.7	3.3
			135.055	136.062	4.188	7.73393e+06	0	1	10				3	3	1	[M+H]+1	7.73264e+06	7.68277e+06	7.2737e+06				8.4	7.8	7.3	8.4	7.8	7.3
			481.301	482.309	5.009	3.07228e+06	0	0	1				3	4	1	[M+H]+1	3.03343e+06	2.84683e+06	2.88447e+06				7.5	8	7.5	7.5	8	7.5
			481.301	482.309	4.427	2.80937e+06	0	0	1				3	8	3	[M+H]+1	2.73382e+06	2.41242e+06	2.4649e+06				3.7	2.1	1.5	3.7	2.1	1.5
			465.19	466.197	7.912	195142	0	1	0				3	9	3	[M+H]+1	190989	175711	167638				2.2	4.3	4.3	2.2	4.3	4.3
			438.094	439.101	5.038	1.52282e+07	0	3	3				3	4	1	[M+H]+1	1.42487e+07	1.43627e+07	1.49588e+07				7.3	7.8	7.8	7.3	7.8	7.8
			212.063	213.07	2.111	3.42863e+06	0	0	1				3	6	2	[M+H]+1	3.3868e+06	3.02603e+06	3.24868e+06				8	7.5	8	8	7.5	8
			482.256	483.263	1.756	2.47833e+06	0	3	0				3	9	3	[M+H]+1	2.40029e+06	2.36841e+06	2.04225e+06				6.4	8	5.9	6.4	8	5.9
			281.139	282.146	3.462	6.17867e+06	0	0	5				3	3	1	[M+H]+1	5.81568e+06	6.12817e+06	6.03353e+06				4.6	4.6	5.1	4.6	4.6	5.1
			413.16	414.167	6.246	745176	0	2	0				3	4	2	[M+H]+1	699855	685711	742359				7.4	5.8	7.2	7.4	5.8	6.8
			301.206	302.213	2.269	1.36477e+07	0	0	3				3	8	3	[M+H]+1	1.35968e+07	1.2201e+07	1.16257e+07				8.9	8.4	7.8	8.9	8.4	7.8
			310.181	311.188	8.323	463814	0	2	0				3	6	2	[M+H]+1	455878	427403	419166	1.1			7.4	5.2	7.4	7.4	5.2	7.4
			448.232	449.24	5.429	438118	0	1	0				3	20	7	[M+H]+1	303713	421657	302349				8.5	4.7	4.1	8.5	4.7	4.1
			415.293	416.301	11.433	763864	0	0	1				3	15	5	[M+H]+1	720851	589010	547004				3	3.6	3.6	3	3.6	3.6
			234.048	235.055	6.341	3.77848e+06	0	0	3				3	3	1	[M+H]+1	3.61389e+06	3.60802e+06	3.77619e+06				9.1	8.6	8	9.1	8.6	8
			278.088	279.095	4.273	1.89206e+06	0	1	2				3	7	3	[M+H]+1	1.62993e+06	1.7273e+06	1.81917e+06				7	4.2	5.9	7	4.2	5.9
			243.087	244.094	2.063	7.88981e+07	0	1	0				3	2	1	[M+H]+1	7.6185e+07	7.85401e+07	7.71764e+07			4.3	7.8	8.9	7.8	7.8	8.9	7.8
			179.081	180.088	4.137	1.537e+07	0	1	2				3	23	8	[M+H]+1	1.07948e+07	1.05295e+07	1.42197e+07				7.8	7.8	8.9	7.8	7.8	8.9
			482.268	483.275	1.773	4.42894e+06	0	1	0				3	1	0	[M+H]+1	4.4175e+06	4.38623e+06	4.33015e+06				7.8	8.4	8.9	7.8	8.4	8.9
			211.114	212.121	4.401	1.58808e+06	0	0	1				3	28	11	[M+H]+1	1.47323e+06	987711	989624				2.3	5.5	1.7	2.3	5.5	1.7
			209.107	210.114	2.12	394741	0	0	1				3	12	4	[M+H]+1	328043	376412	298288	2.7	2.7	0.5	7.4	6.8	8.5	7.4	6.8	8.5
			135.056	136.063	2.967	2.11238e+06	0	1	10				3	8	3	[M+H]+1	1.81266e+06	1.80685e+06	2.05098e+06				8	8	7	8	8	7
			203.133	204.14	2.098	1.20183e+07	0	2	10				3	4	2	[M+H]+1	1.20095e+07	1.11446e+07	1.1978e+07				6.2	6.2	5.7	6.2	6.2	5.7
			240.075	273.108	4.198	861622	0	0	2				3	26	9	[M+H+MeOH]+1	534018	529327	778402				3.6	3.6	3.9	3.6	3.6	3.6
			317.166	318.173	5.415	1.14769e+06	0	2	0				3	4	1	[M+H]+1	1.14219e+06	1.08032e+06	1.05666e+06				7.7	6.6	6.6	7.7	6.6	6.6
			336.162	337.17	1.782	3.63535e+06	0	2	1				3	4	2	[M+H]+1	3.41349e+06	3.56557e+06	3.30174e+06				7.5	6.4	6.4	7.5	6.4	6.4
			407.169	408.176	4.801	1.54645e+06	0	1	0				3	13	5	[M+H]+1	1.48279e+06	1.2274e+06	1.23043e+06				5	5	5.5	5	5	5.5
			270.165	271.172	8.481	81783.2	0	1	0				2	12	4	[M+H]+1	80958	66279.5	66630.5	7.6			6.5	0.5		6.5	0.5
			375.164	417.198	4.755	1.63349e+06	0	1	0				3	4	1	[M+ACN+H]+1	1.6259e+06	1.51154e+06	1.59726e+06				3.7	5	2.6	3.7	5.3	2.6
			340.113	341.121	6.918	3.41745e+06	0	1	0				3	5	2	[M+H]+1	3.0531e+06	3.03629e+06	3.33799e+06	7.2	6.6	7.7	8.6	9.1	8.6	8.6	9.1	8.6
			360.201	361.209	4.824	278631	0	2	2				3	9	4	[M+H]+1	258862	270713	227579				0	4.7	1.1	0.3	4.7	1.1
			417.222	400.219	4.647	2.42727e+06	0	1	0				3	18	7	[M+H-H2O]+1	1.7079e+06	2.15961e+06	2.2255e+06				5.9	4.2	3.2	5.9	4.2	3.2
			499.258	500.265	4.617	297027	0	1	1				3	1	1	[M+H]+1	294527	288618	296381				0.3	1.4	1.4	0.3	1.4	1.4
			407.136	408.144	4.358	4.86555e+06	0	1	0				3	5	2	[M+H]+1	4.58686e+06	4.78077e+06	4.38338e+06				5.1	4	5.1	5.1	4	5.1
			416.227	417.235	4.613	793558	0	1	0				3	9	4	[M+H]+1	767236	667591	671138				2.3	4.1	4.1	2	4.1	4.1
			372.207	373.214	5.079	255614	0	1	0				2	19	7	[M+H]+1	200680	244411	168992				5.4	0		5.4	0
			414.211	415.219	5.289	3.92747e+06	0	2	0				3	12	5	[M+H]+1	3.62659e+06	3.07245e+06	3.80344e+06				4.2	4.8	4.8	4.2	4.8	4.8
			392.206	375.203	6.247	1.34137e+06	0	2	0				3	22	11	[M+H-H2O]+1	1.22032e+06	851488	1.25481e+06				2.8	6.1	2.8	2.8	6.1	2.8
			175.067	176.074	4.376	1.7561e+06	0	1	0				3	10	5	[M+H]+1	1.74479e+06	1.64337e+06	1.41843e+06				7.5	6.4	7.2	7.5	6.4	7.2
			175.067	176.074	5.1	7.72502e+06	0	2	0				3	2	1	[M+H]+1	7.69013e+06	7.4927e+06	7.56519e+06				8.4	8.9	7.8	8.4	8.9	7.8
			159.072	160.079	2.276	2.82445e+09	0	1	1				3	2	1	[M+H]+1	2.77906e+09	2.73093e+09	2.74987e+09	5.1	5.3	6.4	9.5	9.5	9.5	9.5	9.5	9.5
			202.078	203.086	5.168	3.15174e+06	0	1	0				3	8	3	[M+H]+1	2.74399e+06	2.66559e+06	3.05882e+06				4.8	5.3	8	4.8	5.3	8
			775.445	776.452	7.478	198863	0	1	0				3	5	2	[M+H]+1	191024	178734	196054				6	2.2	4.9	6	2.2	4.9
			603.359	587.34	6.159	1.16005e+07	0	1	0				3	1	0	[M+H-NH3]+1	1.15998e+07	1.14479e+07	1.14248e+07				9.5	10	9.5	9.5	10	9.5
			603.263	604.27	4.658	1.09952e+06	0	1	0				3	15	6	[M+H]+1	839874	1.04398e+06	847779				4.5	2.3	4.5	4.5	2.3	4.5
			756.327	757.334	5.043	1.30491e+06	0	0	1				3	6	2	[M+H]+1	1.28274e+06	1.1703e+06	1.20129e+06				5	4.5	7.2	5	4.5	7.2
			687.107	688.114	4.171	4.93674e+06	0	0	1				3	20	7	[M+H]+1	3.30488e+06	3.67683e+06	4.46301e+06				6.4	5.9	6.7	6.4	6.2	6.7
			684.261	685.268	8.466	584009	0	0	1				3	2	1	[M+H]+1	571383	556924	581960				4.7	7.4	4.7	4.7	7.4	4.7
			594.284	595.291	11.806	5.09237e+06	0	0	1				3	4	2	[M+H]+1	5.02167e+06	4.70766e+06	4.74597e+06				6.7	7.3	7.8	6.7	7.3	7.8
			408.299	409.306	7.609	3.25737e+06	0	1	0				3	2	1	[M+H]+1	3.23276e+06	3.22681e+06	3.12699e+06	7.7	8.8	2.8	8.6	9.1	8.6	8.6	9.1	8.6
			512.187	513.194	7.86	1.13772e+06	0	0	1				3	6	2	[M+H]+1	1.13278e+06	1.07083e+06	1.0101e+06				8.8	8.3	7.2	8.8	8.3	7.2
			478.087	479.094	5.293	4.52053e+06	0	0	2				3	3	1	[M+H]+1	4.5171e+06	4.46757e+06	4.29224e+06				8.4	8.9	8.4	8.4	8.9	8.4
			359.143	360.15	2.119	1.09415e+07	0	2	4				3	9	4	[M+H]+1	1.03122e+07	1.0578e+07	9.17526e+06	3.3	6.1	5.8	9.5	8.4	8.9	9.5	8.4	8.9
			460.128	461.135	5.503	1.24364e+06	0	2	0				3	9	3	[M+H]+1	1.13575e+06	1.19942e+06	1.03404e+06				7.2	6.6	4.5	7.2	6.6	4.5
			347.246	348.253	9.558	297705	0	1	0				2	7	3	[M+H]+1	260493	297021	275864					0.9	5.2		0.9	5.2
			441.187	442.194	9.294	617739	0	1	0				3	13	4	[M+H]+1	471542	516931	573287				6.8	2.5	5.8	6.8	2.5	5.8
			433.22	434.228	8.644	9.51157e+06	0	0	1				3	6	2	[M+H]+1	8.42349e+06	9.06777e+06	9.22441e+06				9.5	9.5	8.9	9.5	9.5	8.9
			331.174	332.182	5.076	4.73188e+06	0	0	1				3	2	1	[M+H]+1	4.52574e+06	4.55339e+06	4.67554e+06				7.8	7.8	7.8	7.8	7.8	7.8
			406.104	407.111	4.113	5.46395e+06	0	5	0				3	3	1	[M+H]+1	5.45672e+06	5.25729e+06	5.17842e+06				5.1	5.1	2.9	5.1	5.1	2.9
			398.17	399.177	4.915	690041	0	1	0				3	14	6	[M+H]+1	678410	605760	516157				3.6	5.8	6.8	3.6	5.8	6.8
			398.12	399.128	5.578	1.74318e+06	0	1	1				3	6	2	[M+H]+1	1.72463e+06	1.55224e+06	1.7163e+06				9.1	8	7.5	9.1	8	7.5
			394.185	395.192	4.946	688064	0	1	0				3	13	5	[M+H]+1	671122	634790	517022				0.3	1.4	1.4	0.3	1.4	1.4
			388.15	389.157	7.796	233758	0	7	0				3	8	3	[M+H]+1	226113	221388	202195				6	4.3	2.7	6	4.3	2.7
			384.19	385.197	4.685	1.10886e+06	0	0	1				3	25	9	[M+H]+1	726767	724776	990021				1.7	2.5	2.8	1.7	2.8	2.8
			369.045	370.052	2.957	1.1642e+07	0	1	3				3	2	1	[M+H]+1	1.12374e+07	1.15845e+07	1.13498e+07				8.4	7.8	8.4	8.4	7.8	8.4
			352.223	353.23	11.111	439565	0	1	0				3	3	1	[M+H]+1	414784	412814	434759				4.7	2.5	4.7	4.7	2.5	4.7
			351.179	352.187	5.317	1.01334e+06	0	3	0				3	7	3	[M+H]+1	875089	907571	974015				6.6	5.5	3.9	6.6	5.5	3.9
			346.018	347.025	2.643	7.97819e+06	0	0	2				3	7	3	[M+H]+1	7.2642e+06	6.93472e+06	7.81338e+06				7.8	6.7	7.3	7.8	6.7	7.3
			345.04	346.047	2.358	1.38068e+07	0	1	0				3	27	13	[M+H]+1	1.35346e+07	8.11647e+06	1.3473e+07				6.2	6.7	6.2	6.2	6.7	6.2
			263.161	264.169	4.579	165784	0	1	0				2	28	11	[M+H]+1	159792	117990	90341.3				0.5		6	0.5		6
			336.151	337.158	8.956	6.35375e+06	0	1	0				3	1	0	[M+H]+1	6.27246e+06	6.3432e+06	6.33389e+06				5.1	4.6	5.7	5.1	4.6	5.7
			580.268	581.276	10.502	497121	0	1	1				3	7	2	[M+H]+1	449615	487185	427483				1.4	2.5	4.1	1.4	2.5	4.1
			328.142	329.15	5.694	1.0243e+06	0	0	1				3	2	1	[M+H]+1	1.02233e+06	979426	1.02243e+06				8.3	3.9	7.7	8.3	3.9	7.7
			324.111	325.118	5.638	555422	0	2	0				3	29	10	[M+H]+1	337204	500001	293697				4.1	3.6	2	4.1	3.6	2
			310.212	311.219	10.784	1.06968e+06	0	2	1				3	23	10	[M+H]+1	653881	921563	931874				5.2	2.8	6.1	5.5	2.8	6.1
			306.108	307.115	6.416	1.17212e+06	0	6	2				3	5	2	[M+H]+1	1.11436e+06	1.04547e+06	1.11623e+06				5.5	6.6	7.2	5.5	6.6	7.2
			303.143	304.15	4.594	1.60832e+06	0	0	1				3	1	1	[M+H]+1	1.56939e+06	1.59726e+06	1.59841e+06				7	4.8	5.9	7	4.8	5.9
			300.112	301.119	5.371	2.27473e+07	0	1	10				3	3	1	[M+H]+1	2.25293e+07	2.14032e+07	2.15241e+07				8.9	9.5	8.9	8.9	9.5	8.9
			292.109	293.117	5.513	3.11897e+06	0	1	0				3	2	1	[M+H]+1	3.11287e+06	3.00886e+06	3.10113e+06				8	7	8	8	7	8
			284.044	285.052	4.619	534803	0	1	0				3	10	4	[M+H]+1	444436	451182	507743				2	3.6	1.4	2	3.6	1.4
			279.085	280.092	2.072	1.20399e+08	0	0	1				3	3	1	[M+H]+1	1.19316e+08	1.12928e+08	1.15028e+08			4.3	8.4	9.5	9.5	8.4	9.5	9.5
			211.106	212.113	2.845	7.38089e+06	0	0	1				3	22	8	[M+H]+1	4.73598e+06	7.05539e+06	6.68771e+06				6.2	7.8	7.8	6.2	7.8	7.8
			461.252	462.259	10.06	1.34621e+07	0	0	1				3	3	1	[M+H]+1	1.26899e+07	1.33555e+07	1.32789e+07				9.5	9.5	9.5	9.5	9.5	9.5
			262.118	263.125	6.952	895856	0	6	3				3	16	6	[M+H]+1	687221	676067	836599	2.7	6.5	4.9	6.3	6.3	5	6.3	6.3	5
			258.085	259.092	4.428	1.59002e+06	0	1	1				3	13	5	[M+H]+1	1.57945e+06	1.25528e+06	1.57752e+06				6.4	6.1	5.9	6.4	6.1	5.9
			256.106	257.113	4.281	5.21683e+07	0	0	6				3	1	1	[M+H]+1	5.14716e+07	5.19226e+07	5.0736e+07				7.8	8.4	8.4	7.8	8.4	8.4
			440.227	441.234	4.749	1.10316e+07	0	1	0				3	10	4	[M+H]+1	1.07176e+07	9.18301e+06	9.34726e+06				6.7	5.7	4.6	6.7	5.7	4.6
			254.124	255.131	4.807	2.49549e+06	0	1	1				3	3	1	[M+H]+1	2.42777e+06	2.46415e+06	2.35931e+06	7.4	5.2	7.4	8	8	7	8	8	7
			245.066	246.074	5.25	1.8092e+06	0	2	0				3	3	1	[M+H]+1	1.80536e+06	1.74747e+06	1.70955e+06				5.9	7	8	5.9	7	8
			235.157	236.165	9.84	756128	0	1	1				3	15	5	[M+H]+1	580276	575701	741640				5.8	2	2.3	5.8	2	2
			226.074	227.082	5.125	2.16221e+06	0	1	2				3	7	3	[M+H]+1	1.87699e+06	1.90731e+06	2.08122e+06				8.6	7	8.6	8.6	7	8.6
			220.067	221.074	8.684	1.57157e+06	0	1	2				3	16	8	[M+H]+1	1.38868e+06	1.07397e+06	1.43136e+06	1.6	4.7	2	4.5	5	5.5	4.8	5	5.5
			211.082	212.089	4.501	4.62719e+07	0	0	1				3	2	1	[M+H]+1	4.62687e+07	4.56297e+07	4.44799e+07	5.4	1.1	5.4	8.9	8.9	9.5	8.9	8.9	9.5
			208.121	209.128	6.694	734724	0	2	2				3	7	2	[M+H]+1	647745	734096	714576				4.1	6.1	5.2	4.1	5.8	5.2
			356.098	357.106	5.927	167535	0	1	0				3	30	14	[M+H]+1	82043.6	132801	134244				6	1.6	2.7	6	1.6	2.7
			202.022	203.029	6.003	3.74825e+06	0	2	0				3	3	1	[M+H]+1	3.57785e+06	3.7433e+06	3.55327e+06				8.6	8.6	8.6	8.6	8.6	8.6
			199.033	200.041	1.924	9.57449e+06	0	1	0				3	2	1	[M+H]+1	9.23952e+06	9.51821e+06	9.26738e+06			7.1	8.4	8.4	6.7	8.4	8.4	6.7
			337.237	338.244	8.419	572392	0	1	0				3	7	3	[M+H]+1	503205	565853	502945				6.3	7.4	6.3	6.3	7.4	6.3
			322.122	323.129	6.53	156338	0	2	0				3	11	5	[M+H]+1	136855	163822	136049		6.5	5.4	0.5	3.8	3.3	0.5	3.8	3.3
			356.206	357.213	4.925	1.3702e+06	0	1	0				3	10	4	[M+H]+1	1.10478e+06	1.32984e+06	1.27319e+06				3.9	2.8	6.6	3.9	2.8	6.6
			183.051	184.058	2.905	2.8706e+07	0	3	2				3	18	8	[M+H]+1	2.86538e+07	2.47979e+07	1.99728e+07		2.7	2.2	8.4	6.7	7.3	8.4	6.7	7.3
			183.051	184.058	2.368	1.63201e+07	0	2	0				3	7	2	[M+H]+1	1.43974e+07	1.4552e+07	1.57728e+07				4.6	5.7	5.1	4.6	5.7	5.1
			180.051	181.058	1.946	3.75559e+07	0	0	5				3	4	1	[M+H]+1	3.67177e+07	3.48161e+07	3.51647e+07	3.4	2	2.8	9.5	9.5	9.5	9.5	9.5	9.5
			304.109	305.117	6.421	1.18586e+06	0	1	0				3	9	3	[M+H]+1	1.01776e+06	1.19069e+06	1.17689e+06	1.6			5.5	3.9	7.2	5.5	3.9	7.2
			292.108	293.115	7.96	110937	0	1	0				3	21	8	[M+H]+1	110130	86264.7	80869.5				0.5	1.6	0	0.5	1.6	0
			168.051	169.058	1.951	2.6218e+07	0	0	2				3	8	3	[M+H]+1	2.57996e+07	2.23741e+07	2.48947e+07	2.2	4.7	5.2	8.4	8.9	9.5	8.4	8.9	9.5
			167.092	168.099	4.781	1.66113e+06	0	0	1				3	9	3	[M+H]+1	1.59766e+06	1.37532e+06	1.36133e+06		3.6	3.6	8	8.8	7.7	7.7	8.8	7.7
			156.003	157.011	2.562	1.1384e+07	0	0	1				3	18	6	[M+H]+1	7.92061e+06	1.07867e+07	9.1452e+06	0.3	0	0.5	6.2	6.2	6.7	6.2	6.2	6.7
			268.106	269.113	4.374	2.87894e+06	0	1	0				3	6	2	[M+H]+1	2.87299e+06	2.8149e+06	2.568e+06				7	6.4	7	7	6.4	7
			224.08	225.087	5.285	2.21871e+06	1	1	0				3	1	0	[M+H]+1	2.18651e+06	2.20777e+06	2.21033e+06				8.6	8	8.6	8.6	8	8.6
			376.232	377.239	2.976	5.80752e+06	0	0	1				3	3	1	[M+H]+1	5.4797e+06	5.70439e+06	5.72349e+06				7.8	8.9	8.4	7.8	8.9	8.4
			230.127	231.134	4.637	4.6242e+06	0	0	1				3	6	2	[M+H]+1	4.55152e+06	4.16951e+06	4.22548e+06				6.2	7.3	5.1	6.2	7.3	5.1
			230.127	231.134	2.248	4.04401e+06	0	0	1				3	26	10	[M+H]+1	2.05256e+06	3.36432e+06	3.21398e+06				3.2	1.5	1	3.2	1.5	1
			222.017	223.025	1.825	4.79563e+06	0	0	1				3	3	1	[M+H]+1	4.76013e+06	4.55787e+06	4.76287e+06				6.7	7.8	8.4	6.7	7.8	8.4
			326.128	327.135	6.85	2.23097e+06	0	0	1				3	2	1	[M+H]+1	2.15709e+06	2.14968e+06	2.22703e+06				9.1	8	8.6	9.1	8	8.6
			253.004	254.011	6.005	1.00394e+06	0	0	0				3	2	1	[M+H]+1	969178	1.00387e+06	997080				7.2	7.2	6.6	7.2	7.2	6.6
			360.164	361.172	3.54	3.21496e+06	0	0	0				3	20	9	[M+H]+1	2.90429e+06	3.01358e+06	2.15463e+06				4.8	3.2	4.8	4.8	3.2	4.8
			487.228	488.235	4.777	855278	0	0	0				3	12	4	[M+H]+1	701400	848951	687626				3.6	6.1	2.5	3.6	6.1	2.5
			204.059	205.067	3.868	2.46144e+06	0	0	0				3	11	4	[M+H]+1	2.24785e+06	2.37515e+06	1.97938e+06				1	3.7	3.2	1	3.7	3.2
			398.204	399.211	5.281	1.08182e+06	0	0	0				3	6	2	[M+H]+1	1.05701e+06	952656	976305				5.5	6.6	7.2	5.5	6.6	7.2
			383.18	384.188	4.391	1.47836e+06	0	0	0				2	11	5	[M+H]+1	1.43839e+06	1.16688e+06	1.37187e+06				5	2.3		5	2.3
			260.083	261.09	6.271	1.09038e+06	0	0	0				3	3	1	[M+H]+1	1.08521e+06	1.05941e+06	1.0197e+06				7.2	6.6	6.1	7.2	6.6	6.1
			389.783	390.79	1.908	285188	0	0	0				2	19	8	[M+H]+1	226641	181925	256267				6		7.1	6		7.1
			299.835	300.842	1.893	494977	0	0	0				3	10	4	[M+H]+1	477262	421697	388536				3	6.8	5.8	3	6.8	5.8
			258.087	259.094	3.145	1.07546e+06	0	0	0				3	6	2	[M+H]+1	965631	1.07283e+06	958983				6.1	3.9	3.4	6.1	3.9	3.4
			201.136	202.144	8.093	863602	0	0	0				3	4	2	[M+H]+1	802106	839947	846765				7.7	6.6	7.7	7.7	6.6	7.7
			241.143	242.15	4.719	712077	0	0	0				3	17	6	[M+H]+1	531389	689018	506914				2	3	3	2	3	3
			374.18	375.188	4.974	2.77389e+06	0	0	0				3	18	8	[M+H]+1	2.70777e+06	2.369e+06	1.89285e+06				2.1	2.1	2.6	2.1	2.1	2.6
			631.804	632.811	1.87	441402	0	0	0				3	16	7	[M+H]+1	399182	415788	317002				3.6	4.7	6.8	3.6	4.7	6.8
			274.135	275.142	5.46	954060	0	0	0				3	4	1	[M+H]+1	878355	905640	933135				6.1	7.2	7.7	6.1	7.2	7.7
			770.392	771.399	5.121	962249	0	0	0				3	7	3	[M+H]+1	847258	847529	928186				5.5	1.2	6.1	5.5	1.2	6.1
			401.108	402.115	5.755	575982	0	0	0				3	23	9	[M+H]+1	369057	578377	564805				6.3	6.8	6.3	6.3	6.8	6.3
			401.289	402.296	5.559	564671	0	0	0				3	7	3	[M+H]+1	565927	560496	505754	6.5	8.2		5.2	6.3	6.8	5.2	6.3	6.8
			323.148	324.155	5.221	849438	0	0	0				3	12	5	[M+H]+1	828230	805308	658363				5	2.8	5.8	5	2.8	6.1
			376.232	377.24	4.824	550216	0	0	0				3	5	2	[M+H]+1	550920	525397	499705				6.8	7.4	7.9	6.8	7.4	7.9
			655.826	656.833	1.881	583830	0	0	0				2	21	8	[M+H]+1	412033	403564	534774				4.7		5.8	4.7		5.8
			471.108	472.115	1.829	419699	0	0	0				3	12	5	[M+H]+1	336752	334773	395120				7.4	7.9	5.2	7.4	7.9	5.2
			484.741	485.748	5.097	836855	0	0	0				3	6	3	[M+H]+1	799739	735278	820128				4.5	3.4	3.9	4.5	3.4	3.9
			750.414	751.421	5.844	966739	0	0	0				3	27	14	[M+H]+1	890692	775019	510472				6.1	6.6	7.9	6.1	6.6	7.9
			713.784	714.792	1.883	290620	0	0	0				3	3	1	[M+H]+1	291768	292439	277881				8.5	5.2	4.1	8.5	5.2	4.1
			416.238	417.246	4.532	1.52147e+06	0	0	0				3	26	10	[M+H]+1	836108	1.36816e+06	1.30821e+06				3.9	3.4	1.7	3.9	3.4	1.7
			363.801	364.808	1.896	592959	0	0	0				3	18	6	[M+H]+1	391962	540256	480021				4.7	2	5.2	4.7	2	5.2
			418.197	419.205	9.1	895185	0	0	0				3	6	2	[M+H]+1	885368	851147	790159				7.2	5.5	5.5	7.2	5.5	5.5
			294.661	295.669	4.903	960455	0	0	0				3	2	1	[M+H]+1	934951	912122	957800				6.6	1.2	6.6	6.6	1.2	6.6
			512.212	513.219	4.474	1.12515e+06	0	0	0				3	28	14	[M+H]+1	1.0501e+06	621209	1.00563e+06				3.4	2	1.7	3.4	2.3	1.7
			441.775	442.783	1.884	518776	0	0	0				2	9	3	[M+H]+1	431806	441121	492890				6.8	7.4		6.8	7.4
			225.13	226.137	4.513	1.18315e+06	0	0	0				3	11	4	[M+H]+1	1.17266e+06	1.12795e+06	946161				3.4	4.5	5	3.4	4.5	5
			249.049	250.057	6.387	1.3224e+06	0	0	0				3	5	2	[M+H]+1	1.3099e+06	1.19257e+06	1.26373e+06				7.2	6.1	6.6	7.2	6.1	6.6
			235.134	236.141	4.202	614004	0	0	0				3	26	12	[M+H]+1	585037	576963	355860				1.4	3.6	3.6	1.4	3.6	3.6
			310.116	311.124	4.99	851930	0	0	0				3	25	10	[M+H]+1	650420	762999	489945				6.8	4.5	5.2	6.8	4.5	5.2
			531.702	532.71	1.879	636987	0	0	0				3	29	13	[M+H]+1	559234	320006	487956				4.1	7.4	4.7	4.1	7.4	4.7
			225.111	226.119	4.23	705170	0	0	0				3	20	7	[M+H]+1	451127	649870	543114				1.4	0.3	2	1.4	0.3	2
			399.212	400.219	5.284	1.17259e+06	0	0	0				3	8	3	[M+H]+1	1.02011e+06	1.16247e+06	998420				6.6	6.1	7.2	6.6	6.1	7.2
			329.184	330.191	4.654	394272	0	0	0				3	12	4	[M+H]+1	311673	320965	370155				5.8	4.1	6.8	5.8	4.1	6.8
			492.189	493.196	5.289	950361	0	0	0				3	5	2	[M+H]+1	855363	870446	923457				6.6	7.2	6.1	6.6	7.2	6.1
			430.206	431.213	4.832	1.17765e+06	0	0	0				3	8	3	[M+H]+1	1.04724e+06	988545	1.1392e+06				6.1	4.5	5	6.1	4.5	5
			73.0166	74.0238	3.038	1.58819e+06	0	0	0				3	19	6	[M+H]+1	1.07978e+06	1.20282e+06	1.43724e+06				5.5	3.4	2.8	5.5	3.4	2.8
			471.269	472.276	4.648	645691	0	0	0				2	28	11	[M+H]+1	585799	353512	453702				3.6		2.5	3.6		2.5
			319.152	320.16	5.483	827393	0	0	0				3	23	8	[M+H]+1	503287	750797	599229				5.8	3.9	7.4	5.8	3.6	7.4
			259.178	242.175	5.055	798493	0	0	0				2	16	8	[M+H-H2O]+1	780431	710819	560115				3.4		2	3.4		2
			256.153	257.161	4.483	1.065e+06	0	0	0				3	7	3	[M+H]+1	936920	1.01293e+06	1.03044e+06				1.7	2.8	1.7	1.7	2.8	1.7
			543.266	544.273	4.744	652876	0	0	0				3	8	3	[M+H]+1	573053	644610	548311				5.2	5.2	4.7	5.2	5.2	4.7
			463.736	464.744	1.903	445595	0	0	0				3	18	6	[M+H]+1	424844	338749	302580				3.6	7.4	3.6	3.6	7.4	3.6
			375.189	376.197	4.37	1.27504e+06	0	0	0				3	5	2	[M+H]+1	1.26032e+06	1.1509e+06	1.18831e+06				3.9	4.5	1.2	3.9	4.5	1.2
			388.196	389.203	4.402	2.3725e+06	0	0	0				3	7	2	[M+H]+1	2.3167e+06	2.06685e+06	2.17768e+06				1.5	1	6.4	1.5	1	6.4
			433.243	434.25	6.103	1.10206e+06	0	0	0				3	9	3	[M+H]+1	1.09177e+06	953152	921603				6.1	5.5	5.5	6.1	5.5	5.5
			525.902	526.909	1.879	621867	0	0	0				3	13	5	[M+H]+1	471860	556203	578885				5.2	3	5.8	5.2	3	5.8
			469.702	470.71	1.894	517899	0	0	0				3	8	4	[M+H]+1	511640	522854	454039				6.8	2.5	1.4	6.8	2.5	1.4
			212.972	213.98	3.423	4.76287e+06	0	0	0				3	28	12	[M+H]+1	4.02182e+06	2.54888e+06	3.50271e+06	0.7	0.3	0.9	2.9	3.2	3.7	2.9	3.2	3.7
			463.757	464.764	1.898	660965	0	0	0				3	16	6	[M+H]+1	621332	455043	566627				4.1	3.6	3	4.1	3.6	3
			266.09	267.098	4.538	1.61166e+06	0	0	0				3	3	1	[M+H]+1	1.50097e+06	1.5942e+06	1.56124e+06				5	7	5.3	5.3	7	5.3
			345.19	387.224	4.847	1.90773e+06	0	0	0				3	9	4	[M+ACN+H]+1	1.6022e+06	1.79458e+06	1.82549e+06				5.9	5.9	5.3	5.9	5.9	5.3
			360.199	361.206	5.984	1.33573e+06	0	0	0				3	14	5	[M+H]+1	1.03503e+06	1.0375e+06	1.24374e+06				7.2	3.9	4.5	7.2	3.9	4.5
			185.612	186.619	4.206	2.30708e+06	0	0	0				2	22	12	[M+H]+1	2.29733e+06	2.2132e+06	1.51094e+06				3.7		1.7	3.7		2.1
			455.791	456.798	1.877	765574	0	0	0				2	9	4	[M+H]+1	755396	751894	642376				8.3	6.1		8.3	6.1
			292.182	293.19	4.182	2.09042e+06	0	0	0				3	19	7	[M+H]+1	1.4616e+06	1.46754e+06	1.95575e+06				2.3	4.5	4.2	2.6	4.8	4.2
			83.0379	84.0452	3.04	2.71676e+06	0	0	0				3	7	3	[M+H]+1	2.53698e+06	2.36839e+06	2.66155e+06				4.2	4.2	5.3	4.2	4.2	5.3
			184.108	185.116	4.422	2.36941e+06	0	0	0				3	15	7	[M+H]+1	2.09677e+06	1.73145e+06	2.27513e+06				4.2	4.8	4.2	4.2	4.8	4.2
			430.206	431.213	5.246	1.04654e+06	0	0	0				3	26	11	[M+H]+1	579190	942377	917204				2.5	5	7.7	2.8	5	7.7
			272.167	273.174	4.168	942693	0	0	0				3	14	5	[M+H]+1	905430	727220	766836				2.3	6.1	4.5	2.3	6.1	4.5
			261.132	262.14	4.276	2.60041e+06	0	0	0				3	14	5	[M+H]+1	2.079e+06	2.58346e+06	2.01014e+06				4.8	5.3	4.8	4.8	5.3	4.8
			489.226	490.233	10.882	1.87361e+06	0	0	0				3	9	4	[M+H]+1	1.58548e+06	1.80652e+06	1.5941e+06				5.3	3.2	5.3	5.3	3.2	5.3
			213.622	214.629	3.109	1.62979e+06	0	0	0				3	12	4	[M+H]+1	1.2759e+06	1.57908e+06	1.43689e+06				4.5	3.2	3.4	4.5	2.8	3.4
			379.796	380.803	1.881	1.11501e+06	0	0	0				3	11	4	[M+H]+1	1.06958e+06	902427	934802				7.2	4.5	4.5	7.2	4.5	4.5
			151.069	152.076	4.2	1.19085e+06	0	0	0				2	30	14	[M+H]+1	1.1494e+06	637428	1.10777e+06				3.4	3		3.4	3.4
			415.773	416.78	1.887	685144	0	0	0				3	7	3	[M+H]+1	591064	643550	659769				7.4	5.8	7.9	7.4	5.8	7.9
[truncated: 433 more rows]

## Sheet: polar extract negative mode
Name	Formula	Annot. DeltaMass [ppm]	Calc. MW	m/z	RT [min]	Area (Max.)	# ChemSpider Results	# mzCloud Results	# mzVault Results	CSID	mzCloud Best Match	mzVault Best Match	# Usable QC	RSD QC Areas [%]	RSD Corr. QC Areas [%]	Reference Ion	Group Area: yeast_water_RP_neg1	Group Area: yeast_water_RP_neg2	Group Area: yeast_water_RP_neg3	Peak Rating: Matrixblank1.raw (F7)	Peak Rating: Matrixblank2.raw (F8)	Peak Rating: Matrixblank3.raw (F9)	Peak Rating: yeast_water_RP_neg1.raw (F10)	Peak Rating: yeast_water_RP_neg2.raw (F11)	Peak Rating: yeast_water_RP_neg3.raw (F12)	Peak Rating: QCmock.yeast_water_RP_neg1.raw (F13)	Peak Rating: QCmock.yeast_water_RP_neg2.raw (F14)	Peak Rating: QCmock.yeast_water_RP_neg3.raw (F15)
(-)-N-Acetylphenylalanine nist 97.5	C11 H13 N O3	-0.15	207.09	206.082	6.546	2.30489e+07	2	2	2	67404		97.5	3	0	0	[M-H]-1	2.29234e+07	2.29475e+07	2.30471e+07	6.1	6.3	6.8	9.5	9.5	9.5	9.5	9.5	9.5
(1R,3aS,5aR,5bR,9S,11aR)-1-Acetyl-9-hydroxy-5a,5b,8,8,11a-pentamethylicosahydro-3aH-cyclopenta[a]chrysene-3a-carboxylic acid nist 75.9	C29 H46 O4	-0.55	458.339	457.332	11.73	5.79514e+06	0	0	1			75.9	3	5	2	[M-H]-1	5.72324e+06	5.74413e+06	5.26084e+06				7.8	6.7	7.8	7.8	6.7	7.8
(2E)-2-Isopropyl-2-butenedioic acid nist 77.5	C7 H10 O4	0.03	158.058	157.051	5.556	1.31358e+07	1	0	2	4444164		77.5	3	2	1	[M-H]-1	1.24526e+07	1.27474e+07	1.30715e+07	5.3	6.4	4.8	8.9	7.8	7.3	8.9	7.8	7.3
(2E)-2-Isopropyl-2-butenedioic acid nist 94.3	C7 H10 O4	-0.34	158.058	157.051	6.017	2.98818e+08	1	0	2	4444164		94.3	3	2	1	[M-H]-1	2.89487e+08	2.98661e+08	2.96897e+08	8.9	8.4	7.8	9.5	9.5	9.5	9.5	9.5	9.5
(2R)-2,3-Dihydroxypropanoic acid mzcloud 92.8	C3 H6 O4	-0.02	106.027	105.019	2.164	2.40799e+07	2	1	1	732	92.8		3	5	2	[M-H]-1	2.29885e+07	2.17391e+07	2.3657e+07	8.9	7.8	8.9	8.9	9.5	8.9	8.9	9.5	8.9
(2S)-2-Hydroxy-3-(phosphonooxy)propanoic acid nist 91.4	C3 H7 O7 P	0.04	185.993	166.975	2.038	2.21836e+07	3	1	1	388326		91.4	3	17	6	[M-H-H2O]-1	1.59187e+07	2.19617e+07	1.71127e+07	5	6.1	5	6.7	7.8	7.3	6.7	7.8	7.3
(3R)-beta-leucine nist 72.7	C6 H13 N O2	-0.03	131.095	130.087	4	6.06842e+06	5	2	7			72.7	2	14	5	[M-H]-1	4.78408e+06	5.78728e+06	4.62307e+06				4		4	4		4
1,2,3-cyclopropanetricarboxylic acid mzcloud 78.7	C6 H6 O6	0.03	174.016	173.009	3.354	1.67436e+07	2	3	4		78.7		3	13	5	[M-H]-1	1.22015e+07	1.49224e+07	1.58343e+07	8.4	7.8	7.8	7.3	6.2	8.4	7.3	6.2	8.4
1,2,3-cyclopropanetricarboxylic acid mzcloud 80.0	C6 H6 O6	-0.01	174.016	173.009	2.986	1.86328e+07	2	3	4		80		3	5	2	[M-H]-1	1.65342e+07	1.82991e+07	1.69052e+07	5.7	4	5.1	5.1	4	4	5.1	4	4
2,3-Dihydroxy-2-methylbutanoic acid nist 73.0	C5 H10 O4	-0.02	134.058	133.051	3.476	6.64653e+06	2	0	2			73	3	4	2	[M-H]-1	6.24246e+06	6.51896e+06	6.08664e+06			3.7	6.2	6.2	6.2	6.2	6.2	6.2
2,3-Dihydroxy-2-methylbutanoic acid nist 84.6	C5 H10 O4	0.05	134.058	133.051	3.104	2.34473e+07	2	0	2			84.6	3	3	1	[M-H]-1	2.23378e+07	2.32174e+07	2.21309e+07		2.6	3.4	7.8	7.3	7.3	7.8	7.3	7.3
2,3-Dihydroxy-2-methylbutanoic acid nist 85.3	C5 H10 O4	-0.02	134.058	133.051	3.255	4.35394e+07	2	0	2			85.3	3	1	1	[M-H]-1	4.22829e+07	4.29516e+07	4.34914e+07	4.8	3.7	3.7	6.2	6.2	6.7	6.2	6.2	6.7
2,3-Dihydroxy-3-(4H-imidazol-4-yl)propyl dihydrogen phosphate nist 88.1	C6 H11 N2 O6 P	-0.06	238.035	237.028	1.961	2.29633e+07	1	0	1			88.1	3	2	1	[M-H]-1	2.24326e+07	2.21246e+07	2.2873e+07	7.8	7.8	7.8	5.7	4.6	5.7	5.7	4.6	5.7
2-Amino-3-oxo-3H-phenoxazine-1,9-dicarboxylic acid nist 76.0	C14 H8 N2 O6	-0.05	300.038	299.031	7.122	368662	0	0	1			76	3	14	5	[M-H]-1	292591	279198	317900				5.5	5.5	5.5	5.5	5.5	5.5
2-Amino-5-({3-[(2-amino-2-carboxyethyl)disulfanyl]-1-[(carboxymethyl)amino]-1-oxo-2-propanyl}amino)-5-oxopentanoic acid nist 70.2	C13 H22 N4 O8 S2	-0.71	426.088	425.08	2.18	3.8286e+06	0	0	1			70.2	3	5	2	[M-H]-1	3.50491e+06	3.46951e+06	3.75814e+06	6.8	7.9	5	7.8	7.3	7.8	7.8	7.3	7.8
2'-Deoxyadenosine 5'-monophosphate (dAMP) nist 82.6	C10 H14 N5 O6 P	-0.22	331.068	330.061	3.157	1.23595e+07	1	1	0	12079	82.6		3	2	1	[M-H]-1	1.19409e+07	1.20379e+07	1.23579e+07	4.3	2.2	2.7	8.9	8.4	8.9	8.9	8.4	8.9
2'-Deoxyguanosine 5'-monophosphate (dGMP) mzcloud 82.3	C10 H14 N5 O7 P	-0.85	347.063	346.056	3.259	1.22549e+07	3	3	6		82.3		3	1	0	[M-H]-1	1.22504e+07	1.21158e+07	1.22354e+07	2.5	0.3	0.9	7.8	7.8	7.8	7.8	7.8	7.8
2'-Deoxyinosine mzcloud 81.3	C10 H12 N4 O4	-0.06	252.086	251.079	4.588	2.9621e+06	1	1	0		81.3		3	2	1	[M-H]-1	2.84569e+06	2.96124e+06	2.91885e+06				9.5	9.5	8.4	9.5	9.5	8.4
2-Ethyl-3-oxo-1,2,3,4-tetrahydro-6-quinoxalinecarboxylic acid nist 80.2	C11 H12 N2 O3	0	220.085	219.078	4.367	1.92653e+07	0	0	1			80.2	3	4	2	[M-H]-1	1.79701e+07	1.7925e+07	1.90992e+07	6.8	6.5	3	8.4	8.9	9.5	8.4	8.9	9.5
2-Hydroxy-4-methylthiobutanoic acid mzcloud 85.5	C5 H10 O3 S	0.12	150.035	149.028	5.307	8.4965e+06	0	1	0		85.5		3	1	0	[M-H]-1	8.39309e+06	8.4961e+06	8.4827e+06				9.5	8.9	9.5	9.5	8.9	9.5
2-Isopropylmalic acid mzcloud 91.4	C7 H12 O5	1.12	176.069	175.061	5.607	3.09765e+09	2	2	2	4444155	91.4		3	2	1	[M-H]-1	3.00632e+09	3.06816e+09	3.09671e+09	9.5	9.5	9.5	8.9	9.5	9.5	8.9	9.5	9.5
3,3,14,14-Tetramethylhexadecanedioic acid nist 80.4	C20 H38 O4	-0.8	342.277	341.269	11.83	5.11934e+06	0	0	1			80.4	3	3	1	[M-H]-1	4.79674e+06	5.07106e+06	5.07167e+06	3.4	2.1	3.2	7.3	7.8	7.8	7.3	7.8	7.8
3-Amino-4-methylpentanoic acid nist 75.5	C6 H13 N O2	0	131.095	130.087	6.307	1.68202e+06	5	2	7			75.5	3	16	6	[M-H]-1	1.46997e+06	1.82427e+06	1.34623e+06				4.8	4.8	5.3	4.8	4.8	5.3
3-Aminopentanoic acid nist 72.3	C5 H11 N O2	0.06	117.079	116.072	2.395	3.59611e+07	4	1	1			72.3	3	11	4	[M-H]-1	2.93652e+07	3.52357e+07	2.904e+07	3.7	4	3.5	6.2	6.7	6.7	6.2	6.7	6.7
3-Aminosalicylic acid nist 83.9	C7 H7 N O3	0.12	153.043	152.035	5.2	3.34453e+06	1	4	8			83.9	3	9	3	[M-H]-1	2.76986e+06	3.01638e+06	3.32574e+06		3.3		8.9	8.4	7.3	8.9	8.4	7.3
3-Coumaric acid nist 74.8	C9 H8 O3	0.14	164.047	163.04	3.23	1.79718e+06	2	3	10			74.8	3	2	1	[M-H]-1	1.7878e+06	1.76439e+06	1.72731e+06				5.9	6.4	5.9	5.9	6.4	5.9
3'-Dephosphocoenzyme A mzcloud 80.0	C21 H35 N7 O13 P2 S	-0.11	687.149	686.142	4.506	2.52392e+07	2	1	0	392407	80		3	5	2	[M-H]-1	2.51267e+07	2.29868e+07	2.30045e+07				8.4	8.4	8.9	8.4	8.4	8.9
3-Hydroxy-3-methylglutaric acid mzcloud 81.7	C6 H10 O5	0.23	162.053	161.046	4.708	1.55295e+07	1	1	2		81.7		3	3	1	[M-H]-1	1.47463e+07	1.53936e+07	1.54592e+07	3.2		2.8	8.9	9.5	8.9	8.9	9.5	8.9
3-hydroxy-glutaric acid nist 81.7	C5 H8 O5	-0.13	148.037	147.03	3.933	1.1702e+08	4	2	2			81.7	3	2	1	[M-H]-1	1.12854e+08	1.1353e+08	1.1606e+08	3.7	1.5		6.2	7.3	6.7	6.2	7.3	6.7
3-Hydroxypentanedioic acid nist 89.1	C5 H8 O5	-0.27	148.037	147.03	3.432	1.19603e+08	4	2	2			89.1	3	1	1	[M-H]-1	1.19285e+08	1.19564e+08	1.1692e+08	3.7	3.2	3.7	8.9	8.9	8.9	8.9	8.9	8.9
3-Methyl-1H-pyrazole-5-carbaldehyde nist 87.3	C5 H6 N2 O	-0.03	110.048	109.041	1.945	2.49812e+07	0	0	4			87.3	3	1	0	[M-H]-1	2.49321e+07	2.43354e+07	2.44354e+07	7.7	8.6	7.7	8.9	8.4	7.8	8.9	8.4	7.8
3-Phenyllactic acid mzcloud 95.7	C9 H10 O3	0.41	166.063	165.056	6.607	5.46335e+07	5	5	10		95.7		3	1	0	[M-H]-1	5.33685e+07	5.45906e+07	5.43428e+07	4.2	4.8	4.2	9.5	9.5	9.5	9.5	9.5	9.5
4,5-Dihydroxyphthalic acid nist 78.4	C8 H6 O6	-0.23	198.016	197.009	4.706	1.82147e+06	0	0	1			78.4	3	1	0	[M-H]-1	1.79206e+06	1.81582e+06	1.81954e+06				7.5	7.5	8	7.5	7.5	8
4-Oxoproline mzcloud 90.3	C5 H7 N O3	0.05	129.043	128.035	2.313	6.39048e+07	2	1	4		90.3		3	19	7	[M-H]-1	4.68901e+07	5.82764e+07	4.04399e+07	7.8	7.3	7.8	5.7	5.1	6.2	5.7	5.1	6.2
4-Oxoproline mzcloud 91.0	C5 H7 N O3	-0.06	129.043	128.035	2.999	1.2765e+08	2	1	4		91		3	13	5	[M-H]-1	9.92019e+07	1.20324e+08	9.4935e+07				6.2	5.7	5.1	6.2	5.7	5.1
5'-S-Methyl-5'-thioadenosine mzcloud 79.7	C11 H15 N5 O3 S	-0.9	297.089	296.082	5.025	2.13662e+06	1	1	0	388321	79.7		3	2	1	[M-H]-1	2.13581e+06	2.09961e+06	2.06939e+06				7.8	9.5	9.5	7.8	9.5	9.5
6-Aminocaproic acid mzcloud 77.0	C6 H13 N O2	0	131.095	130.087	4.281	2.98448e+07	5	2	7		77		3	12	4	[M-H]-1	2.31199e+07	2.92053e+07	2.69917e+07				7.8	6.7	6.7	7.8	6.7	6.7
8-Hydroxy-2-quinolinecarboxaldehyde nist 74.3	C10 H7 N O2	0.53	173.048	172.04	5.716	611468	0	1	4			74.3	3	6	3	[M-H]-1	553020	539300	602009				6.1	7.7	7.7	6.1	7.7	7.7
9-(5-O-Methylpentofuranosyl)-1,9-dihydro-6H-purin-6-one nist 71.8	C11 H14 N4 O5	-0.22	282.096	281.089	4.473	1.26343e+06	0	3	3			71.8	3	3	1	[M-H]-1	1.2405e+06	1.25562e+06	1.18978e+06				8	7.5	7	8	7.5	7
Acetylarginine mzcloud 79.8	C8 H16 N4 O3	-0.09	216.122	215.115	2.977	2.5093e+06	0	2	1		79.8		3	2	1	[M-H]-1	2.43038e+06	2.40237e+06	2.49811e+06		6.5		7.8	7.8	7.8	7.8	7.8	7.8
Acexamic acid nist 70.5	C8 H15 N O3	0.26	173.105	172.098	6.16	3.64489e+06	1	3	1			70.5	3	3	1	[M-H]-1	3.52781e+06	3.61612e+06	3.46384e+06	3.6	2	1.4	9.5	9.5	9.5	9.5	9.5	9.5
Acrylic acid mzcloud 90.8	C3 H4 O2	-0.6	72.0211	71.0139	3.451	4.8699e+06	1	1	0		90.8		3	0	0	[M-H]-1	4.86537e+06	4.8262e+06	4.83343e+06	0.9	0.9	2.5	7.8	7.3	6.2	7.8	7.3	6.2
Acrylic acid mzcloud 97.7	C3 H4 O2	0	72.0211	71.0139	3.167	1.45193e+07	1	1	0		97.7		3	1	0	[M-H]-1	1.44952e+07	1.42943e+07	1.42449e+07	5.3			8.9	8.4	8.9	8.9	8.4	8.9
AC-THR-OH nist 84.5	C6 H11 N O4	0.08	161.069	160.062	3.157	1.27687e+07	2	0	2			84.5	3	3	1	[M-H]-1	1.27495e+07	1.2228e+07	1.21864e+07	2.3	4.5	3	7.3	7.3	8.4	7.3	7.3	8.4
AC-THR-OH nist 87.1	C6 H11 N O4	0.08	161.069	160.062	3.414	5.96845e+06	2	0	1			87.1	3	3	1	[M-H]-1	5.95532e+06	5.8259e+06	5.63053e+06	2.5	2.5	1.7	6.7	7.3	6.2	6.7	7.3	6.2
Adenosine 2'-monophosphate (dimer) nist 89.0	C10 H14 N5 O7 P	999999	694.126	693.119	2.973	3.17063e+07	0	0	5			89	3	4	1	[M-H]-1	3.01074e+07	2.95647e+07	3.14974e+07				9.5	8.9	9.5	9.5	8.9	9.5
Adenosine 2'-monophosphate (dimer) nist 90.0	C10 H14 N5 O7 P	999999	694.126	693.119	2.211	1.72749e+07	0	0	5			90	3	2	1	[M-H]-1	1.71737e+07	1.69565e+07	1.67006e+07	5.2	6.5	7.1	8.9	8.4	9.5	8.9	8.4	9.5
Adenosine 3'-monophosphate nist 86.0	C10 H14 N5 O7 P	-0.73	347.063	346.056	4.171	2.28112e+06	3	3	6			86	3	9	3	[M-H]-1	1.99008e+06	1.92258e+06	2.2342e+06	6	0.9	1.1	6.7	5.7	6.2	6.7	5.7	6.2
Adenosine 5'-monophosphate mzcloud 86.5	C10 H14 N5 O7 P	-1.17	347.063	346.055	2.213	3.11107e+08	3	3	6	5858	86.5		3	1	0	[M-H]-1	3.10584e+08	3.10371e+08	3.05668e+08	10	9.5	9.5	8.9	8.9	8.9	8.9	8.9	8.9
Adenosine 5'-monophosphate mzcloud 87.0	C10 H14 N5 O7 P	-1.44	347.063	346.055	2.974	4.36896e+08	3	3	6	5858	87		3	2	1	[M-H]-1	4.25233e+08	4.20731e+08	4.34727e+08	9.5	8.9	9.5	9.5	8.9	9.5	9.5	8.9	9.5
Adenosine diphosphate (ADP) mzcloud 81.6	C10 H15 N5 O10 P2	-0.38	427.029	426.022	2.416	3.43329e+07	3	2	1	5800	81.6		3	11	4	[M-H]-1	2.63625e+07	3.27235e+07	3.01386e+07	7.8	3.7	7.8	6.2	5.7	6.7	6.2	5.7	6.7
Adenosine diphosphate ribose nist 90.9	C15 H23 N5 O14 P2	-0.34	559.071	540.054	2.214	1.37754e+07	3	1	1	30975		90.9	3	3	1	[M-H-H2O]-1	1.37443e+07	1.36987e+07	1.30408e+07	8	7.5	7.5	6.7	6.7	8.9	6.7	6.7	8.9
Adenosine mzcloud 86.0	C10 H13 N5 O4	-0.66	267.097	312.095	4.191	8.35518e+07	2	1	1	54923	86		3	2	1	[M+FA-H]-1	8.26605e+07	8.33984e+07	7.99365e+07	7.3	7.3	7.5	9.5	9.5	9.5	9.5	9.5	9.5
Adenosine triphosphate (ATP) mzcloud 91.6	C10 H16 N5 O13 P3	-0.31	506.996	505.988	2.223	4.07945e+07	2	3	2	5742	91.6		3	5	2	[M-H]-1	4.01741e+07	3.82023e+07	3.67869e+07	1.7		2.7	6.2	6.2	6.7	6.2	6.2	6.7
ADP-D-ribose nist 71.3	C15 H23 N5 O14 P2	-0.01	559.072	558.064	4.147	1.45947e+06	3	0	1	30975		71.3	3	6	2	[M-H]-1	1.42697e+06	1.32917e+06	1.30084e+06				2.6	1.5	2.1	2.6	1.5	2.1
Asn-Leu nist 90.1	C10 H19 N3 O4	-0.02	245.138	244.13	4.872	6.86605e+06	0	0	3			90.1	3	2	1	[M-H]-1	6.86491e+06	6.68172e+06	6.86473e+06	4.3			8.4	9.5	9.5	8.4	9.5	9.5
Asn-Leu nist 90.5	C10 H19 N3 O4	-0.17	245.138	244.13	4.757	9.49535e+06	0	0	3			90.5	3	1	1	[M-H]-1	9.24358e+06	9.29446e+06	9.49251e+06				7.3	8.9	6.7	7.3	8.9	6.7
Asn-Trp nist 82.5	C15 H18 N4 O4	-0.06	318.133	317.126	5.439	1.56067e+06	0	0	1			82.5	3	2	1	[M-H]-1	1.49977e+06	1.55976e+06	1.50951e+06				7.5	7.5	7	7.5	7.5	7
beta-Alanylleucine nist 71.2	C9 H18 N2 O3	-0.07	202.132	201.124	4.34	3.07541e+06	0	0	1			71.2	3	21	8	[M-H]-1	2.13492e+06	2.11025e+06	2.92678e+06	2.2	1.4	2.5	5.7	4	6.2	5.7	4	6.2
beta-Alanylleucine nist 77.2	C9 H18 N2 O3	0.08	202.132	201.124	4.793	4.58264e+06	0	0	1			77.2	3	1	0	[M-H]-1	4.53609e+06	4.57723e+06	4.58207e+06	3.8	4.9	4.9	9.5	9.5	9.5	9.5	9.5	9.5
beta-Alanylleucine nist 83.0	C9 H18 N2 O3	0.13	202.132	201.124	4.959	1.05774e+07	0	0	1			83	3	2	1	[M-H]-1	1.01903e+07	1.03316e+07	1.05593e+07	6.1	7.2	6.6	9.5	8.9	9.5	9.5	8.9	9.5
beta-Ala-Phe nist 77.2	C12 H16 N2 O3	-0.02	236.116	235.109	5.21	2.89752e+06	0	0	1			77.2	3	2	1	[M-H]-1	2.77377e+06	2.89003e+06	2.89675e+06				8.9	8.4	8.9	8.9	8.4	8.9
Citric acid mzcloud 85.1	C6 H8 O7	-0.57	192.027	191.02	3.121	8.07167e+08	2	2	4	305	85.1		3	1	1	[M-H]-1	7.84301e+08	7.88125e+08	8.06451e+08	9.5	8.9	9.5	9.5	10	9.5	9.5	10	9.5
Coenzyme A mzcloud 80.5	C21 H36 N7 O16 P3 S	-0.21	767.115	766.108	4.272	5.3341e+07	1	1	1	6557	80.5		3	1	0	[M-H]-1	5.20241e+07	5.33388e+07	5.25061e+07	1.1		0	8.4	8.4	8.9	8.4	8.4	8.9
Cyclic adenosine diphosphate ribose nist 85.9	C15 H21 N5 O13 P2	-0.45	541.061	540.054	3.091	2.08116e+07	0	1	1			85.9	3	2	1	[M-H]-1	2.07666e+07	2.00917e+07	2.03108e+07	7.9	4.7	5.2	8.9	8.4	8.4	8.9	8.4	8.4
Cyclic adenosine diphosphate ribose nist 89.6	C15 H21 N5 O13 P2	-0.34	541.061	540.054	2.209	1.37754e+07	0	1	1			89.6	3	3	1	[M-H]-1	1.37443e+07	1.36987e+07	1.30408e+07	8	7.5	7.5	6.7	6.7	8.9	6.7	6.7	8.9
D-(-)-Fructose mzcloud 81.1	C6 H12 O6	0.01	180.063	179.056	2.112	1.57644e+07	10	5	2		81.1		3	5	2	[M-H]-1	1.54657e+07	1.41558e+07	1.54967e+07	5.7	5.7	5.7	7.3	6.7	7.3	7.3	6.7	7.3
D-(-)-Mannitol mzcloud 79.9	C6 H14 O6	-0.08	182.079	181.072	2.012	7.41922e+06	4	3	0	5576	79.9		3	9	3	[M-H]-1	6.01357e+06	7.22556e+06	6.42586e+06	4.2	5.3	5.9	7.3	6.2	6.7	7.3	6.2	6.7
D-(+)-Malic acid mzcloud 98.5	C4 H6 O5	-0.37	134.021	133.014	2.299	1.20089e+09	1	3	2	193317	98.5		3	2	1	[M-H]-1	1.20029e+09	1.17425e+09	1.14875e+09	8.4	8.4	7.3	8.4	8.9	7.8	8.4	8.9	7.8
D-(+)-Tryptophan mzcloud 91.8	C11 H12 N2 O2	-0.4	204.09	203.083	5.178	3.75603e+08	2	2	5	6066	91.8		3	1	0	[M-H]-1	3.70241e+08	3.75588e+08	3.74835e+08	3.9	5.3	5.9	9.5	9.5	9.5	9.5	9.5	9.5
D-alpha-Glutamyl-D-tryptophan nist 75.3	C16 H19 N3 O5	0.27	333.133	332.125	5.699	986647	0	0	1			75.3	3	2	1	[M-H]-1	985768	963392	949857				7	9.1	9.1	7	9.1	9.1
D-Aspartatic acid nist 83.9	C4 H7 N O4	-0.06	133.037	132.03	2.264	4.22745e+07	1	1	3	5745		83.9	3	12	5	[M-H]-1	3.6982e+07	3.25509e+07	4.17604e+07	7.5	7.5	7.5	6.7	7.3	7.3	6.7	7.3	7.3
D-Aspartatic acid nist 98.0	C4 H7 N O4	-0.03	133.037	132.03	1.959	1.60996e+08	1	1	3	5745		98	3	2	1	[M-H]-1	1.59531e+08	1.53048e+08	1.55723e+08	8.9	9.5	9.5	6.2	6.7	6.7	6.2	6.7	6.7
Desthiobiotin mzcloud 74.6	C10 H18 N2 O3	0.03	214.132	213.124	4.353	5.89372e+06	1	2	2	392787	74.6		3	2	1	[M-H]-1	5.63676e+06	5.68082e+06	5.88997e+06	0.9	1.6	1.6	7.3	5.7	5.7	7.3	5.7	5.7
DL-Arginine mzcloud 87.8	C6 H14 N4 O2	-0.31	174.112	173.104	1.942	2.59184e+08	1	1	0	6082	87.8		3	1	0	[M-H]-1	2.59076e+08	2.56683e+08	2.55626e+08	6.2	6.2	7.3	9.5	9.5	9.5	9.5	9.5	9.5
D-Leucyl-N~5~-(diaminomethylene)-L-ornithine nist 79.9	C12 H25 N5 O3	-0.2	287.196	286.188	3.122	3.32599e+06	0	0	1			79.9	3	20	9	[M-H]-1	3.05748e+06	2.23251e+06	3.25769e+06				7.8	5.7	7.8	7.8	5.7	7.8
D-Myoinositol 4-phosphate nist 91.3	C6 H13 O9 P	-0.12	260.03	259.022	1.841	4.19149e+06	17	6	5	17215924		91.3	3	5	2	[M-H]-1	3.77252e+06	4.03556e+06	4.1482e+06	2.8	5.8		7.3	8.4	7.3	7.3	8.4	7.3
D-Ribulose 1,5-bisphosphate nist 78.4	C5 H12 O11 P2	0.11	309.986	308.978	2.18	3.63707e+06	0	0	1			78.4	3	6	3	[M-H]-1	3.55651e+06	3.2309e+06	3.61371e+06				7.3	5.1	6.2	7.3	5.1	6.2
Flavin adenine dinucleotide (FAD) mzcloud 74.4	C27 H33 N9 O15 P2	-0.36	785.157	784.15	5.023	3.91294e+07	1	1	0	559059	74.4		3	2	1	[M-H]-1	3.74103e+07	3.9123e+07	3.78354e+07	1.6	3	2.2	9.5	8.9	9.5	9.5	8.9	9.5
Flavin mononucleotide (FMN) mzcloud 88.0	C17 H21 N4 O9 P	-0.86	456.104	455.097	5.303	6.56714e+07	1	1	0	559060	88		3	3	1	[M-H]-1	6.44416e+07	6.47907e+07	6.24457e+07	7.4	5.8	5.2	9.5	9.5	9.5	9.5	9.5	9.5
Fumaric acid mzcloud 92.1	C4 H4 O4	-0.1	116.011	115.004	2.302	4.99306e+07	1	2	4	10197150	92.1		3	3	1	[M-H]-1	4.89013e+07	4.67693e+07	4.98483e+07	5.3		5.3	7.3	7.3	7.8	7.3	7.3	7.8
Gln-Ile nist 74.1	C11 H21 N3 O4	-0.14	259.153	258.146	4.189	1.45341e+06	0	0	2			74.1	3	19	7	[M-H]-1	1.37281e+06	1.07983e+06	1.01826e+06				6.4	6.4	7	6.4	6.4	7
Gln-Phe nist 82.9	C14 H19 N3 O4	0.07	293.138	292.13	5.116	1.4846e+06	0	0	1			82.9	3	5	2	[M-H]-1	1.34787e+06	1.41505e+06	1.48117e+06				8	7	7	8	7	7
Glu-Leu nist 79.8	C11 H20 N2 O5	0.07	260.137	259.13	5.006	7.65759e+06	0	0	2			79.8	3	0	0	[M-H]-1	7.58679e+06	7.65661e+06	7.63806e+06	1.4	0.3	2.7	9.5	9.5	9.5	9.5	9.5	9.5
Glu-Leu nist 85.2	C11 H20 N2 O5	-0.08	260.137	259.13	4.289	1.25152e+07	0	0	3			85.2	3	4	2	[M-H]-1	1.1555e+07	1.23289e+07	1.25133e+07	7.6			8.4	9.5	8.9	8.4	9.5	8.9
Glu-Leu nist 89.5	C11 H20 N2 O5	0.03	260.137	259.13	4.856	3.86983e+06	0	0	3			89.5	3	3	1	[M-H]-1	3.86314e+06	3.65847e+06	3.64508e+06	1.4	0.3	2.7	8.9	8.4	7.8	8.9	8.4	7.8
Glutaconic acid mzcloud 78.1	C5 H6 O4	0.12	130.027	129.019	3.043	1.90371e+07	1	4	4		78.1		3	7	3	[M-H]-1	1.64026e+07	1.85067e+07	1.87464e+07				6.7	4	4	6.7	4	4
Glycyl-L-leucine mzcloud 89.0	C8 H16 N2 O3	-0.14	188.116	187.109	4.837	3.21592e+07	1	1	0		89		3	3	1	[M-H]-1	3.18105e+07	3.05182e+07	3.04451e+07	2.6	2.8	2.8	9.5	9.5	9.5	9.5	9.5	9.5
Glyoxylic acid mzcloud 96.9	C2 H2 O3	0.12	74.0004	72.9931	6.356	4.29814e+06	1	1	0	740	96.9		3	2	1	[M-H]-1	4.10961e+06	4.18184e+06	4.29569e+06	2.2	6.5	4.9	8.9	8.4	9.5	8.9	8.4	9.5
Guanosine 5'-diphosphate (GDP) mzcloud 89.8	C10 H15 N5 O11 P2	-0.67	443.024	442.017	2.215	7.21134e+07	1	1	1	8630	89.8		3	0	0	[M-H]-1	7.148e+07	7.15221e+07	7.20958e+07	7.8	7.5	7	7.8	7.3	8.9	7.8	7.3	8.9
Guanosine 5'-diphosphate (GDP) mzcloud 90.4	C10 H15 N5 O11 P2	-0.67	443.024	442.017	2.616	4.10299e+07	1	1	1	8630	90.4		3	14	6	[M-H]-1	3.9073e+07	3.23004e+07	3.10709e+07	2.6	3.2	2.8	8.4	8.4	8.4	8.4	8.4	8.4
Guanosine monophosphate (GMP) mzcloud 86.7	C10 H14 N5 O8 P	-1.21	363.058	362.05	2.978	1.25888e+08	2	1	1	6545	86.7		3	3	1	[M-H]-1	1.22181e+08	1.19229e+08	1.25133e+08	9.5	8.6	8.6	9.5	9.5	8.9	9.5	9.5	8.9
Guanosine monophosphate (GMP) mzcloud 87.4	C10 H14 N5 O8 P	-1.06	363.058	362.05	2.218	1.17607e+08	2	1	1	6545	87.4		3	2	1	[M-H]-1	1.13497e+08	1.17385e+08	1.14369e+08	9.5	9.5	10	9.5	9.5	9.5	9.5	9.5	9.5
Guanosine mzcloud 81.2	C10 H13 N5 O5	-0.2	283.092	282.084	3.258	6.14943e+06	1	1	0	6544	81.2		3	8	3	[M-H]-1	5.4511e+06	5.31396e+06	6.05518e+06				6.7	6.7	6.7	6.7	6.7	6.7
Guanosine mzcloud 84.6	C10 H13 N5 O5	-0.17	283.092	282.084	4.213	1.40928e+07	1	1	1	6544	84.6		3	2	1	[M-H]-1	1.37713e+07	1.40538e+07	1.36649e+07	7.2	6.1	5.5	10	9.5	8.9	10	9.5	8.9
Guanosine triphosphate (GTP) mzcloud 79.7	C10 H16 N5 O14 P3	-0.28	522.991	521.983	2.232	1.36571e+07	2	1	1	6569	79.7		3	4	2	[M-H]-1	1.35891e+07	1.26923e+07	1.34708e+07				6.7	6.2	5.7	6.7	6.2	5.7
Hypoxanthine mzcloud 88.9	C5 H4 N4 O	0	136.039	135.031	3.019	1.81533e+07	1	3	4		88.9		2	6	2	[M-H]-1	1.71013e+07	1.79048e+07	1.62193e+07				5.1		3.5	5.1		3.5
Hypoxanthine mzcloud 91.8	C5 H4 N4 O	-0.22	136.038	135.031	3.173	1.33805e+08	1	3	4		91.8		3	4	2	[M-H]-1	1.22161e+08	1.33571e+08	1.2774e+08	6.7	7	7.5	9.5	8.9	8.9	9.5	8.9	8.9
ile-gly-ile nist 82.8	C14 H27 N3 O4	0.04	301.2	300.193	5.874	709942	0	1	2			82.8	3	3	1	[M-H]-1	668145	708445	691331				6.6	7	7	6.6	7	7
Indole-3-lactic acid mzcloud 75.5	C11 H11 N O3	-0.47	205.074	204.067	6.684	815770	0	2	0		75.5		3	9	3	[M-H]-1	694904	710681	811506			0.5	5.9	5.9	4.8	5.9	5.9	4.8
IOX1 nist 92.7	C10 H7 N O3	0.09	189.043	188.035	5.334	4.38559e+06	1	3	8			92.7	3	3	1	[M-H]-1	4.16135e+06	4.22522e+06	4.37978e+06	3	6.3	5.2	8.9	8.9	9.5	8.9	8.9	9.5
Isocitric acid mzcloud 89.4	C6 H8 O7	-0.06	192.027	191.02	2.248	1.26252e+07	2	2	4	1161	89.4		3	2	1	[M-H]-1	1.23914e+07	1.25486e+07	1.20954e+07	6.4			4.6	3.5	5.1	4.6	3.5	5.1
Juglone nist 76.5	C10 H6 O3	0.04	174.032	173.024	7.291	828914	0	1	3			76.5	3	5	2	[M-H]-1	814656	808168	757572	7.6	8.2	5.4	7.5	7.5	7.5	7.5	7.5	7.5
L-(+)-Lactic acid mzcloud 93.7	C3 H6 O3	-0.21	90.0317	89.0244	2.788	2.93004e+08	4	2	0	96860	93.7		3	2	1	[M-H]-1	2.84769e+08	2.92161e+08	2.83775e+08				7.8	7.8	7.8	7.8	7.8	7.8
L-(+)-Leucic Acid nist 95.1	C6 H12 O3	-0.06	132.079	131.071	6.326	5.65404e+07	4	3	3	83753		95.1	3	1	0	[M-H]-1	5.57142e+07	5.5661e+07	5.6337e+07	8.9	8.9	8.9	7.8	7.8	8.4	7.8	7.8	8.4
L-2-Hydroxyglutaric acid nist 94.0	C5 H8 O5	-0.09	148.037	147.03	3.061	7.10536e+07	4	2	2	42		94	3	0	0	[M-H]-1	7.09694e+07	7.10467e+07	7.07722e+07	6.7	6.2	5.7	7.3	6.7	7.3	7.3	6.7	7.3
Leu-Gly-Gly nist 71.3	C10 H19 N3 O4	-0.12	245.138	244.13	4.276	3.51589e+06	0	0	2			71.3	3	2	1	[M-H]-1	3.5148e+06	3.39739e+06	3.34929e+06				7.3	8.9	8.9	7.3	8.9	8.9
Leu-Val nist 72.3	C11 H22 N2 O3	-0.08	230.163	229.156	5.144	1.27458e+07	0	0	1			72.3	3	2	1	[M-H]-1	1.23606e+07	1.23388e+07	1.27454e+07	6	2.7		8.9	9.5	9.5	8.9	9.5	9.5
Leu-Val nist 90.9	C11 H22 N2 O3	-0.04	230.163	229.156	4.95	5.8175e+06	0	0	1			90.9	3	3	1	[M-H]-1	5.47126e+06	5.66923e+06	5.81521e+06	1.6			9.5	10	10	9.5	10	10
L-Glutamic acid mzcloud 84.9	C5 H9 N O4	-0.55	147.053	146.046	1.991	1.54102e+09	4	3	3	30572	84.9		3	2	1	[M-H]-1	1.53617e+09	1.49547e+09	1.5388e+09	9.5	9.5	9.5	8.9	9.5	8.9	8.9	9.5	8.9
L-Glutathione (reduced) (dimer) nist 72.3	C10 H17 N3 O6 S	-0.51	307.084	306.076	5.167	3.5581e+06	1	1	1	111188		72.3	3	20	9	[M-H]-1	3.369e+06	2.42632e+06	3.49006e+06				6.7	5.1	6.2	6.7	5.1	6.2
L-Glutathione (reduced) mzcloud 81.9	C10 H17 N3 O6 S	-0.17	307.084	306.076	4.183	6.14167e+06	1	1	1	111188	81.9		3	3	1	[M-H]-1	5.7861e+06	6.073e+06	5.74488e+06	3	3.3	3.8	7.3	7.8	7.8	7.3	7.8	7.8
L-Glutathione (reduced) mzcloud 87.0	C10 H17 N3 O6 S	-1	307.084	306.076	2.309	1.37516e+09	1	1	1	111188	87		3	3	1	[M-H]-1	1.33939e+09	1.30152e+09	1.36334e+09	7.4	6.6	7.2	8.9	8.9	8.4	8.9	8.9	8.4
L-Glutathione (reduced) mzcloud 87.2	C10 H17 N3 O6 S	-1	307.084	306.076	3.038	9.40457e+08	1	1	1	111188	87.2		3	2	1	[M-H]-1	9.33943e+08	9.30157e+08	9.04971e+08	2.5	0.9	1.6	8.4	8.4	8.9	8.4	8.4	8.9
L-Glutathione oxidized mzcloud 88.0	C20 H32 N6 O12 S2	-0.68	612.152	611.144	3.763	3.60565e+08	0	1	0		88		3	5	2	[M-H]-1	3.43563e+08	3.23295e+08	3.57637e+08	7.3	7.8	7.8	8.4	8.4	8.4	8.4	8.4	8.4
L-Glutathione oxidized mzcloud 88.2	C20 H32 N6 O12 S2	-0.07	612.152	611.145	4.173	1.22931e+06	0	1	0		88.2		3	10	3	[M-H]-1	1.18708e+06	996241	1.0227e+06	4.1	5.8	6.3	4.8	6.4	5.9	4.8	6.4	5.9
L-Histidine mzcloud 94.7	C6 H9 N3 O2	-0.2	155.069	154.062	1.946	9.18364e+07	2	1	2	6038	94.7		3	6	2	[M-H]-1	9.02667e+07	8.5418e+07	8.18424e+07	8.8			9.5	8.9	7.3	9.5	8.9	7.3
L-Histidine mzcloud 94.7	C6 H9 N3 O2	-0.17	155.069	154.062	1.904	7.6503e+07	2	1	2	6038	94.7		3	5	2	[M-H]-1	7.52058e+07	7.08096e+07	6.92708e+07	7			8.4	7.3	8.4	8.4	7.3	8.4
L-Phenylalanine mzcloud 94.8	C9 H11 N O2	-0.1	165.079	164.072	4.684	1.44386e+08	2	1	9	5910	94.8		3	1	0	[M-H]-1	1.43892e+08	1.41529e+08	1.41552e+08	5.3	5.3	3.2	9.5	8.9	8.4	9.5	8.9	8.4
L-Saccharopine mzcloud 92.0	C11 H20 N2 O6	-0.11	276.132	275.125	1.975	3.57099e+07	1	1	0	141086	92		3	1	0	[M-H]-1	3.51336e+07	3.50303e+07	3.55242e+07	7.8	7.8	8.9	7.8	7.8	8.9	7.8	7.8	8.9
L-Serine mzcloud 85.3	C3 H7 N O3	0.04	105.043	104.035	1.941	2.47123e+07	2	1	1	5736	85.3		3	2	1	[M-H]-1	2.4622e+07	2.35376e+07	2.39802e+07	2	4.8	3.7	7.8	7.8	7.8	7.8	7.8	7.8
L-Tryptophylglycine nist 85.6	C13 H15 N3 O3	0	261.111	260.104	5.483	1.0996e+07	0	1	2			85.6	3	0	0	[M-H]-1	1.09922e+07	1.09566e+07	1.09942e+07				8.9	9.5	9.5	8.9	9.5	9.5
L-Tryptophyl-L-Threonine nist 82.4	C15 H19 N3 O4	-0.1	305.138	304.13	5.498	2.22695e+06	0	0	1			82.4	3	3	1	[M-H]-1	2.22016e+06	2.10603e+06	2.13711e+06				8.9	8.9	8.9	8.9	8.9	8.9
L-Tyrosine mzcloud 93.6	C9 H11 N O3	-0.26	181.074	180.067	3.232	1.75034e+08	2	4	4	5833	93.6		3	1	0	[M-H]-1	1.70595e+08	1.71615e+08	1.73912e+08	5.1	4.8	5.7	8.9	9.5	8.9	8.9	9.5	8.9
Lumichrome nist 86.4	C12 H10 N4 O2	-0.2	242.08	241.073	6.866	8.54209e+06	0	2	2			86.4	3	8	3	[M-H]-1	7.37402e+06	7.57912e+06	8.53546e+06				9.5	10	10	9.5	10	10
Maleic acid mzcloud 95.3	C4 H4 O4	-0.19	116.011	115.004	3.165	1.00087e+08	1	2	4	10197150		95.3	3	1	0	[M-H]-1	9.90781e+07	9.88634e+07	1.00006e+08	6.2	6.2	6.2	8.9	8.9	9.5	8.9	8.9	9.5
Maleic acid nist 83.8	C4 H4 O4	-0.02	116.011	115.004	3.473	3.04773e+07	1	2	2	10197150		83.8	3	1	0	[M-H]-1	3.04407e+07	2.9809e+07	3.0081e+07	5.9	5.3	4.8	8.9	8.4	8.9	8.9	8.4	8.9
N-Acetyl-D-alloisoleucine mzcloud 87.8	C8 H15 N O3	0.17	173.105	172.098	6.308	8.7388e+06	1	4	2		87.8		3	1	0	[M-H]-1	8.52822e+06	8.73159e+06	8.68252e+06	3.6	4.1	4.7	9.5	9.5	9.5	9.5	9.5	9.5
N-Acetyl-D-galactosamine-6-phosphate nist 90.8	C8 H16 N O9 P	-0.23	301.056	300.049	2.028	3.43128e+07	4	1	1			90.8	3	7	3	[M-H]-1	3.1023e+07	3.38897e+07	2.97459e+07	7.8	6.7	7.8	8.4	8.4	8.9	8.4	8.4	8.9
N-Acetyl-DL-glutamic acid mzcloud 84.9	C7 H11 N O5	-0.02	189.064	188.056	3.564	3.39384e+07	1	1	0	64077	84.9		3	9	3	[M-H]-1	3.36319e+07	2.90408e+07	2.92836e+07	2.3	2.3	1.2	7.8	7.8	7.8	7.8	7.8	7.8
N-Acetyl-DL-glutamic acid mzcloud 91.1	C7 H11 N O5	-0.22	189.064	188.056	3.173	7.9609e+07	1	1	0	64077	91.1		3	3	1	[M-H]-1	7.87105e+07	7.50679e+07	7.49442e+07	5.5	3.4	1.2	9.5	9.5	9.5	9.5	9.5	9.5
N-Acetyl-DL-tryptophan mzcloud 74.8	C13 H14 N2 O3	0.12	246.1	245.093	6.648	2.57083e+06	1	2	1	388950	74.8		3	3	1	[M-H]-1	2.44016e+06	2.43031e+06	2.55409e+06				9.5	8.9	9.5	9.5	8.9	9.5
N-Acetyl-L-methionine mzcloud 90.4	C7 H13 N O3 S	0.16	191.062	190.054	5.443	2.52071e+07	1	2	0	5360153	90.4		3	1	0	[M-H]-1	2.46611e+07	2.52065e+07	2.50137e+07				9.5	9.5	9.5	9.5	9.5	9.5
N-Acetyl-L-tyrosine mzcloud 92.5	C11 H13 N O4	0.04	223.084	222.077	5.264	1.91588e+07	1	2	1	746143	92.5		3	1	0	[M-H]-1	1.86634e+07	1.88483e+07	1.91531e+07	4.7	4.7	5.2	9.5	9.5	9.5	9.5	9.5	9.5
N-Acetylvaline nist 91.7	C7 H13 N O3	0.18	159.09	158.082	5.414	2.54544e+06	1	3	1	68945		91.7	3	2	1	[M-H]-1	2.5417e+06	2.54177e+06	2.45816e+06	2.8	0.9	3	8.9	8.9	8.9	8.9	8.9	8.9
N-Ethylglycine mzcloud 88.1	C4 H9 N O2	0.04	103.063	102.056	1.991	2.5755e+07	3	3	4		88.1		3	1	0	[M-H]-1	2.57358e+07	2.52497e+07	2.56691e+07	7.5	7	6.4	8.9	7.8	8.4	8.9	7.8	8.4
Orotic acid nist 87.8	C5 H4 N2 O4	-0.09	156.017	155.01	2.623	6.39279e+07	1	1	2	942		87.8	3	6	2	[M-H]-1	6.35544e+07	5.73298e+07	5.90074e+07	3.9	0.7	1.7	7.8	7.8	7.8	7.8	7.8	7.8
Orotic acid nist 93.1	C5 H4 N2 O4	-0.31	156.017	155.01	2.258	4.97913e+08	1	1	2	942		93.1	3	2	1	[M-H]-1	4.86463e+08	4.79441e+08	4.97634e+08	9.5	8.9	9.5	10	7.8	10	10	7.8	10
Orotidine 5'-monophosphate mzcloud 72.5	C10 H13 N2 O11 P	-0.68	368.025	367.018	1.831	9.92439e+06	1	1	0	141140	72.5		3	2	1	[M-H]-1	9.67891e+06	9.89276e+06	9.46048e+06		3.4	2.8	9.5	7.3	7.8	9.5	7.3	7.8
Orotidine mzcloud 75.6	C10 H12 N2 O8	-0.97	288.059	287.052	2.137	1.97024e+09	0	1	0		75.6		3	2	1	[M-H]-1	1.93402e+09	1.96909e+09	1.90306e+09	9.5	9.5	9.5	8.4	8.4	8.9	8.4	8.4	8.9
pantetheine nist 76.1	C11 H22 N2 O4 S	0.02	278.13	277.123	5.86	674529	0	0	1			76.1	3	2	1	[M-H]-1	652108	640393	670086	2.7	2.2	3.3	3.9	7.2	6.6	3.9	7.2	6.6
pantetheine nist 81.9	C11 H22 N2 O4 S	-1.02	278.13	277.122	5.519	1.35727e+06	0	0	1			81.9	3	7	3	[M-H]-1	1.31484e+06	1.25831e+06	1.1615e+06	4.3	2		4.8	7.5	5.3	4.8	7.5	5.3
pantetheine nist 81.9	C11 H22 N2 O4 S	-0.17	278.13	277.123	5.385	1.86651e+07	0	0	1			81.9	3	1	0	[M-H]-1	1.84047e+07	1.86644e+07	1.85569e+07	5.4	2.2	0.5	9.5	9.5	9.5	9.5	9.5	9.5
pantetheine nist 90.6	C11 H22 N2 O4 S	-0.04	278.13	277.123	5.285	1.35303e+06	0	0	1			90.6	3	5	2	[M-H]-1	1.25659e+06	1.23846e+06	1.33854e+06		3.3		7.5	5.9	5.9	7.5	5.9	5.9
pantoic acid nist 75.0	C6 H12 O4	0.05	148.074	147.066	4.502	2.98163e+07	3	1	3	388387		75	3	1	0	[M-H]-1	2.96733e+07	2.936e+07	2.90227e+07	4.8	4.2	4.2	8.9	8.9	8.9	8.9	8.9	8.9
Pantothenic acid mzcloud 90.6	C9 H17 N O5	-0.36	219.111	218.103	4.762	9.14395e+07	1	1	0	6361	90.6		3	2	1	[M-H]-1	8.86698e+07	8.99054e+07	9.14221e+07	7.2	4.5	6.6	8.9	9.5	8.9	8.9	9.5	8.9
Phosphoribosyl pyrophosphate nist 83.2	C5 H13 O14 P3	-0.73	389.952	388.944	1.753	1.04887e+07	1	0	1	7062		83.2	3	4	1	[M-H]-1	9.66834e+06	1.00639e+07	1.0477e+07				8.4	9.5	10	8.4	9.5	10
Porphobilinogen mzcloud 80.8	C10 H14 N2 O4	-0.01	226.095	225.088	4.419	7.62758e+06	1	1	0	995	80.8		3	5	2	[M-H]-1	7.51211e+06	7.32578e+06	6.89966e+06				8.9	8.4	8.9	8.9	8.4	8.9
Prolylleucine mzcloud 79.8	C11 H20 N2 O3	0.02	228.147	227.14	4.976	1.00962e+07	0	3	1		79.8		3	3	1	[M-H]-1	9.64035e+06	1.00435e+07	1.0094e+07	2.2			9.5	9.5	9.5	9.5	9.5	9.5
Prolylleucine mzcloud 83.3	C11 H20 N2 O3	0.07	228.147	227.14	5.149	7.96128e+06	0	3	1		83.3		3	2	1	[M-H]-1	7.93409e+06	7.59547e+06	7.85608e+06				8.9	9.5	8.4	8.9	9.5	8.4
Pyridoxal 5'-phosphate nist 82.8	C8 H10 N O6 P	-0.12	247.025	246.017	2.935	1.81547e+06	1	0	1	1022		82.8	3	8	3	[M-H]-1	1.80159e+06	1.58043e+06	1.55343e+06				4.8	5.3	3.2	4.8	5.3	3.2
Pyridoxal 5'-phosphate nist 93.5	C8 H10 N O6 P	-0.14	247.025	246.017	3.164	4.17761e+07	1	0	1	1022		93.5	3	0	0	[M-H]-1	4.15773e+07	4.17606e+07	4.13993e+07		0.5		8.9	8.4	8.9	8.9	8.4	8.9
Pyruvic acid mzcloud 82.8	C3 H4 O3	0.1	88.0161	87.0088	2.336	1.31713e+08	1	1	0	1031	82.8		3	1	0	[M-H]-1	1.31482e+08	1.29186e+08	1.2901e+08	7.3	7.8	7.8	9.5	8.9	9.5	9.5	8.9	9.5
S-Adenosylhomocysteine mzcloud 85.0	C14 H20 N6 O5 S	-0.88	384.121	383.114	4.175	5.21145e+07	1	1	0	388301	85		3	2	1	[M-H]-1	5.03287e+07	5.08762e+07	5.21093e+07	5.8	4.7	2.2	9.5	9.5	8.9	9.5	9.5	8.9
Ser-Trp nist 78.2	C14 H17 N3 O4	0.02	291.122	290.115	5.419	1.40519e+06	0	0	2			78.2	3	1	1	[M-H]-1	1.39824e+06	1.4017e+06	1.36995e+06				8.6	8	9.1	8.6	8	9.1
Succinic acid nist 84.0	C4 H6 O4	-0.26	118.027	117.019	3.806	4.58478e+08	2	3	1	1078		84	3	1	1	[M-H]-1	4.47432e+08	4.482e+08	4.56216e+08	6.7	5.7	5.7	7.3	8.4	6.7	7.3	8.4	6.7
Succinic acid nist 87.7	C4 H6 O4	-0.28	118.027	117.019	3.439	4.62437e+08	2	3	1	1078		87.7	3	2	1	[M-H]-1	4.567e+08	4.61419e+08	4.45435e+08		6.7		7.3	6.7	6.2	7.3	6.7	6.2
Threonine mzcloud 89.1	C4 H9 N O3	-0.02	119.058	118.051	1.956	4.20864e+07	4	3	1	89699	89.1		3	4	2	[M-H]-1	4.14888e+07	3.88523e+07	4.11521e+07	5.1	4.6	4.2	7.8	8.4	8.4	7.8	8.4	8.4
Thymidine 5'-diphosphate mzcloud 77.9	C10 H16 N2 O11 P2	-0.76	402.023	401.015	2.985	2.2988e+06	1	1	0	144320	77.9		3	12	5	[M-H]-1	1.84986e+06	2.29323e+06	1.89444e+06				7.8	6.7	7.3	7.8	6.7	7.3
Trimethylpyruvic acid nist 87.3	C6 H10 O3	0.02	130.063	129.056	6.005	2.29421e+07	3	0	3			87.3	3	1	1	[M-H]-1	2.23321e+07	2.28054e+07	2.29043e+07	5.3	3.7	5.9	9.5	9.5	8.9	9.5	9.5	8.9
Trimethylpyruvic acid nist 88.7	C6 H10 O3	0.29	130.063	129.056	5.728	1.62661e+07	3	0	3			88.7	3	2	1	[M-H]-1	1.55486e+07	1.62067e+07	1.61778e+07	3.2	2.6		9.5	9.5	9.5	9.5	9.5	9.5
Trimethylpyruvic acid nist 88.7	C6 H10 O3	0.46	130.063	129.056	5.739	1.7392e+07	3	0	3			88.7	3	1	1	[M-H]-1	1.73666e+07	1.73201e+07	1.69273e+07	3.2	3.2	4.2	9.5	9.5	9.5	9.5	9.5	9.5
UDP-N-acetylglucosamine mzcloud 95.9	C17 H27 N3 O17 P2	-0.36	607.081	606.074	2.117	5.79913e+07	1	1	0	393240	95.9		3	16	6	[M-H]-1	4.77744e+07	5.53449e+07	4.1855e+07	8	7	7.5	7.8	9.5	9.5	7.8	9.5	9.5
uracil arabinose-5'-phosphate (dimer) nist 84.9	C9 H13 N2 O9 P	1e+06	648.072	647.065	2.647	1.08302e+06	0	0	1			84.9	3	3	1	[M-H]-1	1.08105e+06	1.05858e+06	1.02694e+06				7	6.4	6.4	7	6.4	6.4
uracil arabinose-5'-phosphate (dimer) nist 93.3	C9 H13 N2 O9 P	1e+06	648.072	647.064	2.209	1.37368e+07	0	0	1			93.3	3	2	0	[M-H]-1	1.37359e+07	1.34004e+07	1.33473e+07				9.5	8.9	9.5	9.5	8.9	9.5
uracil arabinose-5'-phosphate nist 98.0	C9 H13 N2 O9 P	-0.52	324.036	323.028	2.645	1.37312e+08	2	1	2			98	3	6	2	[M-H]-1	1.28579e+08	1.22566e+08	1.35477e+08	7	7	5.9	8.4	9.5	8.9	8.4	9.5	8.9
Uracil mzcloud 78.1	C4 H4 N2 O2	-0.38	112.027	111.02	2.136	1.53972e+08	1	2	3	1141	78.1		3	3	1	[M-H]-1	1.53847e+08	1.48298e+08	1.46696e+08	7.3	4.6	5.1	7.3	7.8	7.3	7.3	7.8	7.3
Uracil mzcloud 87.8	C4 H4 N2 O2	-0.04	112.027	111.02	2.623	5.13443e+07	1	3	3	1141	87.8		3	3	1	[M-H]-1	4.82351e+07	5.11264e+07	4.99991e+07				5.1	5.7	5.7	5.1	5.7	5.7
Uracil mzcloud 89.8	C4 H4 N2 O2	-0.1	112.027	111.02	2.387	1.09657e+08	1	3	3	1141	89.8		3	2	1	[M-H]-1	1.04956e+08	1.06364e+08	1.09489e+08				5.1	4.6	5.7	5.1	4.6	5.7
Uracil mzcloud 89.8	C4 H4 N2 O2	-0.07	112.027	111.02	2.259	1.87513e+08	1	3	3	1141	89.8		3	2	1	[M-H]-1	1.86519e+08	1.80965e+08	1.83949e+08	7.3	6.7	7.3	7.8	6.7	7.3	7.8	6.7	7.3
Uracil mzcloud 90.9	C4 H4 N2 O2	-0.11	112.027	111.02	2.981	7.85886e+07	1	3	3	1141	90.9		3	4	2	[M-H]-1	7.84252e+07	7.67461e+07	7.21355e+07	7	6.2	5.9	8.9	8.4	8.9	8.9	8.4	8.9
uridine 5′-diphosphate nist 81.3	C9 H14 N2 O12 P2	-0.57	404.002	402.995	2.375	5.60174e+06	1	1	2	5809		81.6	3	28	11	[M-H]-1	3.12939e+06	5.41919e+06	5.03109e+06				3.5	5.7	5.7	3.5	5.7	5.7
uridine 5′-diphosphate nist 89.2	C9 H14 N2 O12 P2	-0.77	404.002	402.995	2.043	3.25055e+07	1	1	2	5809		89.2	3	10	4	[M-H]-1	2.74413e+07	3.22437e+07	2.80272e+07	4.8	5.9	6.4	7.8	7.8	7.8	7.8	7.8	7.8
Uridine 5'-diphosphogalactose nist 79.8	C15 H24 N2 O17 P2	-0.49	566.055	565.047	2.032	3.88676e+06	4	1	0	35013020	79.8		3	6	2	[M-H]-1	3.50484e+06	3.80345e+06	3.42086e+06	6.1	3.4	3.4	7.3	6.7	7.3	7.3	6.7	7.3
Uridine 5'-triphosphate nist 86.2	C9 H15 N2 O15 P3	-0.16	483.968	482.961	2.258	2.25642e+06	1	0	1	5903		86.2	2	17	8	[M-H]-1	2.15864e+06	2.19463e+06	1.63359e+06				4.6		3.7	4.6		4
Uridine monophosphate (UMP) mzcloud 90.0	C9 H13 N2 O9 P	-0.35	324.036	323.028	2.211	2.8294e+08	2	1	2		90		3	1	0	[M-H]-1	2.82772e+08	2.79167e+08	2.81852e+08	8.9	8.9	10	8.4	9.5	10	8.4	9.5	10
Uridine mzcloud 80.2	C9 H12 N2 O6	-0.2	244.069	243.062	2.951	1.88055e+07	2	2	0	5807	80.2		3	2	1	[M-H]-1	1.87784e+07	1.81238e+07	1.83964e+07	2.5	1.7		8.4	7.8	8.4	8.4	7.8	8.4
Uridine mzcloud 81.0	C9 H12 N2 O6	-0.2	244.069	243.062	2.136	7.3026e+07	2	2	0	5807	81		3	2	1	[M-H]-1	7.29871e+07	7.07199e+07	7.2469e+07	7.3	3.2	6.7	8.9	8.9	7.3	8.9	8.9	7.3
Uridine mzcloud 87.4	C9 H12 N2 O6	-0.17	244.069	243.062	3.586	1.89147e+07	2	2	0	5807	87.4		3	1	0	[M-H]-1	1.84829e+07	1.88106e+07	1.84435e+07		2.3		7.8	7.3	6.7	7.8	7.3	6.7
val-phe nist 76.4	C14 H20 N2 O3	-0.04	264.147	263.14	5.602	1.39572e+06	0	0	1			76.4	3	7	3	[M-H]-1	1.23721e+06	1.21418e+06	1.37408e+06				8	8	7.5	8	8	7.5
Xanthosine mzcloud 81.8	C10 H12 N4 O6	-0.13	284.076	283.068	4.321	6.18749e+06	1	1	0	58484	81.8		3	0	0	[M-H]-1	6.18778e+06	6.17931e+06	6.1411e+06	1.1	4.3		8.9	7.8	10	8.9	7.8	10
Xanthurenic acid mzcloud 86.0	C10 H7 N O4	0.08	205.038	204.03	5.052	2.26847e+06	1	1	0	5497	86		3	1	0	[M-H]-1	2.2649e+06	2.23195e+06	2.23822e+06				8.9	9.5	9.5	8.9	9.5	9.5
α-Aspartylphenylalanine mzcloud 83.6	C13 H16 N2 O5	-0.15	280.106	279.099	5.24	1.5257e+06	0	1	0		83.6		3	3	1	[M-H]-1	1.4652e+06	1.43519e+06	1.51659e+06				8.6	6.4	7.5	8.6	6.4	7.5
β-Alanine mzcloud 86.3	C3 H7 N O2	0.04	89.0477	88.0404	1.959	4.07964e+07	3	2	0	234	86.3		3	5	2	[M-H]-1	3.68059e+07	3.85642e+07	4.06452e+07	3.2	2.6	3.7	6.7	7.8	6.7	6.7	7.8	6.7
			192.063	191.056	4.236	3.58833e+06	0	0	1				3	4	2	[M-H]-1	3.29316e+06	3.33652e+06	3.48944e+06	4.5	3.4	4.5	8.4	8.4	7.8	8.4	8.4	7.8
			136.037	135.03	2.04	8.4129e+06	0	0	1				3	19	10	[M-H]-1	8.02082e+06	5.54796e+06	7.82218e+06	5.5	5.3	5.3	4.6	5.1	4.6	4.6	5.1	4.6
			148.074	147.066	4.196	3.65097e+07	3	0	1				3	2	1	[M-H]-1	3.64205e+07	3.62098e+07	3.53619e+07	7	4.5	5.5	9.5	9.5	9.5	9.5	9.5	9.5
			164.069	163.061	2.899	2.5439e+06	1	0	2				3	2	1	[M-H]-1	2.46383e+06	2.53804e+06	2.51122e+06	0.9	3.6	2.5	6.7	6.7	7.8	6.7	6.7	7.8
			149.051	148.044	3.054	4.08289e+07	2	0	1				3	9	3	[M-H]-1	3.49296e+07	4.04351e+07	3.50033e+07	3.5			7.3	7.8	7.3	7.3	7.8	7.3
			307.084	306.076	3.755	4.22992e+06	1	0	1				3	28	11	[M-H]-1	2.65117e+06	2.58298e+06	3.99523e+06				4.6	5.7	5.7	4.6	5.7	5.7
			307.084	306.076	6.3	174403	1	0	1				3	8	3	[M-H]-1	148200	152599	169256				3	5.8	0.9	3	5.8	0.9
			307.084	306.077	5.419	3.43356e+06	1	0	1				3	9	3	[M-H]-1	2.94893e+06	3.3364e+06	2.89519e+06				7.3	6.7	7.8	7.3	6.7	7.8
			381.093	380.086	2.105	4.31238e+06	0	0	1				3	16	7	[M-H]-1	4.14526e+06	4.03456e+06	3.18553e+06	6.5			5.1	6.2	7.3	5.1	6.2	7.3
			180.042	179.035	4.818	6.72346e+06	3	0	10				3	2	1	[M-H]-1	6.71388e+06	6.49583e+06	6.48869e+06	2	0.9	2	7.8	7.3	7.3	7.8	7.3	7.3
			273.096	272.089	2.307	6.99538e+06	0	0	1				3	7	3	[M-H]-1	6.8597e+06	6.18853e+06	6.94761e+06	6.3	5.8	5.2	7.8	7.3	7.3	7.8	7.3	7.3
			273.096	272.089	3.032	4.50809e+06	0	0	1				3	4	2	[M-H]-1	4.44545e+06	4.31933e+06	4.14449e+06				6.7	5.7	6.2	6.7	5.7	6.2
			114.068	113.061	6.017	3.60518e+07	3	0	3				3	1	0	[M-H]-1	3.53327e+07	3.56925e+07	3.57635e+07	5.3	4.8	5.3	9.5	8.9	9.5	9.5	8.9	9.5
			114.068	113.061	5.554	1.73963e+07	3	0	2				3	1	1	[M-H]-1	1.69527e+07	1.70386e+07	1.73639e+07	7.5	7.5	7	8.9	8.4	8.9	8.9	8.4	8.9
			212.009	211.001	2.45	2.08802e+06	0	0	7				3	8	3	[M-H]-1	1.88088e+06	2.03637e+06	1.78663e+06				4.6	4	3.2	4.6	4	3.5
			212.009	211.001	2.194	1.97734e+07	0	0	8				3	3	1	[M-H]-1	1.95785e+07	1.86469e+07	1.92626e+07	7.5	8.6	7	9.5	8.9	7.8	9.5	8.9	7.8
			117.043	116.035	2.913	9.71808e+06	2	0	1				3	1	1	[M-H]-1	9.48817e+06	9.68884e+06	9.4139e+06	3.2		1.7	7.8	7.8	7.8	7.8	7.8	7.8
			321.983	320.976	3.427	1.36284e+06	0	0	10				3	4	2	[M-H]-1	1.34479e+06	1.35308e+06	1.26546e+06				5.3	4.8	5.9	5.3	4.8	5.9
			318.144	317.137	10.986	2.60667e+06	0	0	1				2	5	2	[M-H]-1	2.52289e+06	2.47041e+06	2.31097e+06				4		2.4	4		2.4
			185.962	184.955	3.127	5.09663e+06	0	0	1				3	17	6	[M-H]-1	4.61689e+06	3.55973e+06	3.79646e+06	5.5	5.5	5	5.1	4.6	5.7	5.1	4.6	5.7
			229.074	228.067	7.419	81460.2	0	0	2				3	6	2	[M-H]-1	74217	82402.3	80182.2				4.1	2.5	6.3	4.1	2.5	6.3
			102.032	101.024	2.375	1.49357e+07	2	0	2				3	2	1	[M-H]-1	1.45804e+07	1.47848e+07	1.42837e+07		4		7.8	7.3	7.8	7.8	7.3	7.8
			262.132	261.124	5.395	2.57582e+06	0	0	1				3	1	0	[M-H]-1	2.57163e+06	2.53727e+06	2.57388e+06				8.9	8.9	9.5	8.9	8.9	9.5
			148.052	147.045	6.598	5.3261e+06	1	0	2				3	1	1	[M-H]-1	5.16214e+06	5.26721e+06	5.3112e+06	4.5		3.9	9.5	8.4	8.9	9.5	8.4	8.9
			158.058	157.051	6.35	4.6709e+06	1	0	2				3	4	2	[M-H]-1	4.34511e+06	4.61185e+06	4.32023e+06	5	7.2	5	8.4	9.5	8.9	8.4	9.5	8.9
			729.159	728.152	4.898	5.42743e+06	0	0	1				3	3	1	[M-H]-1	5.07344e+06	5.18236e+06	5.4246e+06				8.4	7.8	8.4	8.4	7.8	8.4
			198.05	197.043	5.991	2.73856e+06	0	0	1				3	1	0	[M-H]-1	2.71393e+06	2.6724e+06	2.73097e+06	5.8	5.8	5.8	7.8	7.8	7.8	7.8	7.8	7.8
			198.051	197.043	5.723	2.32271e+06	0	0	1				3	3	1	[M-H]-1	2.18326e+06	2.31515e+06	2.26947e+06	3	1.4	3.3	8.9	8.9	7.8	8.9	8.9	7.8
			346.188	345.181	10.781	675159	0	0	1				3	5	1	[M-H]-1	671249	623033	616596				6.6	5.5	6.1	6.6	5.5	6.1
			336.228	335.22	11.027	426384	0	20	10				3	12	5	[M-H]-1	392844	375988	321278		3.6		4.5	3.4	5	4.5	3.4	5
			432.237	431.23	6.525	256945	0	1	0				3	10	4	[M-H]-1	217944	217073	250274				5.2	4.7	5.8	5.2	4.7	5.8
			432.237	431.23	6.296	685008	0	1	0				3	16	7	[M-H]-1	514495	516388	659729				3.9	3.9	5	3.9	3.9	5
			434.216	433.209	5.368	951679	0	2	0				3	3	1	[M-H]-1	898703	902760	934662				7	7	7	7	7	7
			402.017	401.01	1.796	652433	0	1	0				3	3	1	[M-H]-1	644121	610860	618349				6.1	6.6	8.3	6.1	6.6	8.3
			427.014	426.007	4.829	198203	0	1	0				3	7	3	[M-H]-1	194324	169497	192017				0.9	4.1	4.1	0.9	4.1	4.1
			178.045	177.038	3.115	519464	0	1	0				3	20	8	[M-H]-1	330310	441266	492712				3.9	3.4	1.2	3.9	3.4	1.2
			507.973	506.966	1.809	1.63801e+06	0	1	0				3	8	3	[M-H]-1	1.61196e+06	1.39204e+06	1.42553e+06				8.6	8	8.6	8.6	8	8.6
			180.04	225.038	6.017	1.70246e+07	0	1	0				3	2	1	[M+FA-H]-1	1.63514e+07	1.66206e+07	1.67849e+07	5	3	4.5	8.9	9.5	9.5	8.9	9.5	9.5
			310.189	309.182	6.592	340495	0	2	0				3	5	2	[M-H]-1	324362	334446	309772				4.5	6.6	6.6	4.5	6.6	6.6
			344.217	343.21	4.183	1.94744e+06	0	1	0				3	23	10	[M-H]-1	1.24082e+06	1.89268e+06	1.92921e+06				3.2	5.7	6.2	3.2	5.7	6.2
			372.273	371.266	4.38	801750	0	1	0				3	2	1	[M-H]-1	788796	772666	799243				8.6	8.6	6.4	8.6	8.6	6.4
			381.238	380.23	4.427	360476	0	1	0				3	4	2	[M-H]-1	334666	346391	352833				4.5	7.7	5	4.5	7.7	5
			499.291	498.284	10.492	354034	0	3	0				3	12	5	[M-H]-1	297601	283314	336288				4.5	5	3.9	4.5	5	3.9
			413.264	412.256	4.577	3.09606e+06	0	2	0				3	3	1	[M-H]-1	3.09461e+06	2.97827e+06	2.95009e+06				7.8	7.8	7.3	7.8	7.8	7.3
			239.033	238.025	3.215	3.41139e+06	0	0	3				3	3	1	[M-H]-1	3.38516e+06	3.35774e+06	3.24285e+06				4.6	7.8	6.2	4.6	7.8	6.2
			182.077	181.07	3.868	2.02787e+07	0	3	0				2	13	4	[M-H]-1	2.0045e+07	1.61302e+07	1.6625e+07					6.2	6.7		6.2	6.7
			455.31	454.303	5.228	277648	0	1	0				3	26	12	[M-H]-1	227470	247263	166102				2	4.1	4.1	2	4.1	4.1
			432.241	431.233	5.732	418208	0	1	0				3	6	2	[M-H]-1	369683	372712	392327				5.5	6.6	4.5	5.5	6.6	4.5
			275.032	274.025	2.289	1.96381e+07	0	0	5				3	1	0	[M-H]-1	1.93206e+07	1.95126e+07	1.96378e+07				8.9	8.9	8.4	8.9	8.9	8.4
			228.968	227.961	3.319	5.34446e+06	0	0	1				3	6	2	[M-H]-1	5.3276e+06	4.87814e+06	4.81475e+06	2	1.4	0.3	8.4	7.3	7.8	8.4	7.3	7.8
			360.191	359.183	4.469	779416	0	1	0				3	6	2	[M-H]-1	775072	699686	762062				5.3	5.9	7.5	5.3	5.9	7.5
			299.077	298.07	3.836	6.94917e+07	2	0	1				3	4	2	[M-H]-1	6.87095e+07	6.79491e+07	6.40974e+07		0.3	1.4	7.8	8.4	7.3	7.8	8.4	7.3
			360.191	359.183	4.895	576467	0	2	0				3	10	3	[M-H]-1	471309	569420	565718				4.5	5.5	6.1	4.5	5.5	6.1
			180.046	179.038	4.704	5.21087e+06	0	0	1				3	6	2	[M-H]-1	4.58291e+06	5.18307e+06	4.99081e+06				7.8	7.3	7.8	7.8	7.3	7.8
			321.059	320.052	4.235	4.1651e+06	0	0	1				3	7	3	[M-H]-1	3.5773e+06	4.13696e+06	3.77189e+06	4.7	6.8	2.5	6.2	7.3	6.7	6.2	7.3	6.7
			328.186	327.179	9.715	1.90745e+06	0	2	1				3	4	2	[M-H]-1	1.77905e+06	1.75425e+06	1.88662e+06				7	7	8.4	7	7	8.4
			586.332	585.325	6.174	1.48183e+07	0	0	1				3	1	0	[M-H]-1	1.47986e+07	1.46433e+07	1.48099e+07	6.5			9.5	9.5	9.5	9.5	9.5	9.5
			488.202	487.195	8.25	1.35286e+08	0	1	0				3	1	1	[M-H]-1	1.35253e+08	1.32082e+08	1.35038e+08	5.5	4.7	4.5	9.5	9.5	9.5	9.5	9.5	9.5
			488.202	487.195	7.997	4.99198e+07	0	1	0				3	1	1	[M-H]-1	4.96642e+07	4.90862e+07	4.84839e+07	4.7	5.2	5.2	9.5	10	9.5	9.5	10	9.5
			216.936	215.929	3.18	381942	0	0	1				3	5	2	[M-H]-1	366251	375063	344750				2.3	2.3	3.4	2.3	2.3	3.4
			302.041	301.034	2.889	531245	0	1	0				3	9	4	[M-H]-1	486709	435988	519768				2.8	3.9	1.7	2.8	3.9	1.7
			486.259	485.251	5.1	446154	0	1	0				3	9	4	[M-H]-1	424150	371784	374512				2.3	2.3	3.4	2.3	2.3	3.4
			248.986	247.978	6.596	1.48855e+06	0	0	1				3	8	3	[M-H]-1	1.45843e+06	1.44553e+06	1.28576e+06				8.6	8	8	8.6	8	8
			579.128	578.121	3.044	1.91565e+06	0	0	0				3	5	2	[M-H]-1	1.89663e+06	1.90137e+06	1.76196e+06				4	6.2	3.7	4	6.2	4
			306.039	305.032	3.889	985159	0	0	0				3	5	2	[M-H]-1	981892	901926	896636				4.8	7	4.8	4.8	7	4.8
			255.979	254.971	2.884	1.07163e+06	0	0	0				3	4	1	[M-H]-1	1.06741e+06	1.0227e+06	988089				2.6	4.2	4.8	2.6	4.2	4.8
			316.03	315.023	6.358	542154	0	0	0				3	6	3	[M-H]-1	475731	525604	536424				1.7	4.5	3.4	1.7	4.5	3.4
			697.151	696.144	2.272	2.91896e+06	0	0	0				3	17	7	[M-H]-1	2.53302e+06	2.81602e+06	2.08342e+06				5.1	6.2	5.1	5.1	6.2	5.1
			336.073	335.066	4.17	478334	0	0	0				3	21	9	[M-H]-1	314675	459187	468177				6.6	4.5	2.3	6.6	4.5	2.3
			472.217	471.21	5.464	246342	0	0	0				3	7	3	[M-H]-1	242947	212920	222451				4.7	4.1	3	4.7	4.1	3
			588.229	587.222	4.499	642875	0	0	0				3	24	9	[M-H]-1	589483	488221	384508				3.9	5	5.5	3.9	5	5.5
			423.164	422.157	5.898	467663	0	0	0				3	3	1	[M-H]-1	466241	438679	465226				7.2	5	6.6	7.2	5	6.6
			380.997	379.989	4.752	195203	0	0	0				3	10	4	[M-H]-1	159217	186319	172347				5.2	4.1	3.6	5.2	4.1	3.6
			406.036	405.028	2.68	9.60181e+06	0	0	0				3	2	1	[M-H]-1	9.45039e+06	9.55397e+06	9.1603e+06				6.7	6.2	6.7	6.7	6.2	6.7
			624.177	623.17	7.998	1.15518e+06	0	0	0				3	2	1	[M-H]-1	1.1426e+06	1.1558e+06	1.1215e+06				8	7.5	7	8	7.5	7
			189.957	188.95	2.843	5.68892e+06	0	0	0				3	12	5	[M-H]-1	5.09005e+06	4.246e+06	5.39789e+06	7	7.5	7.5	6.2	6.2	6.2	6.2	6.2	6.2
			425.984	424.977	1.758	2.36167e+06	0	0	0				3	4	1	[M-H]-1	2.34411e+06	2.17375e+06	2.23286e+06				8.4	8.9	8.4	8.4	8.9	8.4
			302.981	301.974	2.754	9.89627e+06	0	0	0				3	15	6	[M-H]-1	9.51306e+06	7.56933e+06	7.62974e+06				7.3	7.3	7.3	7.3	7.3	7.3
			272.005	270.998	5.759	1.60277e+06	0	0	0				3	9	3	[M-H]-1	1.54725e+06	1.42558e+06	1.3195e+06				8.6	8.6	8.6	8.6	8.6	8.6
			420.018	419.011	4.709	1.9089e+06	0	0	0				3	5	2	[M-H]-1	1.76822e+06	1.7086e+06	1.88106e+06				8	7	7.8	8	7	7.8
			319.116	318.109	4.949	869909	0	0	0				3	1	0	[M-H]-1	847926	857450	862902				6.4	5.9	9.1	6.4	5.9	9.1
	C17 H26 N5 O9 P5	-2	599.041	598.033	3.189	2.27598e+06	0	0	0				3	25	12	[M-H]-1	2.13767e+06	2.06063e+06	1.36211e+06				2.9	4.6	4.2	2.9	4.6	4.2
	C6 H16 N3 O14 P	-2	385.036	384.029	3.943	117079	0	0	0				3	29	13	[M-H]-1	102240	85243	57668.8				3.6	2.5	2.2	3.6	2.5	2.5
	C24 H46 O15 P4	-2	698.177	697.17	6.018	227345	0	0	0				3	8	3	[M-H]-1	202036	192088	217059				7.9	5.2	7.4	7.9	5.2	7.4
	C34 H31 N5 O11 P2 S	-2	779.12	778.113	3.117	1.86381e+06	0	0	0				3	8	3	[M-H]-1	1.8191e+06	1.6082e+06	1.84867e+06				5.3	6.4	6.7	5.3	6.4	6.4
	C14 H12 N2 O6 S	-1.99	336.041	335.034	6.303	654982	0	0	0				3	4	2	[M-H]-1	615729	618324	655151	3.6	3.6	4.1	3.9	2.8	4.5	3.9	2.8	4.5
	C5 H13 N4 O8 P3 S2	-1.99	413.938	412.931	2.885	55723.1	0	0	0				3	12	5	[M-H]-1	49963.3	43977.7	53104.7				3.8	0.5	4.9	3.8	0.5	4.9
	C20 H28 N7 O6 P3	-1.99	555.13	554.123	3.29	3.3495e+07	0	0	0				3	5	2	[M-H]-1	3.12331e+07	3.06412e+07	3.31618e+07	3.9	6.1	4.5	9.5	9.5	9.5	9.5	9.5	9.5
	C4 H12 N6 O17	-1.98	416.025	415.018	4.177	277392	0	0	0				3	10	4	[M-H]-1	267877	230453	267821	5.4	4.3	5.4	5.8	4.7	5.8	5.8	4.7	5.8
	C10 H29 N5 O8 P2	-1.98	409.148	408.141	5.282	408820	0	0	0				3	3	1	[M-H]-1	383775	406439	407746				3.4	5	3.9	3.4	5	3.9
	C7 H23 N10 O5 P S4	-1.98	486.046	485.039	4.155	1.20031e+06	0	0	0				3	8	3	[M-H]-1	1.19641e+06	1.19933e+06	1.04352e+06				6.4	6.4	5.9	6.4	6.4	5.9
	C19 H19 N10 O3 P S	-1.97	498.109	497.102	3.17	761885	0	0	0				3	1	0	[M-H]-1	759918	744253	747292				3.7	5.3	5.9	3.7	5.3	5.9
	C9 H25 N2 O3 P5	-1.97	364.055	363.047	2.981	1.99423e+06	0	0	0				3	6	2	[M-H]-1	1.97111e+06	1.75153e+06	1.86927e+06				7.3	5.9	7.8	7.3	5.9	7.8
	C5 H3 N3 O10 P2	-1.96	326.929	325.921	1.908	596910	0	0	0				3	5	2	[M-H]-1	583148	538815	588713				3.4	1.2	3.9	3.4	1.2	3.9
	C12 H33 N9 O5 S2	-1.95	447.204	446.196	7.149	1.02005e+06	0	0	0				3	5	2	[M-H]-1	914810	982942	1.01598e+06				4.2	4.8	4.2	4.2	4.8	4.2
	C31 H49 N3 O6 P2	-1.95	621.308	620.301	9.928	870586	0	0	0				3	10	4	[M-H]-1	832831	779068	695599				5.9	5.9	7.5	5.9	5.9	7.5
	C7 H13 N4 O2 P S4	-1.95	343.965	342.958	3.426	403742	0	0	0				3	5	2	[M-H]-1	398954	399825	368785				4.5	3.4	2.3	4.5	3.4	2.3
	C4 H3 N O11 S	-1.95	272.942	317.94	3.986	647200	0	0	0				3	6	2	[M+FA-H]-1	626416	575092	639542				3.9	5.5	3.9	3.9	5.5	3.9
	C25 H40 N2 O7 P4 S	-1.95	636.149	635.142	3.033	1.4878e+07	0	0	0				3	4	2	[M-H]-1	1.45352e+07	1.47689e+07	1.38337e+07				7.3	8.9	8.9	7.3	8.9	8.9
	C18 H32 N2 O7 P2	-1.95	450.168	449.16	1.819	5.62714e+06	0	0	0				3	3	1	[M-H]-1	5.56672e+06	5.36888e+06	5.28791e+06				8.4	7.8	7.8	8.4	7.8	7.8
	C13 H29 N2 O16 P	-1.95	500.124	499.117	2.55	4.22461e+06	0	0	0				3	7	3	[M-H]-1	4.02238e+06	4.15904e+06	3.68051e+06				4	3.5	4.6	4	3.5	4.6
	C8 H16 N O7 P S2	-1.95	333.01	332.003	5.311	743232	0	0	0				3	3	1	[M-H]-1	722109	740702	694839				6.4	8	8	6.4	8	8
	C H2 N2 O17 P4	-1.94	437.83	436.822	1.865	3.02671e+06	0	0	0				3	5	2	[M-H]-1	2.7464e+06	2.96508e+06	3.01961e+06				7.8	7.8	7.8	7.8	7.8	7.8
	C8 H16 N O7 P S	-1.94	301.038	300.031	5.321	2.40836e+06	0	0	0				3	4	1	[M-H]-1	2.37919e+06	2.22828e+06	2.19634e+06	9.3	7.7	8.8	8.4	9.5	9.5	8.4	9.5	9.5
	C12 H21 N4 O7 P	-1.94	364.114	363.107	4.277	6.07061e+06	0	0	0				3	6	2	[M-H]-1	5.37953e+06	5.81025e+06	6.06741e+06				8.4	7.8	8.4	8.4	7.8	8.4
	C5 H12 N5 O10 P5	-1.93	456.926	455.919	1.758	199958	0	0	0				2	2	1	[M-H]-1	190897	192803	198220					6.8	0.3		6.8	0.3
	C6 H19 N4 O2 P3	-1.93	272.072	271.064	10.493	8.10377e+06	0	0	0				3	12	5	[M-H]-1	6.12421e+06	7.41429e+06	7.80725e+06	8.6	9.1	8	9.5	10	10	9.5	10	10
	C19 H29 N2 O2 P S	-1.93	380.168	379.161	6.351	2.98126e+06	0	0	0				3	2	1	[M-H]-1	2.89821e+06	2.90162e+06	2.98078e+06				9.5	8.9	9.5	9.5	8.9	9.5
	C8 H21 N8 O4 P S4	-1.93	452.03	497.028	10.026	1.43859e+06	0	0	0				3	5	2	[M+FA-H]-1	1.39474e+06	1.33311e+06	1.2741e+06		5.8	3.3	7.5	8	8.6	7.5	8	8.6
	C39 H43 N5 O6 S	-1.92	709.292	708.285	5.486	1.09436e+06	0	0	0				3	2	1	[M-H]-1	1.04638e+06	1.09324e+06	1.07139e+06				5.9	5.9	7	5.9	5.9	7
	C4 H4 N2 O2 P2 S5	-1.91	333.835	332.827	1.612	739198	0	0	0				3	11	4	[M-H]-1	686755	622372	563965	4.7	5.2	3.6	3.9	4.5	3.9	4.2	4.5	3.9
	C19 H49 N7 O6 P2	-1.91	533.321	532.314	6.885	265805	0	0	0				3	2	1	[M-H]-1	256269	256008	263324				6.8	6.8	3	6.8	6.8	3
	C8 H25 N5 O5 P2	-1.91	333.132	332.125	6.191	246725	0	0	0				3	7	3	[M-H]-1	218819	222402	243390				3.6	5.2	4.1	3.6	5.2	4.1
	C4 H14 N5 O4 P3	-1.91	289.025	288.018	4.513	1.19687e+07	0	0	0				3	2	1	[M-H]-1	1.1826e+07	1.14674e+07	1.19381e+07				8.4	7.8	8.4	8.4	7.8	8.4
	C6 H7 N6 O4 P3	-1.9	319.974	318.966	3.252	1.05677e+06	0	0	0				3	9	4	[M-H]-1	1.0257e+06	880210	1.04308e+06				2.6	3.7	3.7	2.6	3.7	3.7
	C19 H48 N9 O6 P5	-1.9	653.24	652.233	5.429	282430	0	0	0				3	5	2	[M-H]-1	277485	274995	255680				3	5.2	3	3	5.2	3
	C6 H8 N3 O5 P	-1.9	233.02	278.018	4.309	3.09252e+06	0	0	0				3	10	3	[M+FA-H]-1	2.50277e+06	2.99509e+06	2.61515e+06	6.1	4.5	6.1	6.7	5.7	5.7	6.7	5.7	5.7
	C5 H16 N5 O5 P3	-1.89	319.036	318.029	4.758	4.51028e+06	0	0	0				3	5	2	[M-H]-1	4.05985e+06	4.22681e+06	4.49853e+06				7.3	8.4	7.8	7.3	8.4	7.8
	C10 H17 N4 O9 P5 S2	-1.89	555.911	554.904	1.78	937912	0	0	0				3	4	1	[M-H]-1	926892	864061	888381				8.6	4.8	7	8.6	4.8	7
	C10 H29 N5 O9 P2	-1.88	425.143	424.136	3.229	1.22554e+06	0	0	0				3	8	3	[M-H]-1	1.10357e+06	1.19598e+06	1.03896e+06				6.4	5.9	4.8	6.4	5.9	4.8
	C6 H8 N O11 P S	-1.88	332.955	331.948	2.353	5.90363e+06	0	0	0				3	7	3	[M-H]-1	5.71148e+06	5.82969e+06	5.16995e+06				8.4	7.8	7.8	8.4	7.8	7.8
	C7 H14 N10 O9 P2	-1.87	444.041	443.034	2.205	5.03825e+07	0	0	0				3	11	4	[M-H]-1	4.46601e+07	4.023e+07	4.76959e+07	6.6	6.6	4.5	5.7	6.2	7.3	5.7	6.2	7.3
	C5 H15 N5 O13 P2	-1.87	415.013	414.006	4.737	295956	0	0	0				3	18	7	[M-H]-1	247702	205048	273300				6.3	6.3	5.2	6.3	6.3	5.2
	C8 H22 N4 P2 S	-1.87	268.104	267.096	5.006	816785	0	0	0				3	4	1	[M-H]-1	764059	815037	811030				6.4	7	9.1	6.4	7	9.1
	C20 H37 N O3 P2 S	-1.87	433.196	432.189	5.252	706850	0	0	0				3	3	1	[M-H]-1	699639	693898	666959				3.7	2.6	2.8	3.7	2.6	2.8
	C10 H28 N9 O7 P S	-1.87	449.156	448.149	5.226	245911	0	0	0				3	4	2	[M-H]-1	243249	228645	229434				6.3	6.3	3.6	6.3	6.3	3.6
	C2 H4 N6 O16 P4 S3	-1.87	587.779	586.771	1.868	2.69128e+06	0	0	0				3	18	6	[M-H]-1	1.9486e+06	2.02221e+06	2.67565e+06				8.4	8.4	6.2	8.4	8.4	6.2
	C28 H35 N10 O3 P	-1.87	590.262	589.255	4.754	1.39337e+06	0	0	0				3	3	1	[M-H]-1	1.38122e+06	1.29923e+06	1.35907e+06				4.8	4.2	5.3	4.8	4.2	5.3
	C16 H16 N O7 P S	-1.87	397.038	396.03	6.596	895144	0	0	0				3	9	3	[M-H]-1	868302	815931	750434				9.1	9.1	9.1	9.1	9.1	9.1
	C5 H14 N6 O15 P4	-1.87	521.946	520.939	1.813	446476	0	0	0				3	7	4	[M-H]-1	428894	428603	383180				6.1	8.3	3.4	6.1	8.3	3.4
	C27 H8	-1.87	332.062	331.055	2.172	1.19348e+06	0	0	0				3	14	5	[M-H]-1	1.14228e+06	1.02835e+06	904850				4.8	5.9	7	4.8	5.9	7
	C7 H18 N9 O4 P S3	-1.87	419.037	418.03	3.189	1.96192e+06	0	0	0				3	2	1	[M-H]-1	1.92052e+06	1.89898e+06	1.95574e+06				7.3	5.1	6.7	7.3	5.1	6.7
	C17 H24 N5 P S	-1.86	361.148	360.141	4.922	341942	0	0	0				3	7	2	[M-H]-1	298272	331541	314088				3.9	3.4	3.9	3.9	3.4	3.9
	C9 H20 N8 O4 S	-1.86	336.132	335.125	5.165	273931	0	0	0				3	8	3	[M-H]-1	270850	233932	255226				5.8	6.3	3.6	5.8	6.3	3.6
	C22 H24 N7 O2 P S	-1.86	481.144	480.137	5.5	184501	0	0	0				2	17	6	[M-H]-1	134518	173352	140783				5.8	1.4		5.8	1.4
	C12 H37 N10 O7 P S5	-1.86	624.118	623.11	1.965	1.93543e+06	0	0	0				3	11	3	[M-H]-1	1.92163e+06	1.61792e+06	1.57844e+06				6.7	7	5.9	6.4	7	5.9
	C12 H10 N3 O8 P	-1.86	355.02	354.013	3.834	4.8321e+06	0	0	0				3	14	5	[M-H]-1	4.65067e+06	4.0945e+06	3.62915e+06				5.1	5.1	4.6	5.1	5.1	4.6
	C14 H30 N2 O2 P2	-1.85	320.178	319.17	4.233	549788	0	0	0				3	5	2	[M-H]-1	540309	548319	497666				6.1	3.9	2.8	6.1	3.9	2.8
	C4 H6 N9 O P S2	-1.85	290.987	289.98	5.446	705361	0	0	0				3	6	3	[M-H]-1	677661	695860	621329				6.1	8	6.1	6.1	7.7	6.1
	C33 H48 N10 O2	-1.85	616.395	615.388	5.622	132490	0	0	0				3	11	4	[M-H]-1	112827	127703	106002				3	5.8	5.2	3	5.8	5.2
	C21 H44 N6 O3 S	-1.85	460.319	459.311	10.596	287593	0	0	0				3	5	2	[M-H]-1	272765	258056	280588				3.6	4.7	6.6	3.6	4.7	6.6
	C18 H39 N2 P3	-1.85	376.232	375.225	4.837	195960	0	0	0				3	2	1	[M-H]-1	195435	190101	194908				6.3	5.2	7.4	6.3	5.2	7.4
	C9 H25 N2 O2 P5	-1.85	348.06	347.052	2.217	5.31203e+06	0	0	0				3	5	2	[M-H]-1	4.8354e+06	5.24136e+06	4.89094e+06	5.5	4.7	6.8	5.7	7.3	7.3	5.7	7.3	7.3
	C12 H23 N2 O9 P S	-1.85	402.085	401.078	4.502	1.49533e+06	1	0	0	389278			3	7	3	[M-H]-1	1.40101e+06	1.47167e+06	1.30068e+06				5.9	7.5	7	5.9	7.5	7
	C5 H11 N4 O2 P S4	-1.84	317.95	316.942	3.962	163630	0	0	0				3	22	7	[M-H]-1	108373	152511	119517				3.6	2	2.5	3.6	2	2.5
	C6 H6 N5 O3 P3	-1.84	288.968	287.961	5.338	107678	0	0	0				3	8	3	[M-H]-1	94742.2	97131.8	107311				5.2	3.6	5.2	5.2	3.6	5.2
	C5 H15 N9 O6 P4	-1.84	421.009	420.002	4.627	279192	0	0	0				3	13	6	[M-H]-1	268214	219150	265672				3.6	1.4	1.4	3.6	1.4	1.4
	C5 H11 N6 O16 P5	-1.84	565.891	564.884	1.768	2.50318e+06	0	0	0				3	5	2	[M-H]-1	2.31588e+06	2.25077e+06	2.47164e+06				7.8	9.5	7.3	7.8	9.5	7.3
	C9 H30 N8 O8 P2	-1.84	440.165	439.158	4.203	834659	0	0	0				3	7	2	[M-H]-1	730442	832257	785318				7.5	8	8.6	7.5	8	8.6
	C12 H31 O8 P5 S2	-1.83	522.014	521.007	2.158	1.0733e+07	0	0	0				3	12	5	[M-H]-1	9.33213e+06	1.03808e+07	8.44002e+06				8.9	8.9	7.3	8.9	8.9	7.3
	C3 H10 N5 O5 P3	-1.83	288.989	287.982	3.568	4.08655e+06	0	0	0				3	8	3	[M-H]-1	3.72701e+06	4.00496e+06	3.44801e+06				7.8	6.2	6.7	7.8	6.2	6.7
	C7 H16 N4 O15	-1.83	396.06	395.053	1.773	2.0274e+06	0	0	0				3	1	0	[M-H]-1	2.00816e+06	1.99582e+06	2.02369e+06				8.4	7.8	8.4	8.4	7.8	8.4
	C6 H5 N4 O11 P	-1.82	339.969	338.961	7.269	703333	0	0	0				3	2	1	[M-H]-1	683791	673830	697668	6.8	2	4.1	7.2	6.6	8.6	7.2	6.6	8.6
	C10 H20 O3 S2	-1.82	252.085	297.083	7.301	741900	0	0	0				3	5	2	[M+FA-H]-1	733430	722860	662392	6.3	4.3	3.6	8	7	7.7	8	7	8
	C6 H13 N6 O5 P5	-1.82	403.963	402.956	6.598	402629	0	0	0				3	20	8	[M-H]-1	331568	365426	271717				5.5	5	2.5	5.5	5	2.8
	C12 H24 N2 O3 P2 S	-1.82	338.098	337.09	6.017	2.43841e+07	0	0	0				3	2	1	[M-H]-1	2.33575e+07	2.39062e+07	2.43833e+07				9.5	9.5	9.5	9.5	9.5	9.5
	C23 H39 N O5 P2 S	-1.81	503.202	502.194	5.156	254037	0	0	0				3	4	1	[M-H]-1	234665	242353	250661				5.2	5.2	5.2	5.2	5.2	5.2
	C16 H30 N O2 P3	-1.81	361.148	360.141	5.011	389947	0	0	0				3	3	1	[M-H]-1	367390	384824	377642				5.5	5.5	4.5	5.5	5.5	4.5
	C13 H26 N4 O12	-1.81	430.154	429.147	5.367	728127	0	0	0				3	14	6	[M-H]-1	575574	560667	705767				8.8	8.8	8.6	8.8	8.8	8.3
	C30 H50 N6 O5 P2	-1.81	636.331	635.323	6.702	992101	0	0	0				3	4	1	[M-H]-1	978270	954988	917782				8	7.5	8.6	8	7.5	8.6
	C5 H14 N2 O4 P2 S	-1.81	260.014	259.007	2.693	5.08266e+06	0	0	0				3	19	7	[M-H]-1	3.67668e+06	3.48788e+06	4.69504e+06	1.7	0.9	1.7	5.1	4	4.6	5.1	4	4.6
	C23 H34 N7 O12 P5	-1.8	755.094	754.087	4.159	564326	0	0	0				3	10	4	[M-H]-1	544793	519578	455965				6.6	3.9	3.9	6.6	3.9	3.9
	C21 H47 N O3 P2 S	-1.8	455.274	454.267	4.911	228538	0	0	0				3	6	2	[M-H]-1	204506	203859	221918				2.5	4.7	4.1	2.5	4.7	4.1
	C16 H38 N4 O5 P2 S	-1.8	460.203	459.196	4.763	645319	0	0	0				3	2	1	[M-H]-1	625575	640776	644474				8.3	7.7	8.3	8.3	7.7	8.3
	C4 H14 N6 O11 P2	-1.8	384.019	383.012	1.934	776969	0	0	0				3	5	2	[M-H]-1	716979	769817	712911				8.6	9.7	8.6	8.6	9.7	8.6
	C4 H N2 O6 P	-1.79	203.957	202.95	3.983	241298	0	0	0				3	21	7	[M-H]-1	159672	221833	193818				1.4	4.7	0.9	1.4	4.7	0.9
	C7 H18 N9 O2 P5	-1.79	415.026	414.019	4.171	294193	0	0	0				3	6	2	[M-H]-1	264010	287538	271907	5.4	8.2	5.4	6.3	3.9	5.8	6.3	3.9	5.8
	C8 H20 N2 O6 P2 S2	-1.79	366.023	365.016	2.76	2.87582e+06	0	0	0				3	21	9	[M-H]-1	1.90413e+06	2.77791e+06	2.8416e+06				4.6	4.6	4	4.6	4.6	4
	C25 H23 O10 P S	-1.79	546.074	545.067	5.3	767186	0	0	0				3	4	2	[M-H]-1	765011	746722	705628				8.6	7.5	7	8.6	7.5	7
	C10 H7 N O4 S	-1.79	237.009	236.002	3.225	925121	0	0	0				3	8	3	[M-H]-1	915142	806856	812620				4.8	3.2	3.7	4.8	3.2	3.7
	C21 H46 N10 O13 P2	-1.79	708.271	707.264	9.054	2.27665e+06	0	0	0				3	3	1	[M-H]-1	2.11606e+06	2.21837e+06	2.26038e+06	3.9			4.6	5.7	5.7	4.6	5.7	5.7
	C8 H14 N9 O2 P	-1.79	299.1	344.098	4.299	1.92358e+06	0	0	0				3	4	2	[M+FA-H]-1	1.7746e+06	1.80554e+06	1.92051e+06				6.4	4.2	7.3	6.4	4.2	7.3
	C33 H62 N5 O12 P	-1.78	751.412	750.405	5.858	566955	0	0	0				3	2	1	[M-H]-1	566710	547730	551241				7.2	5.5	7.2	7.2	5.5	7.2
	C22 H15 N4 O4 P	-1.78	430.082	429.075	4.686	2.35562e+06	0	0	0				3	11	4	[M-H]-1	2.25152e+06	1.97935e+06	1.88516e+06				8.4	7.3	7.8	8.4	7.3	7.8
	C3 H10 N5 O4 P3	-1.78	272.994	271.987	4.224	2.09083e+06	0	0	0				3	6	3	[M-H]-1	2.08347e+06	2.07312e+06	1.88847e+06				7.3	7.3	7.3	7.3	7.3	7.3
	C4 H13 N4 O6 P3	-1.78	306.004	304.997	4.68	3.45734e+06	0	0	0				3	9	3	[M-H]-1	2.87718e+06	2.95072e+06	3.41016e+06				6.2	4.6	6.2	6.2	4.6	6.2
	C4 H9 N7 O15	-1.78	395.015	394.008	6.017	1.06273e+06	0	0	0				3	2	1	[M-H]-1	1.05828e+06	1.02651e+06	1.02646e+06				8.6	7	8	8.6	7	8
	C14 H35 N7 O4 P4	-1.77	489.169	488.162	2.006	4.31955e+06	0	0	0				3	10	3	[M-H]-1	3.54151e+06	4.29974e+06	3.79559e+06				6.2	5.7	6.2	6.2	5.7	6.2
	C7 H20 N2 O6 P2 S2	-1.76	354.023	353.016	2.77	1.96843e+06	0	0	0				3	10	3	[M-H]-1	1.9456e+06	1.63719e+06	1.69682e+06				4.6	6.4	3.2	4.2	6.4	3.2
	C9 H25 N2 O2 P5	-1.76	348.06	347.053	3.259	205526	0	0	0				3	1	0	[M-H]-1	204928	204249	201468				3	1.4	3	3	1.4	3
	C22 H47 N3 O4 S5	-1.76	577.216	576.209	10.874	592715	0	0	0				3	2	1	[M-H]-1	590734	566619	569913				2.3	3.9	2.3	2.3	3.9	2.3
	C4 H5 N10 P S2	-1.76	287.987	286.98	2.518	3.33144e+06	0	0	0				3	3	1	[M-H]-1	3.21691e+06	3.30218e+06	3.10583e+06				2.9	4	3.5	2.9	4	3.5
	C6 H18 N2 O3 P4	-1.76	290.026	289.019	3.173	1.95488e+06	0	0	0				3	2	1	[M-H]-1	1.89638e+06	1.95423e+06	1.90607e+06				6.7	6.7	7.3	6.7	6.7	7.3
	C8 H14 O7 P2	-1.75	284.021	283.014	1.947	577563	0	0	0				3	15	6	[M-H]-1	432846	496550	536833				3.4	2.8	2.8	3.4	2.8	2.8
	C7 H12 N5 O4 P3	-1.75	323.01	322.002	5.268	203414	0	0	0				3	8	3	[M-H]-1	193779	174200	196853				5.2	3	3	5.2	3	3
	C2 H7 N2 O4 P3	-1.75	215.961	214.954	5.314	335660	0	0	0				3	6	2	[M-H]-1	295252	307521	323598	7.1		4.3	6.1	7.2	5.5	6.1	7.2	5.5
	C5 H12 N6 O9 P4	-1.75	423.961	422.954	2.644	5.94559e+06	0	0	0				3	10	4	[M-H]-1	5.25191e+06	4.84872e+06	5.83951e+06				6.7	7.8	7.3	6.7	7.8	7.3
	C6 H5 N O12 S	-1.75	314.953	313.945	3.464	4.11853e+06	0	0	0				3	21	9	[M-H]-1	3.35296e+06	2.60271e+06	3.73864e+06	2.8	1.2	2.8	5.1	5.1	4.6	5.1	5.1	4.6
	C16 H23 N2 O4 P3	-1.75	400.086	399.079	2.639	1.89414e+06	0	0	0				3	21	8	[M-H]-1	1.37316e+06	1.77072e+06	1.25469e+06				4.2	4.8	4.8	4.2	4.8	4.8
	C8 H21 N9 O5 P4	-1.74	447.061	446.054	4.902	212537	0	0	0				3	6	3	[M-H]-1	188440	187877	205741				2.5	2	2.5	2.5	2	2.5
	C23 H17 N O5	-1.74	387.11	386.103	5.091	181854	0	0	0				3	12	5	[M-H]-1	150831	144289	171771				5.8	4.1	2.5	5.8	4.1	2.5
	C27 H57 N10 O11 P S	-1.74	760.365	759.358	8.288	208540	0	0	0				3	3	1	[M-H]-1	206144	196912	205823				6.3	6.8	6.8	6.3	6.8	6.8
	C3 H O17 P	-1.74	339.895	338.887	1.836	2.70127e+06	0	0	0				3	19	6	[M-H]-1	1.74726e+06	1.98841e+06	2.51652e+06	9.3	9.3	9.3	8.6	9.5	6.7	8.9	9.5	6.7
	C32 H38 O11	-1.74	598.24	597.233	5.535	428955	0	0	0				3	23	8	[M-H]-1	257611	416370	346656				7.4	4.5	7.7	7.7	4.5	7.7
	C6 H11 N4 O P S4	-1.73	313.955	312.948	3.463	1.82186e+06	0	0	0				3	0	0	[M-H]-1	1.8202e+06	1.81905e+06	1.81359e+06	2	2.2	2	4.2	3.7	3.2	4.2	3.7	3.2
	C8 H23 N7 O5 P4	-1.73	421.07	420.063	5.748	183776	0	0	0				3	23	10	[M-H]-1	160096	144492	109100				4.7	7.4	3.6	4.7	7.4	3.6
	C22 H55 N6 O4 P3 S5	-1.73	720.209	719.202	2.113	3.52461e+06	0	0	0				3	25	10	[M-H]-1	2.62331e+06	3.29329e+06	2.14343e+06				6.7	8.9	8.4	6.7	8.9	8.4
	C24 H35 N3 O10	-1.73	525.231	524.224	8.442	1.34009e+06	0	0	0				3	2	1	[M-H]-1	1.27591e+06	1.32404e+06	1.33855e+06				7.5	9.1	8.6	7.5	9.1	8.6
	C19 H34 O7 S2	-1.72	438.174	437.167	6.872	395622	0	0	0				3	13	5	[M-H]-1	300670	346413	364307	4.1			6.6	6.1	6.6	6.6	6.1	6.6
	C7 H4 O3 P4	-1.72	259.911	304.909	1.696	984093	0	0	0				3	7	3	[M+FA-H]-1	946992	887375	834565			7.4	3.7	5.9	8	3.7	5.9	8
	C6 H15 N3 O6 P4 S	-1.72	380.963	379.955	2.028	7.39588e+06	0	0	0				3	7	3	[M-H]-1	6.66441e+06	6.5114e+06	7.29362e+06				4.6	5.7	6.2	4.6	5.7	6.2
	C20 H32 N3 O3 P S	-1.72	425.189	424.182	4.727	3.61354e+06	0	0	0				3	6	3	[M-H]-1	3.59725e+06	3.19408e+06	3.54761e+06				10	10	9.5	10	10	9.5
	C12 H21 N2 O7 P3 S	-1.72	430.027	429.02	1.782	1.61437e+06	0	0	0				3	4	2	[M-H]-1	1.48026e+06	1.5741e+06	1.60488e+06				7.5	7.5	9.1	7.5	7.5	9.1
	C22 H53 N8 O3 P3 S2	-1.71	634.288	633.281	4.863	126966	0	0	0				3	14	6	[M-H]-1	116437	96601.7	119999				3.6	6.8	4.7	3.6	6.8	4.7
	C15 H38 N6 O7 P2	-1.71	476.227	475.22	5.983	321413	0	0	0				3	6	2	[M-H]-1	289921	316534	288904				5.5	6.1	4.5	5.5	6.1	4.5
	C6 H7 N6 O4 P3	-1.71	319.974	318.966	3.913	774337	0	0	0				3	14	6	[M-H]-1	655076	571411	746752				3.9	3.4	3.7	3.9	3.4	3.7
	C3 H2 N2 O10 P4 S	-1.71	381.837	380.83	1.887	2.87451e+06	0	0	0				3	3	1	[M-H]-1	2.85748e+06	2.72691e+06	2.79503e+06				5.7	5.1	6.2	5.7	5.1	6.2
	C4 H7 N2 O5 P3	-1.71	255.956	254.949	6.017	719034	0	0	0				3	8	3	[M-H]-1	614822	659209	715664				6.1	7.7	9.1	6.1	7.7	8.8
	C9 H15 N2 O4 P5 S2	-1.71	433.915	432.908	1.769	987985	0	0	0				3	4	1	[M-H]-1	953641	977732	914884				8	7	7	8	7	7
	C16 H40 N6 O7 P2	-1.7	490.243	489.235	6.208	217110	0	0	0				3	10	4	[M-H]-1	180758	205795	205265				5.8	3	2.5	5.8	3	2.5
	C8 H24 N5 O5 P3 S2	-1.7	427.042	426.035	2.365	4.3571e+06	0	0	0				3	8	4	[M-H]-1	4.3046e+06	3.69271e+06	4.13358e+06				5.1	5.7	5.1	5.1	5.7	5.1
	C9 H12 N3 O5 P S	-1.69	305.023	350.021	5.895	268691	0	0	0				3	6	3	[M+FA-H]-1	264944	256776	235993				5.2	5.8	6.3	5.2	5.8	6.3
	C18 H26 N3 O7 P	-1.69	427.15	426.143	8.104	176245	0	0	0				3	3	1	[M-H]-1	173690	173640	165992				4.1	5.8	4.7	4.1	5.8	4.7
	C12 H21 P3	-1.69	258.085	257.078	4.429	6.08501e+06	0	0	0				3	0	0	[M-H]-1	6.08517e+06	6.0794e+06	6.06578e+06	2.2	1.6	2.2	8.9	8.9	8.4	8.9	8.9	8.4
	C5 H6 N3 O5 P	-1.69	219.004	264.002	2.472	2.79467e+06	0	0	0				3	3	1	[M+FA-H]-1	2.68227e+06	2.62881e+06	2.76182e+06	3.2	1.7	1.7	3.5	5.1	5.1	3.5	5.1	5.1
	C4 H9 N10 O14 P	-1.68	452.003	450.996	2.916	221453	0	0	0				2	14	5	[M-H]-1	197346	212633	171826				1.4	0.3		1.4	0.3
	C8 H12 N6 O3 P2 S	-1.68	334.016	333.009	2.624	1.25095e+06	0	0	0				3	2	1	[M-H]-1	1.24932e+06	1.21359e+06	1.19315e+06				5.3	5.3	7	5.3	5.3	7
	C33 H65 N4 O3 P3 S	-1.67	690.398	689.391	9.715	444531	0	0	0				3	6	2	[M-H]-1	400695	431785	429659				6.6	4.5	6.1	6.6	4.5	6.1
	C18 H22 N4 O3 P2 S	-1.67	436.088	435.081	3.166	876159	0	0	0				3	3	1	[M-H]-1	829509	874644	864961				6.4	4.8	4.2	6.4	4.8	4.2
	C8 H6 O5 P4	-1.67	305.916	304.909	1.695	984093	0	0	0				3	7	3	[M-H]-1	938183	872047	825444				3.7	5.9	8	3.7	5.9	8
	C17 H32 N6 O7 S	-1.67	464.205	463.197	6.612	149037	0	0	0				3	19	8	[M-H]-1	118787	100004	135777				2	5.2	4.7	2	5.2	4.7
	C12 H24 N10 O4 S2	-1.66	436.142	435.134	5.912	445338	0	0	0				3	9	3	[M-H]-1	382909	437303	375994				7.7	6.1	6.1	7.7	6.1	6.1
	C22 H35 N6 O10 P S	-1.66	606.186	605.179	4.783	1.18305e+06	0	0	0				3	8	3	[M-H]-1	1.009e+06	1.06184e+06	1.16981e+06				2.1	3.7	3.2	2.1	3.7	3.2
	C13 H30 N8 O6 P2	-1.66	456.176	455.168	4.925	250605	0	0	0				3	6	2	[M-H]-1	223394	232816	245128				5.2	4.7	4.7	5.2	4.7	4.7
	C12 H7 N5 O2 P2 S	-1.66	346.979	345.972	5.605	2.49392e+06	0	0	0				3	15	7	[M-H]-1	2.39479e+06	2.39411e+06	1.84996e+06	5	5	6.3	7.8	7.8	5.1	7.8	7.8	5.1
	C20 H29 N3 O4 P2 S	-1.66	469.135	468.127	4.93	389178	0	0	0				3	15	6	[M-H]-1	287408	348456	344878				4.5	2.8	5	4.5	2.8	5
	C23 H41 N6 O11 P3	-1.66	670.203	669.196	5.029	319221	0	0	0				3	5	2	[M-H]-1	316125	285583	297102				6.6	6.6	4.5	6.6	6.6	4.5
	C14 H24 N10 O9 P2 S2	-1.65	602.063	601.056	5.036	286370	0	0	0				3	21	9	[M-H]-1	269723	177649	247844				6.8	3	2	6.8	3	2
	C3 H7 N6 O5 P3	-1.65	299.969	298.961	2.898	571698	0	0	0				3	23	7	[M-H]-1	548913	382680	373631				0.7	1.7	1.7	0.7	1.7	1.7
	C27 H42 N7 O4 P3	-1.65	621.25	620.243	10.067	2.15959e+06	0	0	0				3	11	5	[M-H]-1	2.08494e+06	2.01972e+06	1.72024e+06				7.3	6.7	4.8	7.3	6.7	5.1
	C8 H13 N2 O9 P S	-1.65	344.007	343	5.207	1.79873e+06	0	0	0				3	3	1	[M-H]-1	1.72372e+06	1.78205e+06	1.69283e+06				5.9	4.8	3.2	5.9	4.8	3.2
	C7 H12 N5 O3 P3	-1.64	307.015	306.008	6.55	692070	0	0	0				3	5	2	[M-H]-1	665711	684794	631802				8.8	7.7	7.7	8.8	7.7	7.7
	C8 H19 N6 P S4	-1.64	358.029	357.021	4.967	206895	0	0	0				3	6	2	[M-H]-1	202436	189606	182737				3.6	6.8	6.8	3.6	6.8	6.8
	C15 H35 N2 O4 P S	-1.64	370.205	369.198	1.939	1.0372e+06	0	0	0				3	7	3	[M-H]-1	970524	904447	1.02439e+06				9.1	9.1	9.1	9.1	9.1	9.1
	C8 H21 N8 O8 P5 S2	-1.64	575.96	574.953	1.805	854361	0	0	0				3	10	4	[M-H]-1	685333	794397	840603				6.1	8	7	6.4	8	7
	C35 H48 N P3	-1.63	575.299	574.292	6.199	84701.5	0	0	0				3	12	4	[M-H]-1	70506.4	81028.1	67999.4				4.3	4.1	4.3	4.3	4.1	4.3
	C5 H N4 O7 P	-1.63	259.958	258.951	2.947	376788	0	0	0				3	3	1	[M-H]-1	355076	373859	368787				3.9	3.9	3.9	3.9	3.9	3.9
	C8 H15 N10 O5 P	-1.63	362.096	361.089	3.571	9.06306e+06	0	0	0				3	3	1	[M-H]-1	8.56015e+06	8.99857e+06	9.05856e+06				5.7	6.2	5.1	5.7	6.2	5.1
	C25 H53 N4 O8 P3 S	-1.63	662.279	661.271	8.468	998711	0	0	0				3	3	1	[M-H]-1	991911	944950	994942				8	8.6	8	8	8.6	8
	C13 H32 N6 O3 P2 S	-1.62	414.173	413.165	4.973	673750	0	0	0				3	15	6	[M-H]-1	633942	502864	658750				5.5	6.1	6.6	5.5	6.1	6.6
	C7 H22 N9 O3 P S	-1.62	343.13	342.123	2.852	832196	0	0	0				3	9	4	[M-H]-1	782076	694392	820294				5.3	4.8	5.9	5.3	4.8	5.9
	C10 H14 N5 O7 P	-1.62	347.063	346.055	4.876	691756	3	0	0	5858			3	22	8	[M-H]-1	415348	655990	550485				4.5	3.4	3.4	4.5	3.4	3.4
	C16 H31 N3 O5	-1.62	345.226	344.219	5.127	491753	0	0	0				3	6	2	[M-H]-1	441695	485682	442901				5.5	2.3	5.5	5.5	2.3	5.5
	C13 H29 N5 O2 P2 S2	-1.62	413.123	412.116	5.442	1.70213e+06	0	0	0				3	0	0	[M-H]-1	1.68806e+06	1.68658e+06	1.70032e+06				8	7.5	7.5	8	7.5	7.5
	C3 H5 O9 P5	-1.61	339.862	338.854	1.81	182792	0	0	0				2	17	7	[M-H]-1	166892	143924	119658				2		7.9	2		7.9
	C24 H54 N5 O2 P5	-1.61	599.296	598.288	5.737	170924	0	0	0				3	11	6	[M-H]-1	163749	165678	135522				4.7	2.5	4.7	4.7	2.5	4.7
	C21 H48 N2 O3 P2 S	-1.61	470.285	469.278	4.864	371938	0	0	0				3	6	2	[M-H]-1	348336	359751	328651				6.6	6.1	5.5	6.6	6.1	5.5
	C6 H10 N3 O5 P	-1.61	235.035	234.028	4.305	343749	0	0	0				3	16	6	[M-H]-1	259298	261055	323336	6	1.6	2.7	2.5	3.6	2.3	2.5	3.6	2.3
	C5 H13 N10 O5 P3	-1.61	386.028	431.026	2.185	2.87671e+06	0	0	0				3	29	15	[M+FA-H]-1	2.79571e+06	1.63571e+06	2.8185e+06				7.8	8	7.8	7.8	8.4	7.8
	C12 H24 N3 O6 P5	-1.61	461.035	460.027	2.216	8.16048e+06	0	0	0				3	11	4	[M-H]-1	7.34814e+06	6.51933e+06	8.02329e+06		6.5	6	7.8	7.3	5.7	7.8	7.3	5.7
	C3 H2 N4 O7 P4	-1.61	329.887	328.88	1.843	1.44397e+06	0	0	0				3	4	1	[M-H]-1	1.42873e+06	1.33828e+06	1.36855e+06		6.3		7.5	7.5	9.1	7.5	7.5	9.1
	C9 H4 N O9 P	-1.61	300.962	299.955	3.344	4.70329e+06	0	0	0				3	2	1	[M-H]-1	4.51733e+06	4.65205e+06	4.69978e+06		0.9		5.7	4.6	5.1	5.7	4.6	5.1
	C19 H24 N5 O P S2	-1.6	433.115	432.108	4.793	756750	0	0	0				3	9	4	[M-H]-1	751549	753630	642546				5.3	3.7	5.5	5.3	3.7	5.9
	C11 H26 N7 O6 P3 S	-1.6	477.087	476.08	3.179	535070	0	0	0				3	11	4	[M-H]-1	427121	529152	500856				8.3	5.5	5.5	8.3	5.5	5.5
	C5 H16 N9 O P	-1.6	249.121	294.119	4.308	382935	0	0	0				3	4	1	[M+FA-H]-1	373051	355187	364045				3.9	4.5	3.9	3.9	4.5	3.9
	C38 H34 O12	-1.6	682.204	681.197	6.352	194890	0	0	0				3	4	2	[M-H]-1	190953	179711	191331				8.5	4.7	5.2	8.5	4.7	5.2
	C6 H8 N3 O7 P	-1.6	265.01	264.002	2.458	2.79467e+06	0	0	0				3	3	1	[M-H]-1	2.68227e+06	2.62881e+06	2.76182e+06	3.2	1.7	1.7	3.5	5.1	5.1	3.5	5.1	5.1
	C10 H11 N4 O7 P	-1.6	330.036	329.029	5.23	883032	1	0	0	18004			3	6	3	[M-H]-1	833166	870178	775674				5.9	4.8	3.7	5.9	4.8	3.7
	C6 H13 N3 O13 P2	-1.59	396.992	395.984	3.907	830381	0	0	0				3	9	4	[M-H]-1	792334	774353	679513	0.9	0.9	1.4	1.5	3.7	5.5	1.5	3.7	5.9
	C17 H11 N2 O6 P	-1.59	370.035	369.028	6.019	511085	0	0	0				3	7	3	[M-H]-1	466975	441101	502828				4.5	6.6	5.5	4.5	6.6	5.5
	C4 H2 N3 O4 P	-1.59	186.978	185.971	3.327	243222	0	0	0				3	5	2	[M-H]-1	239692	219348	230070				2	3.6	4.7	2	3.6	4.7
	C11 H28 N9 O8 P3	-1.59	507.127	506.119	5.701	274563	0	0	0				3	4	2	[M-H]-1	253528	268028	268138				5.2	5.8	5.2	5.2	5.8	5.2
	C6 H21 N6 O5 P S	-1.59	320.103	319.095	6.314	1.06071e+06	0	0	0				3	1	0	[M-H]-1	1.05876e+06	1.03668e+06	1.04673e+06				8	7.5	8.6	8	7.5	8.6
	C10 H26 N4 P2 S	-1.59	296.135	295.128	5.138	754463	0	0	0				3	5	2	[M-H]-1	687162	752647	704849				6.1	5.3	5.3	6.4	5.3	5.3
	C7 H11 N9 O5 P2	-1.59	363.035	362.028	3.166	1.75943e+06	0	0	0				3	3	1	[M-H]-1	1.6689e+06	1.68399e+06	1.75843e+06				6.4	7	8.6	6.4	7	8.6
	C4 H9 N2 O6 P3	-1.59	273.967	272.96	5.556	2.2832e+06	0	0	0				3	11	4	[M-H]-1	1.9744e+06	2.21198e+06	1.84667e+06				4	4	3.5	4	4	3.5
	C5 H11 N8 O P	-1.58	230.079	211.061	9.941	412846	0	0	0				3	21	8	[M-H-H2O]-1	387428	325373	271073	5.4	7.1	4.3	3.4	5	7.4	3.4	5	7.7
	C28 H65 N9 O9 P2 S	-1.58	765.409	764.402	9.443	275459	0	0	0				3	5	2	[M-H]-1	252144	270437	260964				3.6	4.7	7.4	3.6	4.7	7.4
	C9 H24 N6 O6 P4 S	-1.58	468.042	467.035	2.002	1.02576e+07	0	0	0				3	1	0	[M-H]-1	1.00886e+07	1.01232e+07	1.02062e+07	7.4	4.7	2	7.8	7.8	5.7	7.8	7.8	5.7
	C2 H3 N2 O5 P3	-1.57	227.925	226.918	4.753	346014	0	0	0				3	25	9	[M-H]-1	214259	283251	315053	4.1			3.6	6.1	4.5	3.6	6.1	4.5
	C18 H15 N5 O4	-1.57	365.112	364.105	4.194	5.01655e+06	0	0	0				3	7	3	[M-H]-1	4.79504e+06	4.94348e+06	4.33081e+06				6.7	6.7	5.1	6.7	6.7	5.1
	C4 H11 N4 O17 P	-1.56	417.985	416.978	7.274	499097	0	0	0				3	3	1	[M-H]-1	493145	479535	472378	5.8	6.5	4.1	7.2	5.5	7.7	7.2	5.5	7.7
	C6 H12 N3 O2 P3 S	-1.56	282.986	281.979	2.01	2.11204e+07	0	0	0				3	7	3	[M-H]-1	2.00627e+07	1.8255e+07	2.09159e+07				6.2	5.7	7.3	6.2	5.7	7.3
	C25 H23 N3 O9 P2	-1.56	571.09	570.083	2.159	1.96651e+06	0	0	0				3	22	8	[M-H]-1	1.33426e+06	1.88237e+06	1.37309e+06				2.6	4	3.2	2.6	3.7	3.2
	C6 H15 N8 O12 P	-1.56	422.054	421.047	4.677	1.86263e+06	0	0	0				3	2	1	[M-H]-1	1.80137e+06	1.7868e+06	1.85136e+06				5.9	5.9	5.1	5.9	5.9	4.8
	C18 H24 N4 O4 P2 S	-1.55	454.099	453.091	3.439	1.9302e+06	0	0	0				3	5	2	[M-H]-1	1.8958e+06	1.79463e+06	1.73064e+06				4	3.2	4.8	4	3.2	4.8
	C12 H22 N8 O6 P2 S	-1.55	468.085	467.078	4.591	568533	0	0	0				3	9	3	[M-H]-1	495150	552286	475535				5	3.9	4.5	5	3.9	4.5
	C5 H11 N10 O16 P	-1.55	498.008	497.001	2.584	1.99068e+06	0	0	0				3	1	1	[M-H]-1	1.96459e+06	1.93307e+06	1.98487e+06				3.5	2.9	4	3.5	2.9	4
	C6 H13 N3 O13 P2	-1.55	396.992	395.984	3.662	1.79395e+06	0	0	0				3	25	11	[M-H]-1	1.45824e+06	1.0252e+06	1.68019e+06		0.9	1.4	2.6	1.5	1.5	2.6	1.5	1.5
	C23 H40 N3 O3 P S4	-1.55	565.168	564.161	2.064	879127	0	0	0				3	9	4	[M-H]-1	829773	862559	736057				4.2	6.4	2.1	4.2	6.4	2.1
	C10 H8 N3 O10 P	-1.55	360.994	359.987	6.356	2.23777e+06	0	0	0				3	2	1	[M-H]-1	2.23257e+06	2.15219e+06	2.21396e+06	6.5	1.1	7.6	7.3	6.2	7.3	7.3	6.2	7.3
	C15 H35 N10 O2 P3 S	-1.54	512.187	511.18	7.865	423005	0	0	0				3	4	2	[M-H]-1	394731	421619	396567				7.2	4.5	6.6	7.2	4.5	6.6
	C9 H N O6 S	-1.54	250.952	249.945	6.018	651622	0	0	0				3	2	1	[M-H]-1	648376	618683	634158				6.1	6.1	6.6	6.1	6.1	6.6
	C5 H11 N10 O3 P	-1.54	290.075	289.068	4.312	370528	0	0	0				3	6	2	[M-H]-1	336877	362790	362658	4.1			5.5	4.5	3.4	5.5	4.5	3.4
	C3 H5 N9 O5	-1.54	247.041	246.034	5.635	255635	0	0	0				3	12	5	[M-H]-1	213752	200885	239311				4.1	5.8	3.6	4.1	5.8	3.6
	C7 H22 N10 O4 P2	-1.54	372.13	371.122	5.141	576372	0	0	0				3	6	2	[M-H]-1	574209	514389	568610				8.3	8.3	8.8	8.3	8.3	8.8
	C11 H21 N O5 P2 S2	-1.54	373.033	372.026	6.016	1.80098e+06	0	0	0				3	1	0	[M-H]-1	1.79067e+06	1.78026e+06	1.79924e+06				8.6	8.6	8.6	8.6	8.6	8.6
	C5 H14 N8 O11 P4 S2	-1.54	549.917	548.909	1.806	549491	0	0	0				3	16	7	[M-H]-1	517340	393036	529992				7.7	8.8	5.5	7.7	8.8	5.5
	C8 H13 N10 O5 P	-1.54	360.08	359.073	3.181	1.64104e+06	0	0	0				3	1	0	[M-H]-1	1.62042e+06	1.64074e+06	1.62259e+06				7.5	6.4	6.4	7.5	6.4	6.4
	C5 H7 N5 O5 P2	-1.53	278.992	277.985	5.605	9.24984e+06	0	0	0				3	7	3	[M-H]-1	8.96374e+06	8.06204e+06	9.08282e+06	6.4	7	7	7.8	5.7	8.4	7.8	5.7	8.4
	C7 H8 N3 O9 P	-1.53	308.999	307.992	2.926	1.03519e+06	0	0	0				3	1	0	[M-H]-1	1.03337e+06	1.0087e+06	1.02644e+06	2.2			2.6	3.7	6.4	2.6	3.7	6.4
	C7 H22 N4 O11 P2	-1.53	400.075	399.068	5.067	88810.2	0	0	0				3	12	4	[M-H]-1	83978.2	75432.4	68395.5				2	2	1.6	2	2	2
	C7 H18 N10 O5	-1.52	322.146	321.138	5.236	338041	0	0	0				3	7	3	[M-H]-1	293891	328401	301077				5.5	4.5	6.6	5.5	4.5	6.6
	C17 H28 N O3 P3 S	-1.52	419.1	464.098	4.228	7.91856e+06	0	0	0				3	3	1	[M+FA-H]-1	7.8821e+06	7.47947e+06	7.71889e+06				8.4	8.9	8.4	8.4	8.9	8.4
	C6 H14 N4 O13 P2	-1.51	412.003	410.995	4.743	308293	0	0	0				3	13	5	[M-H]-1	294351	262143	231128				6.1	4.1	7.4	6.1	4.1	7.4
	C10 H25 N10 O4 P	-1.51	380.179	379.172	4.748	1.46586e+06	0	0	0				3	7	2	[M-H]-1	1.26349e+06	1.44972e+06	1.38561e+06				4.8	7	7	4.8	7	7
	C2 H3 N4 O8 P5	-1.51	365.863	364.856	1.88	1.55712e+06	0	0	0				3	4	2	[M-H]-1	1.48022e+06	1.42641e+06	1.53636e+06		6.3		4.8	4.8	5.9	4.8	4.8	5.9
	C16 H26 N4 O5 P2 S	-1.51	448.109	447.102	2.027	1.67587e+06	0	0	0				3	13	4	[M-H]-1	1.29945e+06	1.66361e+06	1.43898e+06				7.5	5.9	5.9	7.5	5.9	5.9
	C6 H19 N6 O3 P3	-1.5	316.073	315.065	4.55	365968	0	0	0				3	5	2	[M-H]-1	333761	332141	347999				4.5	5	5	4.5	5	5
	C11 H25 N9 O4 S	-1.5	379.174	378.167	5.749	377276	0	0	0				3	5	2	[M-H]-1	372854	336284	351854				5.5	5	6.1	5.5	5	6.1
	C14 H33 N7 O17 P2 S	-1.5	665.112	664.105	2.198	1.01006e+06	0	0	0				2	26	13	[M-H]-1	833703	552479	867060	8.2	6	5.2	8.6		8	8.6		8
	C4 H12 N9 O2 P	-1.5	249.085	248.078	2.057	2.16652e+06	0	0	0				3	11	5	[M-H]-1	1.93948e+06	2.10975e+06	1.71624e+06				6.2	6.2	4.8	6.2	6.2	5.1
	C14 H23 N10 O5 P	-1.5	442.158	441.151	1.964	2.15212e+06	0	0	0				3	2	1	[M-H]-1	2.13217e+06	2.09125e+06	2.05072e+06				6.2	5.7	6.2	6.2	5.7	6.2
	C6 H5 N2 O5 P	-1.5	215.993	214.986	6.017	1.9919e+06	0	0	0				3	4	1	[M-H]-1	1.98874e+06	1.86302e+06	1.8427e+06				8.9	7.8	7.8	8.9	7.8	7.8
	C12 H34 N6 O6 P2	-1.49	420.201	419.194	5.728	803813	0	0	0				3	2	1	[M-H]-1	800378	778627	762006				5.9	4.2	3.2	5.9	4.2	3.2
	C6 H7 N2 O6 P	-1.49	234.004	232.997	6.29	1.20645e+06	0	0	0				3	2	1	[M-H]-1	1.15973e+06	1.16451e+06	1.19245e+06	5.5	6.8	2	5.9	4.2	5.9	5.9	4.2	5.9
	C32 H48 N9 O7 P3 S	-1.49	795.26	794.253	6.231	70485.8	0	0	0				3	14	6	[M-H]-1	54481.6	67445.8	64559.6				3.8	0.5	3.3	3.8	0.5	3.3
	C2 H N8 O14 P	-1.49	391.934	390.927	6.353	130313	0	0	0				2	15	7	[M-H]-1	121712	117125	92767.2				2		2.5	2		2.5
	C6 H16 N7 O3 P3	-1.49	327.052	326.045	2.837	675646	0	0	0				3	6	2	[M-H]-1	592242	668153	624082				1.7	1.2	1.2	1.7	1.2	1.2
	C13 H30 N2 O3 P4	-1.49	386.12	385.113	5.437	316676	0	0	0				3	7	3	[M-H]-1	283661	275456	304709				5	2.5	4.5	5	2.8	4.5
	C18 H15 N5 O4	-1.49	365.112	364.105	4.278	6.26288e+06	0	0	0				3	2	1	[M-H]-1	6.03815e+06	6.26187e+06	6.21201e+06				5.7	7.3	6.7	5.7	7.3	6.7
	C8 H19 N4 O5 P3 S	-1.49	376.028	375.021	5.385	2.43994e+06	0	0	0				3	6	3	[M-H]-1	2.17936e+06	2.42644e+06	2.43666e+06				8.9	8.4	8.4	8.9	8.4	8.4
	C11 H25 N3 O P4	-1.49	339.094	338.087	3.182	2.60397e+06	0	0	0				3	2	1	[M-H]-1	2.48029e+06	2.5672e+06	2.60276e+06				7.3	7.3	7.8	7.3	7.3	7.8
	C7 H20 N7 O3 P3	-1.48	343.084	342.076	3.395	899225	0	0	0				3	10	4	[M-H]-1	782520	740906	878341				2.1	2.6	4.2	2.1	2.6	4.2
	C6 H13 N3 O13 P2	-1.48	396.992	395.985	3.261	1.7356e+06	0	0	0				3	16	6	[M-H]-1	1.67649e+06	1.28968e+06	1.30597e+06	3	0.9	2.5	5.3	4.2	4.2	5.3	4.2	4.2
	C13 H21 N5 O8 P2 S2	-1.48	501.03	500.023	3.608	3.68079e+06	0	0	0				2	24	9	[M-H]-1	2.72021e+06	2.23723e+06	3.50606e+06				4.6	5.1		4.6	5.1
	C6 H2 O5 S	-1.48	185.962	184.955	2.667	2.01121e+07	0	0	0				2	9	3	[M-H]-1	1.99901e+07	1.79034e+07	1.664e+07	2.6	2.8			5.7	5.7		5.7	5.7
	C14 H39 N7 O7 P2	-1.47	479.238	478.231	5.844	400079	0	0	0				3	5	2	[M-H]-1	363114	362422	379361				5.5	6.1	7.7	5.5	6.1	7.7
	C7 H19 N9 O9 P4	-1.47	497.025	496.018	2.341	858127	0	0	0				3	21	11	[M-H]-1	825978	562854	796366				4.8	2.3	3.2	4.8	2.6	3.2
	C13 H23 N9 O3 S	-1.47	385.164	384.157	5.658	250150	0	0	0				3	6	2	[M-H]-1	224174	224421	245855				3.6	5.8	3	3.6	5.8	3
	C14 H5 N5	-1.47	243.054	242.047	4.952	2.67904e+06	0	0	0				3	2	1	[M-H]-1	2.5742e+06	2.66856e+06	2.67824e+06				9.5	8.9	9.5	9.5	8.9	9.5
	C13 H27 N4 O3 P3 S	-1.47	412.101	411.094	11.559	589718	0	0	0				3	9	3	[M-H]-1	487877	542891	502055	7.4	6.8	4.7	5.5	6.1	3.9	5.5	6.1	3.9
	C11 H6 N O9 P	-1.47	326.978	325.97	3.411	1.89189e+06	0	0	0				3	4	1	[M-H]-1	1.88214e+06	1.75367e+06	1.81589e+06				6.2	5.9	5.3	6.2	5.9	5.3
	C11 H15 N5 O5	-1.46	297.107	296.1	4.468	2.96206e+06	0	0	0				3	3	1	[M-H]-1	2.81489e+06	2.94765e+06	2.94262e+06	4.7	4.7	4.1	8.4	7.8	7.8	8.4	7.8	7.8
	C20 H36 N O4 P3 S	-1.46	479.157	478.15	4.809	659562	0	0	0				3	19	6	[M-H]-1	431741	566206	534410				3.9	1.7	2.8	3.9	1.7	2.8
	C22 H41 N5 O3 P2 S2	-1.45	549.212	548.205	8.312	181338	0	0	0				3	4	1	[M-H]-1	179449	179254	169846				2.5	6.8	3.6	2.5	6.8	3.6
	C15 H8 N8 O6	-1.45	396.056	395.049	6.014	381655	0	0	0				3	3	1	[M-H]-1	364733	379708	363685				6.1	7.7	6.1	6.1	7.7	6.1
	C29 H37 N10 O3 P	-1.45	604.278	603.271	5.301	301099	0	0	0				3	8	3	[M-H]-1	259249	290802	273961				3	6.6	3.6	3	6.6	3.9
	C14 H18 N7 O9 P3 S2	-1.45	584.981	583.974	3.613	5.31863e+06	0	0	0				3	27	11	[M-H]-1	2.94899e+06	4.57645e+06	5.19712e+06				4	5.7	6.2	4	5.7	6.2
	C10 H20 N O7 P S	-1.45	329.069	328.062	6.307	1.30792e+06	0	0	0				3	19	8	[M-H]-1	1.23507e+06	1.18418e+06	888766	4.3	3.8		8	7.5	8	8	7.5	8
	C11 H6 O6 S	-1.44	265.988	264.981	6.595	1.09776e+06	0	0	0				3	8	3	[M-H]-1	987775	941744	1.0801e+06				9.1	8.6	8.6	9.1	8.6	8.6
	C7 H11 N4 O7 P	-1.43	294.036	293.029	1.733	1.71435e+06	0	0	0				3	2	1	[M-H]-1	1.64572e+06	1.71054e+06	1.68238e+06				9.7	9.1	8.6	9.7	9.1	8.6
	C7 H4 O8 S	-1.43	247.962	246.955	3.939	6.0293e+06	0	0	0				3	9	3	[M-H]-1	5.46325e+06	5.06978e+06	5.83092e+06		3.3	0.3	5.7	5.1	5.7	5.7	5.1	5.7
	C13 H21 N O P2 S3	-1.42	365.026	364.018	2.478	1.06486e+06	0	0	0				3	24	9	[M-H]-1	709537	672369	991305				2.6	1.7	3.2	2.6	2.1	3.2
	C5 H11 N6 O10 P3	-1.42	407.974	388.957	1.923	331369	0	0	0				3	10	4	[M-H-H2O]-1	298820	317883	271851				6.1	6.6	5.8	6.1	6.6	6.1
	C8 H24 N4 P2 S	-1.42	270.119	269.112	4.796	568783	0	0	0				3	7	3	[M-H]-1	565454	500038	564533				7.2	4.5	7.7	7.2	4.5	7.7
	C5 H8 N5 O10 P	-1.42	329	327.993	5.64	139125	0	0	0				3	7	2	[M-H]-1	134948	128221	120423				4.7	3.6	3.6	4.7	3.6	3.6
	C18 H38 N9 O8 P3 S2	-1.42	665.149	664.142	8.639	255121	0	0	0				3	7	3	[M-H]-1	226973	225027	251984				3.6	5.8	4.1	3.6	5.8	4.1
	C15 H22 N6 O7	-1.42	398.154	397.147	4.185	211679	0	0	0				3	18	6	[M-H]-1	146545	173287	188168				7.9	7.9	7.9	7.9	7.9	7.9
	C6 H20 N9 O5 P	-1.42	329.132	328.125	2.02	2.32562e+06	0	0	0				3	3	1	[M-H]-1	2.20626e+06	2.32343e+06	2.25472e+06				4.6	6.2	6.2	4.6	6.2	6.2
	C2 H2 O17 P2	-1.42	359.876	404.874	1.852	9.87148e+06	0	0	0				3	1	1	[M+FA-H]-1	9.59782e+06	9.67842e+06	9.86973e+06				9.5	9.5	7.8	9.5	9.5	7.8
	C2 H3 N2 O12 P5 S	-1.42	433.809	432.802	1.878	4.36648e+06	0	0	0				3	2	1	[M-H]-1	4.36358e+06	4.21435e+06	4.35517e+06				8.4	7.8	8.9	8.4	7.8	8.9
	C20 H36 N6 O6 P2 S	-1.42	550.188	549.181	4.2	724099	0	0	0				3	5	2	[M-H]-1	658937	722528	693783				8.3	7	8.6	8.3	7	8.6
	C17 H12 N4 O3 S	-1.41	352.063	351.055	4.315	424003	0	0	0				3	5	2	[M-H]-1	413253	421114	388788				6.1	7.2	6.1	6.1	7.2	6.1
	C7 H22 N4 O7 P4	-1.41	398.043	397.036	3.816	766709	0	0	0				3	5	2	[M-H]-1	762357	708150	697184				4.2	3.7	4.2	4.2	3.7	4.2
	C19 H14 N2 O6 P2 S	-1.41	460.004	458.997	6.017	617801	0	0	0				3	7	3	[M-H]-1	600787	571584	530823				5	6.6	5.5	5	6.6	5.5
	C27 H41 N10 O4 P S2	-1.41	664.248	663.241	1.769	457778	0	0	0				3	9	3	[M-H]-1	440121	397437	369336				3.9	5	3.9	3.9	5	3.9
	C6 H20 N4 O12 P2	-1.41	402.055	401.047	4.949	183545	0	0	0				3	15	7	[M-H]-1	174758	170755	133350				4.1	2.5	5.2	4.1	2.5	5.2
	C6 H5 N2 O8 P	-1.41	263.978	262.971	4.919	99863.5	0	0	0				3	7	3	[M-H]-1	97535.8	86441.7	86556.5	2.7			3	4.1	5.2	3	4.1	5.2
	C6 H2 O7 S	-1.41	217.952	216.945	3.467	4.66045e+07	0	0	0				3	7	3	[M-H]-1	4.09466e+07	4.53971e+07	4.11137e+07	7	2.6	2.6	6.2	5.7	6.2	6.2	5.7	6.2
	C22 H33 N2 O3 P3	-1.4	466.17	447.152	5.051	662157	0	0	0				3	5	2	[M-H-H2O]-1	612670	608475	654756				5	2.3	7.2	5	2.3	7.2
	C3 H10 N8 O4 P4	-1.4	345.977	390.975	4.941	154559	0	0	0				3	8	3	[M+FA-H]-1	134820	151256	134273				5.8	3.6	5.2	5.8	3.6	5.2
	C13 H19 N4 O12 P	-1.4	454.073	453.066	7.63	98014.3	2	0	0	141175			3	16	6	[M-H]-1	82569	93818.4	70734				4.7	2.5	3.3	4.7	2.5	3.6
	C23 H47 N O3 P2 S	-1.4	479.275	478.267	5.291	401762	0	0	0				3	5	2	[M-H]-1	365512	377127	384443				3.9	4.5	3.9	3.9	4.5	3.9
	C23 H34 N5 O8 P5	-1.4	663.109	662.101	3.091	1.93261e+08	0	0	0				3	2	1	[M-H]-1	1.91539e+08	1.86936e+08	1.92883e+08	7.3	7.8	8.4	8.9	9.5	8.9	8.9	9.5	8.9
	C18 H11 N4 O5 P	-1.4	394.046	393.039	6.349	1.3787e+06	0	0	0				3	5	1	[M-H]-1	1.25876e+06	1.37397e+06	1.35808e+06				5.9	7	6.4	5.9	7	6.4
	C14 H29 N9 O5 P2 S	-1.39	497.148	496.141	9.105	460174	0	0	0				3	12	4	[M-H]-1	381949	371199	423392				5	7.2	4.5	5	7.2	4.5
	C10 H21 N10 O3 P	-1.39	360.153	359.146	4.419	493565	0	0	0				3	2	1	[M-H]-1	472405	492833	474619				1.7	4.5	3.9	1.7	4.5	3.9
	C27 H57 N3 O6 P2 S	-1.39	613.343	612.336	5.997	732879	0	0	0				3	6	2	[M-H]-1	658373	729216	662906				4.5	7	5	4.5	6.6	5
	C3 H7 N9 O10 S	-1.39	361.003	359.996	2.36	3.67513e+06	0	0	0				3	11	4	[M-H]-1	2.91399e+06	3.25736e+06	3.66525e+06				7.8	6.2	6.2	7.8	6.2	6.2
	C11 H28 N8 O4 P2 S2	-1.39	462.114	461.107	2.066	1.31055e+06	0	0	0				3	9	4	[M-H]-1	1.26456e+06	1.28986e+06	1.10839e+06				7.5	5.9	5.9	7.5	5.9	5.9
	C10 H18 N3 O5 P3 S	-1.38	385.017	384.01	3.166	473597	0	0	0				3	5	3	[M-H]-1	427831	471448	431515				4.5	3.9	7.2	4.5	3.9	7.2
	C18 H26 N2 O9 S	-1.38	446.135	445.128	5.18	2.702e+06	0	0	0				3	2	1	[M-H]-1	2.67833e+06	2.6217e+06	2.57412e+06				8.4	7.3	6.2	8.4	7.3	6.2
	C17 H15 N4 O7 P	-1.38	418.067	417.06	3.887	2.85475e+06	0	0	0				3	28	13	[M-H]-1	2.72442e+06	1.56335e+06	2.38684e+06				6.7	4.8	6.2	6.7	5.1	6.2
	C16 H9 N5	-1.38	271.085	270.078	5.897	1.93237e+06	0	0	0				3	3	1	[M-H]-1	1.84579e+06	1.92663e+06	1.93155e+06				9.5	8.9	9.5	9.5	8.9	9.5
	C9 H9 N4 O9 P	-1.38	348.01	347.003	4.086	6.72717e+06	0	0	0				3	10	4	[M-H]-1	6.38325e+06	5.46523e+06	6.60563e+06	3.9	5	3.6	5.1	4.6	5.1	5.1	4.6	5.1
	C4 H13 N10 P	-1.37	232.106	231.099	4.938	85954.1	0	0	0				3	12	5	[M-H]-1	80449.5	63941.2	69531.7				2.5	1.6	1.6	2.5	2	2
	C12 H32 N10 O6 S	-1.37	444.222	443.215	5.438	317784	0	0	0				3	5	2	[M-H]-1	309018	310655	291197				5.5	5.5	3.4	5.5	5.5	3.4
	C3 H7 N8 O6 P5	-1.37	405.917	404.91	7.268	253548	0	0	0				3	6	2	[M-H]-1	227247	227925	248496		6.5	2.5	6.3	6.3	6.3	6.3	6.3	6.3
	C7 H13 N6 O12 P3	-1.37	465.98	464.973	1.955	3.76335e+06	0	0	0				3	3	1	[M-H]-1	3.75372e+06	3.57529e+06	3.70106e+06				6.7	7.3	4.6	6.7	7.3	4.6
	C5 H3 N8 O12 P5 S2	-1.37	585.799	584.792	1.863	2.746e+06	0	0	0				3	12	5	[M-H]-1	2.35836e+06	2.15542e+06	2.68466e+06				9.5	7.3	7.3	9.5	7.3	7.3
	C5 H13 N2 O17 P3	-1.37	465.942	464.935	1.775	1.96977e+06	0	0	0				3	8	3	[M-H]-1	1.69203e+06	1.93422e+06	1.94919e+06				6.4	7.8	8.9	6.7	7.8	8.9
	C17 H15 N4 O7 P	-1.37	418.067	417.06	3.235	3.24939e+06	0	0	0				3	4	2	[M-H]-1	3.00802e+06	3.24677e+06	3.00853e+06				5.7	6.2	7.3	5.7	6.2	7.3
	C5 H14 N8 O P2 S3	-1.36	359.992	404.99	5.759	953238	0	0	0				3	2	1	[M+FA-H]-1	948123	951565	927613				7	7	3.2	7	7	3.2
	C20 H50 N8 O13 P2 S	-1.36	704.268	685.251	6.171	311489	0	0	0				3	3	1	[M-H-H2O]-1	308744	294850	295432				6.6	6.1	6.1	6.6	6.1	6.1
	C6 H2 O7 S	-1.36	217.952	216.945	3.817	4.71846e+07	0	0	0				3	7	3	[M-H]-1	4.68739e+07	4.12404e+07	4.54653e+07	4	4	4	6.7	6.7	6.7	6.7	6.7	6.7
	C5 H16 N5 O4 P5	-1.36	364.989	363.981	2.028	2.29596e+07	0	0	0				3	6	3	[M-H]-1	2.26871e+07	2.02884e+07	2.24125e+07	7.5	8.3	5.5	6.7	6.2	6.7	6.7	6.2	6.7
	C24 H40 N2 O4 P2 S	-1.35	514.218	513.21	5.25	361441	0	0	0				3	1	0	[M-H]-1	360528	358319	356741				7.2	6.6	6.6	7.2	6.6	6.6
	C26 H45 N2 P3	-1.35	478.279	477.272	6.712	429095	0	0	0				3	5	2	[M-H]-1	395276	400345	418420				5	6.1	5.5	5	6.1	5.5
	C7 H4 N6 O11 P2	-1.35	409.941	408.933	1.685	953393	0	0	0				3	5	2	[M-H]-1	923781	885725	849468	7.4	7.4	4.7	4.2	3.7	5.9	4.2	3.7	5.9
	C14 H37 N7 O6 P2	-1.35	461.227	460.22	4.889	257968	0	0	0				3	10	4	[M-H]-1	250424	235993	209112				3.6	4.1	5.8	3.6	4.1	5.8
	C21 H20 O13	-1.35	480.09	479.082	5.761	1.59346e+06	1	0	0	10188643			3	3	1	[M-H]-1	1.57782e+06	1.54608e+06	1.50805e+06				9.1	9.1	8.6	9.1	9.1	8.6
	H3 O9 P3	-1.35	239.899	238.891	1.809	8.38509e+06	1	0	0	495			2	3	1	[M-H]-1	7.90471e+06	8.22801e+06	8.24211e+06	9.5	7.2	9.1	8.4	8.4		8.4	8.4
	C10 H15 N4 O11 P3 S	-1.35	491.966	490.959	1.839	373068	0	0	0				3	5	2	[M-H]-1	357306	340114	360881				5.5	9.3	6.6	5.5	9.3	6.6
	C7 H7 N4 O6 P S	-1.35	305.982	304.975	2.495	7.3363e+06	0	0	0				3	12	5	[M-H]-1	6.75876e+06	7.15228e+06	5.80217e+06				6.2	5.1	4.6	6.2	5.1	4.6
	C26 H29 N3 O4	-1.34	447.215	446.208	8.441	480107	0	0	0				3	6	2	[M-H]-1	431373	475775	475676				5.5	5	7.2	5.5	5	7.2
	C7 H10 N3 O6 P	-1.34	263.03	262.023	2.82	1.94463e+06	0	0	0				3	0	0	[M-H]-1	1.92944e+06	1.94493e+06	1.92822e+06				6.2	3.5	5.1	6.2	3.5	5.1
	C7 H16 N7 O7 P5	-1.34	464.979	463.972	3.349	302699	0	0	0				3	2	1	[M-H]-1	301418	292198	298717				0.7	1.2	2.8	0.7	1.2	2.8
	C5 H5 N2 O7 P	-1.34	235.983	234.976	3.279	504657	0	0	0				3	14	6	[M-H]-1	382176	483769	493799				1.2	2.3	2.8	1.2	2.3	2.8
	C9 H12 N3 O7 P	-1.34	305.041	304.034	3.896	546586	1	0	0	18153			3	8	3	[M-H]-1	521233	463340	537989				4.5	5.5	2.8	4.5	5.5	2.8
	C29 H37 N O13 P4	-1.34	731.121	730.113	2.348	1.47677e+06	0	0	0				3	3	1	[M-H]-1	1.46856e+06	1.3819e+06	1.42185e+06				1.5	3.2	2.1	1.5	3.2	2.1
	C6 H17 N10 O P5	-1.33	400.027	399.02	2.856	1.37204e+06	0	0	0				2	19	8	[M-H]-1	1.29964e+06	895459	1.14308e+06					1.5	3.2		1.5	3.2
	C6 H10 N9 P	-1.33	239.079	238.072	5.938	102583	0	0	0				3	20	7	[M-H]-1	70542.7	94364.1	85305.6				6	2	2.5	6.3	2	2.5
	C5 H5 N8 O P3	-1.33	285.98	284.972	4.047	734695	0	0	0				3	3	1	[M-H]-1	695316	719582	731877				2.1	3.2	2.6	2.1	3.2	2.6
	C20 H37 N5 O4 P4	-1.33	535.179	534.172	2.974	4.80394e+06	0	0	0				3	4	2	[M-H]-1	4.65339e+06	4.4203e+06	4.77682e+06				10	8.9	8.9	10	8.9	8.9
	C20 H35 N3 O6 P4	-1.32	537.147	536.14	4.586	231903	0	0	0				3	16	5	[M-H]-1	169563	214331	181237				3.6	6.3	6.3	3.6	6.3	6.3
	C19 H29 O10 P S	-1.32	480.121	479.114	6.319	312127	0	0	0				3	10	4	[M-H]-1	263390	258825	296305				5.8	4.1	6.6	5.8	4.1	6.6
	C15 H14 O S	-1.32	242.076	241.069	5.877	265847	0	0	0				3	9	3	[M-H]-1	219606	242280	250086				2.5	4.1	6.3	2.5	4.1	6.3
	C11 H17 N4 O11 P3 S	-1.32	505.982	504.975	1.844	1.18483e+06	0	0	0				3	5	2	[M-H]-1	1.18294e+06	1.18305e+06	1.08595e+06				9.1	5.9	7.5	9.1	5.9	7.5
	C22 H32 N2 O3 P2 S	-1.31	466.16	465.153	9.885	718563	0	0	0				3	3	1	[M-H]-1	669334	694939	699785			6.3	6.6	6.4	5.9	7	6.4	5.9
	C2 H3 N9 O6	-1.31	249.02	248.013	5.444	336886	0	0	0				3	7	2	[M-H]-1	296618	304886	328887				4.5	5.5	5.5	4.5	5.5	5.5
	C13 H34 N6 O8 P2	-1.31	464.191	463.183	5.672	363865	0	0	0				3	7	3	[M-H]-1	341435	351545	315711				6.6	5.5	3.9	6.6	5.5	3.9
	C7 H4 O8 S	-1.31	247.962	246.955	2.718	2.03046e+07	0	0	0				3	11	4	[M-H]-1	1.64433e+07	1.75207e+07	2.02584e+07				5.7	7.3	6.7	5.7	7.3	6.7
	C8 H20 N3 O14 P S	-1.31	445.04	444.033	2.965	5.52451e+06	0	0	0				3	2	0	[M-H]-1	5.5236e+06	5.38798e+06	5.36575e+06				7.8	7.8	7.8	7.8	7.8	7.8
	C11 H32 N7 O4 P3	-1.3	419.172	418.165	6.042	912417	0	0	0				3	5	2	[M-H]-1	838109	848212	889424				3.2	5.3	5.3	3.2	5.3	5.3
	C10 H11 N O6 S	-1.3	273.03	318.029	4.76	4.51028e+06	0	0	0				3	5	2	[M+FA-H]-1	4.05984e+06	4.22679e+06	4.49852e+06				7.3	8.4	7.8	7.3	8.4	7.8
	C7 H4 O8 S	-1.3	247.962	246.955	3.43	5.15781e+06	0	0	0				3	3	1	[M-H]-1	4.88191e+06	4.97115e+06	5.07365e+06	2.5	3.3		7.8	7.8	6.7	7.8	7.8	6.7
	C9 H6 N2 O6 S	-1.3	269.994	268.987	4.068	6.58026e+06	0	0	0				3	17	7	[M-H]-1	4.62984e+06	6.22518e+06	6.47655e+06	4.7	3		4.6	4	4.6	4.6	4	4.6
	C11 H7 N7 O4 P2	-1.3	363.003	361.996	2.377	4.24718e+06	0	0	0				3	20	8	[M-H]-1	3.31658e+06	2.82421e+06	4.10564e+06				6.7	6.7	6.2	6.7	6.7	6.2
	C13 H16 N2 O10	-1.29	360.08	359.073	3.505	829646	0	0	0				3	5	2	[M-H]-1	822215	750294	780919				5.9	5.3	1.5	5.9	5.3	1.5
	C16 H39 N7 O7 P2	-1.29	503.238	502.231	6.223	194903	0	0	0				3	6	2	[M-H]-1	190458	177263	173663				3.6	4.7	5.2	3.6	4.7	5.2
	C27 H7 N O	-1.29	361.052	360.045	5.386	154362	0	0	0				3	7	3	[M-H]-1	137505	135236	148918				3	4.7	4.7	3	4.7	4.7
	C17 H19 N3 O5 P2 S	-1.29	439.051	438.044	3.139	857395	0	0	0				3	2	1	[M-H]-1	827139	856659	846204				5.9	6.4	7	5.9	6.4	7
	C8 H25 N10 O6 P3 S	-1.28	482.089	481.081	4.167	529973	0	0	0				3	11	4	[M-H]-1	431059	525395	519411				3.9	6.1	5	3.9	6.1	5
	C11 H11 N10 O3 P S	-1.28	394.047	393.04	5.244	91381	0	0	0				3	29	12	[M-H]-1	47326.7	72609.3	73723			5.4	0.5	3.3	3	0.5	3.6	3
	C15 H35 N5 O3 P2 S2	-1.28	459.165	458.158	6.259	266645	0	0	0				3	11	5	[M-H]-1	262505	215246	259567				6.8	6.3	5.2	6.8	6.3	5.2
	C34 H22 N8 O8 P2	-1.28	732.103	731.095	2.968	2.85872e+06	0	0	0				3	10	4	[M-H]-1	2.55536e+06	2.35442e+06	2.81237e+06				7.3	8.9	7.8	7.3	8.9	7.8
	C18 H45 N4 O8 P5 S2	-1.28	664.136	663.129	1.98	2.39117e+06	0	0	0				3	3	1	[M-H]-1	2.2813e+06	2.28617e+06	2.38874e+06				5.7	6.7	7.3	5.7	6.7	7.3
	C19 H36 O15 P2	-1.28	566.152	565.145	5.558	2.52428e+06	0	0	0				3	4	2	[M-H]-1	2.31893e+06	2.36843e+06	2.52253e+06				6.7	4.6	6.7	6.7	4.6	6.7
	C3 H O15 P	-1.28	307.905	352.903	1.845	8.19854e+06	0	0	0				3	7	3	[M+FA-H]-1	8.05667e+06	7.20116e+06	8.13687e+06	7.9	7.4	6.3	7.8	8.4	7.8	7.8	8.4	7.8
	C20 H21 N6 O7 P	-1.28	488.12	487.113	5.194	1.4308e+06	0	0	0				3	0	0	[M-H]-1	1.41773e+06	1.4306e+06	1.42168e+06				4.2	3.7	3.7	4.2	3.7	3.7
	C6 H15 N8 O14 P	-1.27	454.044	453.037	3.872	1.4645e+06	0	0	0				3	12	4	[M-H]-1	1.43866e+06	1.18033e+06	1.21336e+06				4.8	2.1	4.8	4.8	2.1	4.8
	C17 H5 N O2 S2	-1.27	318.976	317.968	3.254	424902	0	0	0				3	17	7	[M-H]-1	313113	358146	303673				2.3	1.7	2.8	2.3	1.7	2.8
	C12 H30 N8 O7 P2 S2	-1.27	524.115	523.107	2.063	2.48475e+06	0	0	0				3	6	2	[M-H]-1	2.45197e+06	2.45041e+06	2.24395e+06				7.8	7.8	7.8	7.8	7.8	7.8
	C10 H30 N7 O5 P3	-1.26	421.152	420.144	6.788	763888	0	0	0				3	4	2	[M-H]-1	757676	700155	740806				6.4	7.5	7	6.4	7.5	7
	C19 H29 N4 O P3	-1.26	422.155	421.148	6.357	526154	0	0	0				3	11	4	[M-H]-1	417877	468004	519304				7.2	6.6	7.7	7.2	6.6	7.7
	C29 H54 N8 O5 S2	-1.26	658.365	657.358	5.417	199550	0	0	0				3	10	4	[M-H]-1	194412	159540	187995				3	6.3	4.1	3	6.3	4.1
	C H N2 O9 P5 S	-1.26	371.809	370.801	1.891	2.56917e+06	0	0	0				3	3	1	[M-H]-1	2.54496e+06	2.41157e+06	2.55927e+06				7.3	7.8	8.4	7.3	7.8	8.4
	C14 H32 N9 O6 P S2	-1.26	517.165	516.158	11.064	919957	0	0	0				3	2	1	[M-H]-1	914204	875466	898726		7.4	4.1	8.6	7.5	7	8.6	7.5	7
	C9 H5 N2 O6 P	-1.26	267.988	266.981	6.597	1.08036e+06	0	0	0				3	2	1	[M-H]-1	1.05718e+06	1.03577e+06	1.07617e+06				8	7.5	8	8	7.5	8
	C6 H2 O8 S	-1.25	233.947	232.939	2.369	6.57141e+06	0	0	0				3	8	3	[M-H]-1	6.35976e+06	5.52155e+06	5.7767e+06	2.3		1.7	5.7	4	4.6	5.7	4	4.6
	C6 H2 O8 S	-1.25	233.947	232.939	2.574	1.81048e+07	0	0	0				3	7	2	[M-H]-1	1.60811e+07	1.77207e+07	1.60067e+07	0.5			7.3	6.2	7.3	7.3	6.2	7.3
	C35 H47 N6 O9 P	-1.25	726.313	725.306	9.689	520506	0	0	0				3	0	0	[M-H]-1	516649	519496	520321	2.5	6.8		7.7	7.2	8.8	7.7	7.2	8.8
	C16 H17 N7 O2 P2 S	-1.24	433.063	432.056	4.183	430490	0	0	0				3	10	4	[M-H]-1	360043	397938	412810				6.1	8.3	6.1	6.1	8.3	6.1
	C25 H57 N3 O5 P2 S	-1.24	573.349	572.341	4.489	285313	0	0	0				3	10	4	[M-H]-1	279766	248670	239832				6.1	3.6	4.1	5.8	3.6	4.1
	C8 H4 O10 S	-1.24	291.952	290.945	3.127	2.87186e+06	0	0	0				3	22	9	[M-H]-1	1.66882e+06	2.54448e+06	2.44707e+06	5.9	5.9	5.9	7	6.7	7.3	7.3	6.7	7.3
	C25 H35 N2 O4 P S	-1.24	490.205	489.198	7.867	2.22216e+06	0	0	0				3	1	0	[M-H]-1	2.20208e+06	2.20266e+06	2.2159e+06			4.3	7.3	9.5	9.5	7.3	9.5	9.5
	C14 H14 P2 S	-1.24	276.029	275.022	2.29	7.93395e+07	0	0	0				3	1	0	[M-H]-1	7.78596e+07	7.77852e+07	7.93393e+07				9.5	9.5	8.9	9.5	9.5	8.9
	C28 H41 N3 O10	-1.24	579.278	578.271	10.627	2.07335e+06	0	0	0				3	2	1	[M-H]-1	1.97903e+06	2.02543e+06	2.06984e+06				6.2	6.7	7.3	6.2	6.7	7.3
	C25 H42 N2 O3 P2 S	-1.23	512.239	511.231	5.644	149936	0	0	0				3	10	4	[M-H]-1	145639	119895	134710				2	4.1	5.2	2	4.1	5.2
	C7 H8 N3 O9 P	-1.23	308.999	307.992	2.745	1.10426e+06	0	0	0				2	24	9	[M-H]-1	624464	873000	1.02504e+06				1.2		1.5	1.5		1.5
	C36 H29 N2 O12 P3	-1.23	774.092	773.085	2.208	5.35153e+06	0	0	0				3	3	1	[M-H]-1	5.33438e+06	5.04433e+06	5.16293e+06				6.7	5.1	7.3	6.7	5.1	7.3
	C9 H13 N4 O6 P	-1.22	304.057	303.05	4.962	395103	0	0	0				3	4	1	[M-H]-1	387091	382050	368908				7.7	5.5	7.7	7.7	5.5	7.7
	C9 H18 N5 O8 P	-1.22	355.089	354.082	3.238	2.10587e+06	1	0	0	23107011			3	4	1	[M-H]-1	1.95467e+06	2.10156e+06	2.01268e+06				4	4.6	4	4	4.6	4
	C8 H22 N6 O2 P4	-1.22	358.075	339.057	5.143	2.19478e+06	0	0	0				3	1	1	[M-H-H2O]-1	2.14208e+06	2.1908e+06	2.14684e+06	6		5.2	8.4	7.3	8.9	8.4	7.3	8.9
	C10 H8 N3 O8 P	-1.22	329.005	327.997	3.247	6.7308e+06	0	0	0				3	2	1	[M-H]-1	6.44532e+06	6.62922e+06	6.63062e+06	1.4	1.4	3	7.3	7.3	7.3	7.3	7.3	7.3
	C22 H41 N2 O18 P	-1.21	652.208	651.201	9.361	915070	0	0	0				3	5	2	[M-H]-1	847477	899834	826363				5.9	5.3	5.3	5.9	5.3	5.3
	C15 H35 N7 O7 P2	-1.21	487.207	486.199	5.43	585639	0	0	0				3	11	4	[M-H]-1	476616	488979	581729				8.3	8.8	3.4	8.3	8.8	3.4
	C6 H8 N5 O11 P3	-1.21	418.943	417.936	4.088	774052	0	0	0				3	27	12	[M-H]-1	650499	723165	437217				0.7	2.6	2.8	0.7	2.3	2.8
	C19 H38 O5 P4 S	-1.21	502.138	501.131	5.038	2.04568e+07	0	0	0				3	3	1	[M-H]-1	2.03814e+07	1.94549e+07	2.04114e+07	6.5	6.5	3.6	10	8.4	8.9	10	8.4	8.9
	C8 H8 O7 S	-1.21	247.999	246.992	4.192	4.64848e+06	0	0	0				3	3	1	[M-H]-1	4.4459e+06	4.60387e+06	4.36528e+06	0.5			8.9	8.9	8.4	8.9	8.9	8.4
	C22 H41 N2 O18 P	-1.21	652.208	651.201	9.805	2.51343e+06	0	0	0				3	5	2	[M-H]-1	2.43799e+06	2.48392e+06	2.26895e+06				6.2	6.7	3.5	6.2	6.7	3.5
	C14 H28 N8 O P2	-1.21	386.186	385.178	10.566	4.17172e+06	0	0	0				3	5	2	[M-H]-1	3.83619e+06	3.83873e+06	4.1293e+06	1.6			5.7	5.7	5.7	5.7	5.7	5.7
	C7 H20 N4 O9 P4	-1.21	428.018	427.01	3.141	1.39315e+06	0	0	0				3	3	1	[M-H]-1	1.32798e+06	1.31259e+06	1.38432e+06				5.3	7.5	5.9	5.3	7.5	5.9
	C12 H27 N10 O5 P	-1.2	422.19	421.183	4.188	658419	0	0	0				3	8	3	[M-H]-1	576165	649793	567314				6.6	8.3	5	6.6	8.3	5
	C7 H4 O8 P4	-1.2	339.885	338.878	1.815	3.46632e+06	0	0	0				3	1	0	[M-H]-1	3.37709e+06	3.40697e+06	3.4371e+06	9.7	9.7	9.1	9.5	8.9	8.9	9.5	8.9	8.9
	C8 H11 N4 O6 P	-1.2	290.041	289.034	4.833	1.04284e+06	0	0	0				3	3	1	[M-H]-1	1.04099e+06	1.00319e+06	976821				8.6	6.4	8.6	8.6	6.4	8.6
	C10 H17 N4 O7 P	-1.2	336.083	335.076	2.885	2.1489e+06	0	0	0				3	3	1	[M-H]-1	2.03756e+06	2.07547e+06	2.14735e+06				6.7	7.3	7.8	6.7	7.3	7.8
	C6 H6 O6 P2	-1.2	235.964	234.956	3.178	1.98563e+06	0	0	0				3	12	5	[M-H]-1	1.57605e+06	1.95415e+06	1.97878e+06				7	6.2	5.1	7	6.2	5.1
	C3 H4 N6 O8 P4	-1.19	375.904	374.896	1.674	1.36637e+06	0	0	0				3	5	2	[M-H]-1	1.23557e+06	1.33311e+06	1.21629e+06	7.2	5	9.3	4.2	4.2	4.2	4.2	4.2	4.2
	C14 H27 N5 O4 P2 S2	-1.19	455.097	454.09	4.527	1.22848e+06	0	0	0				3	15	5	[M-H]-1	1.19558e+06	897183	1.01215e+06				5.3	2.6	4.8	5.3	2.6	4.8
	C14 H28 N4 O6 P2 S	-1.19	442.12	441.113	5.392	276445	0	0	0				3	8	3	[M-H]-1	234541	265660	248302				4.1	5.2	5.2	4.1	5.2	5.2
	C14 H23 N3 O8	-1.19	361.148	360.141	4.276	1.09675e+06	0	0	0				3	12	4	[M-H]-1	1.05281e+06	956992	858450				2.6	4.2	3.7	2.6	4.2	3.7
	C5 H11 N10 O3 P5 S	-1.19	445.942	444.935	1.81	1.02319e+06	0	0	0				3	3	1	[M-H]-1	963530	973928	1.01975e+06				9.1	8	8.6	9.1	8	8.6
	C25 H27 O8 P	-1.18	486.144	485.137	5.385	691935	0	0	0				3	9	4	[M-H]-1	577721	680442	686309				5.5	5.5	6.1	5.5	5.9	6.1
	C7 H13 N10 O2 P	-1.18	300.096	299.088	2.705	1.09599e+06	0	0	0				3	12	5	[M-H]-1	1.08437e+06	873211	1.07405e+06				4.8	4.2	4.8	4.8	4.2	4.8
	C15 H28 N10 S2	-1.18	412.193	411.186	5.376	286236	0	0	0				3	13	4	[M-H]-1	276862	237048	220178				5.2	5.2	7.4	5.2	5.2	7.4
	C17 H30 N6 O5 S3	-1.18	494.143	493.136	9.677	4.6684e+06	0	0	0				3	2	1	[M-H]-1	4.62905e+06	4.57473e+06	4.47672e+06	8	9.1	9.1	9.5	10	8.9	9.5	10	8.9
	C19 H35 N10 O18 P3	-1.18	784.133	783.126	4.233	880192	0	0	0				3	2	1	[M-H]-1	843565	879643	843740				8	7.5	4.8	8	7.5	4.8
	C19 H41 N7 O14 P2	-1.17	653.218	652.211	4.533	570190	0	0	0				3	2	1	[M-H]-1	546390	569201	562464				3.4	3.9	5.5	3.4	3.9	5.5
	C4 H12 N5 O5 P3	-1.17	303.005	301.998	4.832	147729	0	0	0				3	15	5	[M-H]-1	108899	137258	123038				2.5	2.5	1.4	2.5	2.5	1.4
	C27 H61 N9 O11 P2	-1.17	749.396	748.388	5.923	250972	0	0	0				3	9	3	[M-H]-1	219067	211314	239924				4.7	4.1	4.7	4.7	4.1	4.7
	C4 H11 O11 P S	-1.17	297.976	296.968	6.019	5.56676e+06	0	0	0				3	7	3	[M-H]-1	5.44061e+06	5.05465e+06	4.84163e+06	2.5	3.6	2	8.4	8.4	8.9	8.4	8.4	8.9
	C10 H10 O8 S	-1.17	290.009	289.002	6.353	9.38862e+06	0	0	0				3	3	1	[M-H]-1	9.35476e+06	8.91478e+06	8.93415e+06	4.3	2.5	0.5	8.9	8.9	9.5	8.9	8.9	9.5
	C12 H17 N4 O10 P S5	-1.17	567.928	548.91	1.807	549491	0	0	0				3	16	6	[M-H-H2O]-1	449353	393486	525062				7.7	8.8	5.5	7.7	8.8	5.5
	C21 H51 N6 O6 P5 S2	-1.17	702.199	701.192	5.22	885872	0	0	0				3	5	2	[M-H]-1	799524	883043	868402				7	6.4	5.9	7	6.4	5.9
	C18 H35 N9 O5 P2 S	-1.17	551.195	550.188	10.589	2.04465e+06	0	0	0				3	1	0	[M-H]-1	2.01847e+06	1.99342e+06	2.03981e+06				9.5	7.3	6.7	9.5	7.3	6.7
	C26 H58 N2 O5 P2 S	-1.16	572.354	571.346	6.668	172012	0	0	0				3	4	1	[M-H]-1	166919	159704	169293				5.2	4.1	3	5.2	4.1	3
	C6 H9 N4 O8 P	-1.16	296.015	295.008	4.084	442882	0	0	0				3	7	3	[M-H]-1	436531	401819	388961				2.3	0.7	0.7	2.3	0.7	0.7
	C9 H15 N3 O10 P2	-1.16	387.023	386.016	4.768	100203	1	0	0	132961			3	25	12	[M-H]-1	91432.3	94778.5	61481.4				4.1	4.1	3.8	4.1	4.1	4.1
	C15 H29 N4 P3	-1.16	358.16	357.153	8.463	241357	0	0	0				3	7	3	[M-H]-1	230089	233195	211292				4.7	3.6	3.6	4.7	3.6	3.6
	C10 H8 N3 O8 P	-1.16	329.005	327.997	3.893	5.63176e+06	0	0	0				3	14	5	[M-H]-1	4.22521e+06	5.41602e+06	4.5776e+06	2.8	0.9	1.2	6.2	5.1	6.7	6.2	5.1	6.7
	C6 H3 N O6 S	-1.16	216.968	215.961	2.904	1.4283e+06	0	0	0				3	7	3	[M-H]-1	1.40084e+06	1.38505e+06	1.24568e+06				6.4	7	4.2	6.4	7	4.2
	C5 H10 N4 O12 P4	-1.16	441.924	440.917	1.742	790749	0	0	0				3	1	0	[M-H]-1	779043	791408	778247				7.5	9.1	9.1	7.5	9.1	9.1
	C28 H28 N2 O7 P2	-1.15	566.137	565.129	5.221	320913	0	0	0				3	14	6	[M-H]-1	249264	244112	296967				6.8	5.2	5	6.8	5.2	5
	C3 H5 O17 P	-1.15	343.926	342.919	1.749	347575	0	0	0				2	12	4	[M-H]-1	274196	282222	307967				6.3		6.1	6.6		6.1
	C7 H10 N2 O10 P2	-1.15	343.981	342.973	5.603	1.004e+06	0	0	0				3	5	2	[M-H]-1	980174	919420	883774	1.4	3	2.5	5.3	5.9	5.9	5.3	5.9	5.9
	C10 H5 N O3 S	-1.15	218.999	217.991	3.223	1.01546e+06	0	0	0				3	2	1	[M-H]-1	975508	1.01415e+06	994914				5.9	5.9	5.9	5.9	5.9	5.9
	C7 H5 N O7 S	-1.15	246.978	245.971	2.031	1.12516e+07	0	0	0				3	14	6	[M-H]-1	9.74494e+06	1.06005e+07	8.20042e+06	6.4		6.4	6.2	6.7	6.2	6.2	6.7	6.2
	C17 H35 N5 O4 P2 S2	-1.15	499.16	498.153	6.533	907612	0	0	0				3	3	1	[M-H]-1	861514	906037	884272				8	5.9	6.4	8	5.9	6.4
	C21 H41 N3 O12 P4 S	-1.15	683.135	682.128	3.247	5.91335e+06	0	0	0				3	8	3	[M-H]-1	5.86369e+06	5.06202e+06	5.35268e+06				7.3	7.3	7.3	7.3	7.3	7.3
	C4 H N3 O2 P4 S	-1.15	278.874	277.866	1.728	1.56831e+06	0	0	0				3	29	11	[M-H]-1	982041	990787	1.33229e+06				7	5.9	4.8	7	5.9	4.8
	C3 H2 N4 O7 P4	-1.14	329.887	374.885	1.838	3.3497e+06	0	0	0				2	26	12	[M+FA-H]-1	2.82311e+06	3.15292e+06	1.93071e+06	8.5	7.4	6.3	7.3	7.8		7.3	7.8
	C27 H37 N2 O15 P S	-1.14	692.164	691.157	8.25	822619	0	0	0				3	3	1	[M-H]-1	769523	802769	820336				5.9	5.3	5.9	5.9	5.3	5.9
	C8 H23 N7 O5 P4	-1.14	421.071	420.063	5.612	140785	0	0	0				3	13	5	[M-H]-1	135965	111222	109211				6.3	2.5	5.8	6.3	2.5	5.8
	C20 H7 N5 O6	-1.13	413.039	412.032	3.313	518993	0	0	0				3	3	1	[M-H]-1	493453	493257	515136				2.3	1.7	3.4	2.3	1.7	3.4
	C24 H30 N10 O6 S	-1.13	586.206	585.199	7.634	290901	0	0	0				3	5	2	[M-H]-1	268393	284137	284925				3.6	3.4	5.5	3.9	3.4	5.5
	C3 H4 N10 O4 P2	-1.13	305.989	350.987	7.27	1.21679e+06	0	0	0				3	4	2	[M+FA-H]-1	1.11184e+06	1.19413e+06	1.12563e+06	5.5	3	6.6	9.1	7	8	9.1	7	8
	C21 H39 N2 O3 P3 S	-1.13	492.189	491.182	5.299	997262	0	0	0				3	7	3	[M-H]-1	882020	876310	975944	4.1	5.2	3.6	7	8	6.4	7	8	6.4
	C15 H11 N3 O6 S	-1.12	361.036	360.029	5.486	366935	0	0	0				3	4	1	[M-H]-1	361535	342172	339749				7.2	7.7	5	7.2	7.7	5
	C11 H22 N7 O4 P3 S	-1.12	441.066	440.059	4.602	909279	0	0	0				3	2	1	[M-H]-1	888197	909817	883634				5.3	5.9	4.8	5.3	5.9	4.8
	C10 H14 N3 O8 P	-1.12	335.051	334.044	3.975	1.41906e+06	0	0	0				3	4	1	[M-H]-1	1.41551e+06	1.33666e+06	1.31404e+06				5.9	6.4	5.9	5.9	6.4	5.9
	C27 H22 N2 S	-1.12	406.15	405.143	5.171	203171	0	0	0				3	21	9	[M-H]-1	168462	181602	134074				5.2	5.2	3	5.2	5.2	3
	C20 H32 O7 S	-1.12	416.186	415.179	11.777	3.54905e+06	0	0	0				3	6	2	[M-H]-1	3.42094e+06	3.50489e+06	3.16725e+06				7.8	7.8	7.8	7.8	7.8	7.8
	C2 H2 N5 O12 P5 S	-1.12	474.81	473.803	1.876	570673	0	0	0				3	8	3	[M-H]-1	562886	487073	545281				4.5	8.3	9.3	4.5	8.3	9.3
	C3 H10 N8 O13 P2	-1.11	427.984	426.976	6.355	723947	0	0	0				3	4	2	[M-H]-1	714163	711304	668468				3.7	4.2	4.5	3.7	4.2	4.8
	C15 H35 N8 O13 P S	-1.11	598.178	597.17	4.824	538838	0	0	0				3	8	3	[M-H]-1	480774	459818	526692				2.3	2.8	2.8	2.3	2.8	2.8
	C8 H16 O4 S	-1.11	208.077	207.069	6.069	365005	0	0	0				3	6	2	[M-H]-1	334340	320814	353481	7.4	6.8	5.8	5.5	6.6	6.1	5.5	6.6	6.1
	C5 H10 N5 O11 P	-1.11	347.011	346.004	5.798	206372	0	0	0				3	15	6	[M-H]-1	159204	156518	191953				2.5	6.3	2	2.5	6.3	2
	C9 H30 N7 O3 P3	-1.11	377.162	376.155	5.448	231964	0	0	0				3	4	2	[M-H]-1	230198	213775	227448				3.6	3.6	3.6	3.6	3.6	3.6
	C11 H9 N3 O5 S2	-1.11	326.998	325.991	2.355	6.34606e+06	0	0	0				3	4	2	[M-H]-1	6.30492e+06	5.81684e+06	6.18888e+06				7.3	7.8	7.3	7.3	7.8	7.3
	C7 H17 N10 O3 P	-1.11	320.122	319.115	4.189	2.83184e+06	0	0	0				3	11	5	[M-H]-1	2.75575e+06	2.70688e+06	2.28861e+06				6.7	7.3	7.8	6.7	7.3	7.8
	C19 H43 N O12 P2 S5	-1.11	699.086	698.078	2.2	9.6023e+06	0	0	0				3	14	6	[M-H]-1	8.16413e+06	7.11083e+06	9.0348e+06	7.2	8.8	3.4	5.1	4.6	6.7	5.1	4.6	6.7
	C7 H15 N10 O4 P	-1.11	334.101	333.094	2.796	5.12242e+06	0	0	0				3	14	5	[M-H]-1	4.41926e+06	3.87777e+06	5.00377e+06				5.7	5.1	5.7	5.7	5.1	5.7
	C12 H8 N2 O3 S	-1.1	260.025	259.018	5.174	3.21199e+06	0	0	0				3	6	3	[M-H]-1	3.18284e+06	2.83335e+06	3.09271e+06				9.5	9.5	9.5	9.5	9.5	9.5
	C10 H20 N3 O10 P S	-1.1	405.06	404.053	2.273	5.49582e+07	0	0	0				3	6	2	[M-H]-1	5.16323e+07	4.90208e+07	5.44715e+07				8.9	8.9	8.9	8.9	8.9	8.9
	C6 H15 N O6 P2 S2	-1.1	322.981	321.974	3.433	2.33073e+06	0	0	0				3	14	6	[M-H]-1	1.77244e+06	2.27903e+06	2.31701e+06				4.8	5.7	6.2	5.1	5.7	6.2
	C19 H38 N O7 P	-1.09	423.238	422.231	9.791	638524	0	0	0				3	10	4	[M-H]-1	509393	596366	623989				4.5	5	1.7	4.5	5	1.7
	C14 H8 Cl2 O3	-1.09	293.985	292.977	5.442	460567	0	0	1				3	2	1	[M-H]-1	454949	450261	442567				7.7	6.1	5.5	7.7	6.1	5.5
	C8 H11 N4 O6 P	-1.09	290.041	289.034	4.967	608660	0	0	0				3	2	1	[M-H]-1	588220	607924	592709				7.2	6.1	6.1	7.2	6.1	6.1
	C8 H23 N9 O15 S2	-1.09	549.075	548.068	5.77	399130	0	0	0				3	5	2	[M-H]-1	375659	393244	361654				9.3	7.2	1.7	9.3	7.2	1.7
	C H3 N4 O13 P5 S	-1.09	465.81	464.803	1.835	485112	0	0	0				3	3	1	[M-H]-1	461116	483401	465756				8.8	6.6	3.9	8.8	6.6	3.9
	C20 H37 N7 O4 P4	-1.09	563.185	562.178	2.975	822174	0	0	0				3	7	3	[M-H]-1	818032	712315	803513				9.1	8	9.1	9.1	8	9.1
	C14 H12 O7 P2	-1.08	354.005	352.998	2.724	1.5423e+06	0	0	0				3	6	2	[M-H]-1	1.41803e+06	1.35275e+06	1.5175e+06				2.6	3.2	2.6	2.6	3.2	2.6
	C10 H9 N3 O8 P2	-1.08	360.986	359.979	3.437	900101	0	0	0				3	9	4	[M-H]-1	878156	863786	763479				5.9	6.4	5.9	5.9	6.4	5.9
	C6 H18 N5 O10 P	-1.08	351.079	350.071	4.215	1.19241e+06	0	0	0				3	11	4	[M-H]-1	942054	1.15448e+06	1.08238e+06	2.5	6.5	5.8	8	7.5	7	8	7.5	7
	C15 H35 N2 O3 P S5	-1.07	482.098	481.091	4.18	686609	0	0	0				3	4	1	[M-H]-1	682439	630792	649988				5	5	6.6	5	5	6.6
	C27 H46 N6 O6 S2	-1.07	614.291	613.284	4.868	496394	0	0	0				3	1	0	[M-H]-1	494152	489629	495775				7.2	6.6	4.5	7.2	6.6	4.5
	C8 H12 N9 O2 P	-1.07	297.085	296.078	3.189	923436	0	0	0				3	14	6	[M-H]-1	821641	895263	698405				6.4	5.3	4.8	6.4	5.3	4.8
	C15 H25 N3 O8	-1.07	375.164	374.156	5.171	728867	0	0	0				3	4	2	[M-H]-1	670588	726965	694981				4.5	6.4	3.2	4.8	6.4	3.2
	C6 H8 N8 O4 P4 S	-1.07	411.934	410.926	1.763	1.94239e+06	0	0	0				3	0	0	[M-H]-1	1.94119e+06	1.94133e+06	1.92802e+06				9.5	8.9	8.4	9.5	8.9	8.4
	C3 H10 N10 O12 P2	-1.07	439.995	438.988	1.832	575850	0	0	0				3	25	8	[M-H]-1	341483	542725	389799				6.6	6.6	7.2	6.6	6.6	7.2
	C11 H14 N5 O8 P	-1.06	375.058	374.05	4.319	1.145e+06	0	0	0				3	29	10	[M-H]-1	598654	802246	1.08525e+06				2.8	2.6	1.5	3.2	2.6	1.5
	C22 H49 N O5 P2 S	-1.06	501.28	500.273	6.211	176993	0	0	0				3	11	4	[M-H]-1	147967	171465	144704				3.6	4.7	4.1	3.6	4.7	4.1
	C5 H4 O9 P4 S	-1.06	363.852	344.834	1.812	2.04711e+06	0	0	0				3	3	1	[M-H-H2O]-1	1.96677e+06	2.02617e+06	1.91632e+06	6.3	5.2	5.2	9.5	8.9	8.4	9.5	8.9	8.4
	C14 H18 N5 O11 P	-1.06	463.074	462.066	4.238	3.48652e+08	2	0	0	394323			3	1	0	[M-H]-1	3.48506e+08	3.41818e+08	3.47548e+08	9.5	8.9	8.9	8.9	9.5	9.5	8.9	9.5	9.5
	C21 H40 N7 O13 P5	-1.05	753.136	752.129	4.228	450928	0	0	0				3	2	1	[M-H]-1	437627	451128	436417				6.6	4.5	5	6.6	4.5	5
	C3 H3 N10 O2 P3	-1.05	303.965	302.958	6.263	200606	0	0	0				3	17	6	[M-H]-1	146834	188880	153161				5.2	3.6	2.5	5.2	3.6	2.5
	C12 H17 N5 O5 S	-1.05	343.095	342.087	5.022	2.2819e+07	0	0	0				3	1	0	[M-H]-1	2.25079e+07	2.28114e+07	2.27534e+07	3.6	2	3.2	9.5	9.5	9.5	9.5	9.5	9.5
	C3 H6 N8 O13	-1.05	362.005	360.998	3.579	3.21448e+06	0	0	0				3	13	4	[M-H]-1	3.19677e+06	2.59045e+06	2.56189e+06				5.1	5.7	5.7	5.1	5.7	5.7
	C9 H18 N10 O9 P2	-1.05	472.073	471.066	2.652	2.02493e+06	0	0	0				3	2	1	[M-H]-1	2.00768e+06	1.96876e+06	1.93658e+06				7.8	7.8	7.3	7.8	7.8	7.3
	C7 H5 N3 O6 P2	-1.05	288.965	287.958	2.584	2.90703e+06	0	0	0				3	10	3	[M-H]-1	2.86662e+06	2.38704e+06	2.49662e+06				7.8	5.7	6.2	7.8	5.7	6.2
	C21 H34 N9 O5 P S2	-1.05	587.186	586.178	3.232	1.81151e+06	0	0	0				3	1	1	[M-H]-1	1.76327e+06	1.77196e+06	1.81096e+06				7	7.5	7.5	7	7.5	7.5
	C3 H3 N3 O2 P2	-1.04	174.97	173.963	2.8	1.32664e+06	0	0	0				3	3	1	[M-H]-1	1.30614e+06	1.23156e+06	1.27019e+06		6.8	6.8	4.2	4.2	2.6	4.2	4.2	2.6
	C3 H10 N7 O14 P	-1.04	399.002	397.995	3.869	2.07699e+06	0	0	0				3	13	5	[M-H]-1	1.7182e+06	1.61001e+06	2.01717e+06				4.2	3.7	3.5	4.2	3.7	3.5
	C3 H4 N2 O10 P4 S4	-1.04	479.769	478.762	1.738	700068	0	0	0				3	13	5	[M-H]-1	542838	582934	635417				6.1	6.6	2.8	6.1	6.6	2.8
	C27 H46 N5 O3 P3	-1.04	581.281	580.273	4.632	686838	0	0	0				3	4	2	[M-H]-1	682401	633944	680580				4.5	2.8	7.2	4.5	2.8	7.2
	C31 H50 N6 O4 S2	-1.04	634.333	633.326	6.513	84703.6	0	0	0				2	27	12	[M-H]-1	65736.7	75077.6	45782.9				1.6		4.3	1.6		4.3
	C7 H17 N4 O5 P3	-1.04	330.041	329.034	4.814	62767.3	0	0	0				2	11	4	[M-H]-1	51038.4	51988.1	60645.8				1.1		1.1	1.1		1.1
	C7 H11 N2 O8 P	-1.04	282.025	281.018	5.615	276192	0	0	0				3	11	4	[M-H]-1	224776	262050	230731	1.1	6.5		3.6	6.3	3.6	3.6	6.3	3.6
	C24 H48 O17 P2	-1.04	670.236	669.229	6.353	273288	0	0	0				3	5	2	[M-H]-1	251582	248483	266112				6.8	6.3	7.9	6.8	6.3	7.9
	C23 H18 N4 O7 P2	-1.04	524.065	523.057	2.176	707075	0	0	0				3	6	2	[M-H]-1	693701	679989	627052				7	3.9	8.3	7	4.2	8.3
	C5 H3 N4 O6 P	-1.03	245.979	244.971	2.803	1.10463e+06	0	0	0				3	7	3	[M-H]-1	1.05799e+06	974514	935463	7.9	8.5	7.9	3.7	4.2	3.7	3.7	4.2	3.7
	C15 H7 N O4 P2	-1.03	326.985	325.977	5.755	221056	0	0	0				3	15	6	[M-H]-1	194148	161257	206247				3.6	4.1	2	3.6	4.1	2
	C44 H51 N4 O6 P	-1.03	762.354	761.347	6.498	211447	0	0	0				3	25	11	[M-H]-1	192492	116635	172715				2.5	0.9	3.6	2.5	0.9	3.6
	C13 H33 N9 O4 P2	-1.03	441.213	440.205	9.399	4.7209e+06	0	0	0				3	5	2	[M-H]-1	4.38432e+06	4.26481e+06	4.66807e+06				6.2	7.8	5.7	6.2	7.8	5.7
	C18 H42 N10 O16 P2 S	-1.02	748.197	747.19	4.614	359922	0	0	0				3	9	3	[M-H]-1	301538	345384	321382				3.9	2.8	5.5	3.9	2.8	5.5
	C42 H65 N7 O3 P2	-1.02	777.462	776.454	10.862	219986	0	0	0				3	29	12	[M-H]-1	114918	172188	180189				3	3.6	1.4	3	3.6	1.4
	C14 H25 N10 O4 P	-1.02	428.179	427.172	5.021	356329	0	0	0				3	10	4	[M-H]-1	295541	293687	337625				7.2	7.7	6.6	7.2	7.7	6.6
	C13 H21 N9 O2 S	-1.02	367.154	366.146	5.897	212057	0	0	0				3	4	2	[M-H]-1	197654	207689	208023				4.1	5.2	6.8	4.1	5.2	6.8
	C17 H42 N4 O9 P4 S2	-1.02	634.134	633.126	3.761	6.08695e+07	0	0	0				3	2	1	[M-H]-1	5.86636e+07	5.8818e+07	6.08209e+07	6.4	3.7	4.8	7.8	8.4	7.8	7.8	8.4	7.8
	C6 H2 O4 P4	-1.02	261.89	306.888	1.828	2.54761e+06	0	0	0				3	8	4	[M+FA-H]-1	2.46803e+06	2.1581e+06	2.49277e+06	5	7.7	7.4	8.9	7.8	9.5	8.9	7.8	9.5
	C6 H5 N3 O4 P2	-1.02	244.975	243.968	2.814	1.86596e+07	0	0	0				3	7	3	[M-H]-1	1.62716e+07	1.82165e+07	1.62837e+07	9.5	9.5	9.5	7.3	7.8	8.9	7.3	7.8	8.9
	C7 H17 N8 P	-1.01	244.131	243.124	9.525	307221	0	0	0				3	27	12	[M-H]-1	193584	284798	279884	2	2.2	3.3	0.3	0.7	0.7	0.3	0.7	0.7
	C12 H7 N10 O5 P5 S2	-1.01	589.872	588.865	1.773	1.81559e+06	0	0	0				3	6	3	[M-H]-1	1.60436e+06	1.7857e+06	1.80208e+06				8.6	6.4	9.7	8.6	6.4	9.7
	C7 H10 N6 O3 P2	-1.01	288.029	287.021	2.339	3.19421e+06	0	0	0				3	6	2	[M-H]-1	2.99373e+06	3.1484e+06	2.82867e+06		2.7		8.9	6.7	6.7	8.9	6.7	6.7
	C15 H32 N O7 P	-1.01	369.191	368.184	8.288	6.41581e+07	0	0	0				3	1	0	[M-H]-1	6.40414e+07	6.34927e+07	6.41285e+07	5.2	2.2	6.3	9.5	9.5	10	9.5	9.5	10
	C14 H17 N5 O8	-1.01	383.107	382.1	4.595	9.37723e+07	0	0	0				3	1	0	[M-H]-1	9.17409e+07	9.37593e+07	9.19405e+07	7.7	8.3	7.7	9.5	8.4	8.9	9.5	8.4	8.9
	C22 H26 N4 O5	-1.01	426.19	407.172	5.178	1.31585e+08	0	0	0				3	1	0	[M-H-H2O]-1	1.29409e+08	1.31585e+08	1.31434e+08				9.5	10	9.5	9.5	10	9.5
	C10 H27 N10 O6 P3	-1.01	476.132	475.125	2.169	4.78218e+06	0	0	0				3	4	2	[M-H]-1	4.77562e+06	4.41502e+06	4.75223e+06		3.3		7.3	7.8	6.7	7.3	7.8	6.7
	C6 H8 N6 O5 P2	-1.01	306.003	304.996	1.932	1.58371e+06	0	0	0				3	2	1	[M-H]-1	1.51286e+06	1.58082e+06	1.53573e+06				5.9	5.3	7	5.9	5.3	7
	C5 H4 O15 P2 S	-1.01	397.874	442.872	1.839	836373	0	0	0				3	9	3	[M+FA-H]-1	692854	817643	789490		8.5	7.1	9.1	8	6.4	9.1	8	6.4
	C5 H3 O15 P S2	-1.01	397.865	396.857	1.828	745623	0	0	0				3	9	3	[M-H]-1	734451	639698	627704	5.8		9	9.1	8.3	6.6	8.8	8.3	6.6
	C10 H7 N O4 S	-1	237.009	236.002	3.818	1.89653e+06	0	0	0				3	17	6	[M-H]-1	1.38801e+06	1.42477e+06	1.86653e+06				4.2	4.2	4.6	4.2	4.2	4.2
	C9 H4 N3 O2 P	-1	217.004	262.002	2.893	1.3302e+06	0	0	0				3	10	4	[M+FA-H]-1	1.28347e+06	1.16622e+06	1.0758e+06	6			3.7	4.2	4.2	3.7	4.2	4.2
	C17 H29 N2 O14 P S	-1	548.107	547.1	5.911	370993	0	0	0				3	23	11	[M-H]-1	344646	221026	341450				2.3	2	2.8	2.3	2.3	2.8
	C6 H20 N6 O P4	-1	316.065	315.057	4.365	117811	0	0	0				3	20	8	[M-H]-1	96014.2	108937	77057.4				4.7	1.4	4.7	4.7	1.4	4.7
	C24 H35 N O2 S	-1	401.238	400.231	4.176	159368	0	0	0				3	19	8	[M-H]-1	127468	106906	146126				5.2	1.4	4.1	5.2	1.4	4.1
	C4 H N8 O4 P5	-1	379.88	378.873	1.673	607088	0	0	0				3	1	0	[M-H]-1	604844	602707	595366		7.4		4.5	4.5	3.9	4.5	4.5	3.9
	C15 H38 N10 O8 P4 S	-1	642.154	641.147	1.986	2.56106e+06	0	0	0				3	4	1	[M-H]-1	2.52861e+06	2.4322e+06	2.36737e+06				7.3	5.1	6.7	7.3	5.1	6.7
	C23 H36 N5 O9 P5	-1	681.119	662.102	2.213	1.20365e+08	0	0	0				3	3	1	[M-H-H2O]-1	1.15358e+08	1.19581e+08	1.13309e+08	9.5	9.5	10	8.4	8.9	9.5	8.4	8.9	9.5
	C4 H13 N8 O11 P S	-1	412.016	457.014	4.71	1.86573e+06	0	0	0				3	2	1	[M+FA-H]-1	1.78698e+06	1.86012e+06	1.8561e+06				5.3	7.8	6.2	5.7	7.8	6.2
	C13 H27 N10 O9 P S	-0.99	530.142	529.134	5.69	515796	0	0	0				3	3	1	[M-H]-1	506879	513681	486107				3.9	6.6	6.6	3.9	6.6	6.6
	C5 H8 N2 O7 P2	-0.99	269.98	268.973	5.726	155926	0	0	0				3	3	1	[M-H]-1	154288	146761	148182				3.6	4.7	4.7	3.6	4.7	4.7
	C5 H17 N10 O13 P	-0.99	456.071	455.064	2.788	520675	0	0	0				3	15	5	[M-H]-1	377205	508552	448273				2.8	1.2	2.8	2.8	1.2	2.8
	C8 H21 N6 O12 P3	-0.99	486.043	485.035	1.788	2.13496e+06	0	0	0				3	5	2	[M-H]-1	2.07231e+06	1.94675e+06	1.89013e+06	8.3	9.3	8.3	6.2	6.7	6.7	6.2	6.7	6.7
	C21 H42 N O7 P	-0.99	451.269	450.262	10.874	1.59844e+08	1	0	0	24769383			3	0	0	[M-H]-1	1.59832e+08	1.59755e+08	1.5909e+08	3.9	5	3.4	9.5	9.5	9.5	9.5	9.5	9.5
	C24 H35 N5 O17 P4	-0.99	789.097	788.09	4.312	1.1895e+07	0	0	0				3	3	1	[M-H]-1	1.11276e+07	1.18921e+07	1.14476e+07				7.3	7.8	7.8	7.3	7.8	7.8
	C20 H34 N3 O4 P3 S2	-0.99	537.12	536.113	4.245	2.7744e+06	0	0	0				3	3	1	[M-H]-1	2.59935e+06	2.73166e+06	2.77192e+06				3.5	5.1	7.3	3.5	5.1	7.3
	C9 H28 N7 O4 P3	-0.98	391.141	390.134	4.63	1.02785e+06	0	0	0				3	0	0	[M-H]-1	1.01976e+06	1.02795e+06	1.0258e+06				5.9	4.2	5.3	5.9	4.2	5.3
	C25 H33 N8 O4 P S	-0.98	572.208	571.2	4.545	513018	0	0	0				3	6	3	[M-H]-1	490375	451184	507715				7.2	9.3	6.6	7.2	9.3	6.6
	C13 H25 N2 O8 P S	-0.98	400.107	399.099	5.195	7.67476e+07	0	0	0				3	0	0	[M-H]-1	7.60997e+07	7.67447e+07	7.64123e+07	6.6	2.5	4.1	9.5	9.5	9.5	9.5	9.5	9.5
	C17 H36 N O7 P	-0.98	397.223	396.215	9.31	4.01205e+07	0	0	0				3	1	0	[M-H]-1	3.98967e+07	4.00413e+07	3.9333e+07				9.5	9.5	9.5	9.5	9.5	9.5
	C17 H30 N4 O6	-0.98	386.216	385.209	5.183	1.24733e+06	0	0	0				3	6	2	[M-H]-1	1.20609e+06	1.11855e+06	1.23809e+06				7	7.5	6.4	7	7.5	6.4
	C23 H40 N O11 P	-0.98	537.233	536.226	1.802	634835	0	0	0				3	7	2	[M-H]-1	549933	624197	569319				5	6.1	6.1	5	6.1	6.1
	C25 H49 N6 O15 P S2	-0.97	768.243	767.235	4.172	549273	0	0	0				3	6	2	[M-H]-1	491599	509234	547634				4.5	8.3	6.6	4.5	8.3	6.6
	C6 H19 N10 O P	-0.97	278.148	277.141	1.946	671856	0	0	0				3	29	14	[M-H]-1	576978	542046	340766				3.9	1.7	2.8	3.9	1.7	2.8
	C10 H20 N4 O6 P2	-0.97	354.085	353.078	4.005	1.04534e+06	0	0	0				3	3	1	[M-H]-1	998301	1.0031e+06	1.03121e+06				1.5	1.5	1.5	1.5	1.5	1.5
	C6 H9 N10 O10 P5 S	-0.97	567.891	566.883	1.767	2.42489e+06	0	0	0				3	3	1	[M-H]-1	2.36123e+06	2.25984e+06	2.40914e+06				6.2	8.4	8.9	6.2	8.4	8.9
	C15 H9 N8 O P3	-0.97	410.011	409.004	2.256	5.64791e+06	0	0	0				3	14	5	[M-H]-1	4.8845e+06	4.25318e+06	5.53097e+06				9.5	8.9	9.5	9.5	8.9	9.5
	C5 H2 N3 O6 P	-0.96	230.968	229.961	3.317	733207	0	0	0				3	2	1	[M-H]-1	701811	728325	708371	0.3	2.5	2	3.7	4.8	5.3	3.7	4.8	5.3
	C5 H5 N3 O3 P2	-0.96	216.98	215.973	3.276	1.22447e+06	0	0	0				3	11	5	[M-H]-1	1.18398e+06	1.154e+06	984238				5.3	4.8	5.3	5.3	4.8	5.3
	C16 H16 N4 O3	-0.96	312.122	357.12	6.207	761339	0	0	0				3	7	3	[M+FA-H]-1	681688	661354	748870				6.6	7.2	7.5	6.6	7.2	7.5
	C22 H30 N2 O7 S2	-0.95	498.149	497.142	5.17	5.50927e+06	0	0	0				3	1	0	[M-H]-1	5.4888e+06	5.42572e+06	5.37177e+06				5.7	6.2	5.1	5.7	6.2	5.1
	C7 H14 N10 O2 P4 S	-0.95	425.997	424.99	1.772	1.80655e+06	0	0	0				3	2	1	[M-H]-1	1.80132e+06	1.74492e+06	1.72337e+06				8.6	9.1	9.1	8.6	9.1	9.1
	C10 H11 N10 O10 P S2	-0.95	525.983	506.966	1.809	1.63801e+06	0	0	0				3	8	3	[M-H-H2O]-1	1.61184e+06	1.39194e+06	1.42542e+06				8.6	8	8.6	8.6	8	8.6
	C25 H49 N4 O6 P5	-0.95	656.233	655.226	5.177	6.85666e+06	0	0	0				3	1	0	[M-H]-1	6.85423e+06	6.76935e+06	6.835e+06				8.4	8.4	5.1	8.4	8.4	5.1
	C20 H40 O4	-0.95	344.292	343.285	11.321	1.09127e+06	0	0	0				3	4	1	[M-H]-1	1.08451e+06	1.02423e+06	1.00729e+06				6.4	5.9	7.5	6.4	5.9	7.5
	C13 H4 N3 O3 P	-0.94	280.999	279.992	3.234	756522	0	0	0				3	6	2	[M-H]-1	746050	669412	709615				3.7	5	4.2	3.7	5.3	4.2
	C6 H16 N7 O13 P	-0.94	425.054	424.047	3.178	356471	0	0	0				3	25	11	[M-H]-1	325803	204477	295532				2.3	3.6	2.8	2.3	3.6	2.8
	C30 H29 N6 O9 P3	-0.94	710.12	709.113	2.214	7.41613e+06	0	0	0				3	12	5	[M-H]-1	6.06313e+06	7.28184e+06	5.99146e+06			6.3	8.4	5.7	8.4	8.4	5.7	8.4
	C15 H25 N3 O6	-0.94	343.174	342.167	5.194	1.301e+06	0	0	0				3	2	1	[M-H]-1	1.26454e+06	1.29739e+06	1.23742e+06				5.9	5.9	7.5	5.9	5.9	7.5
	C7 H8 N10 O5 S3	-0.93	407.984	406.976	3.47	312129	0	0	0				3	23	10	[M-H]-1	198177	281334	271349				2	2.8	2.5	2	2.8	2.8
	C12 H21 N3 O7 S	-0.93	351.11	350.102	2.06	3.79553e+06	0	0	0				3	8	3	[M-H]-1	3.40169e+06	3.7064e+06	3.24951e+06	4.3			4.6	2.9	5.1	4.6	2.9	5.1
	C7 H3 N2 O9 P	-0.92	289.957	288.95	3.468	815323	0	0	0				3	3	1	[M-H]-1	806811	812710	778390				3.7	2.6	4.2	3.7	2.6	4.2
	C19 H46 N O5 P5 S2	-0.92	587.15	586.143	2.062	479915	0	0	0				3	3	1	[M-H]-1	470677	454948	477509				5.5	1.7	3.4	5.5	1.7	3.4
	C19 H28 N4 O5	-0.92	392.206	373.188	6.265	446624	0	0	0				3	26	10	[M-H-H2O]-1	388823	342637	273701				2.3	7.7	4.7	2.3	7.7	5
	C16 H27 N5 O5	-0.92	369.201	368.194	4.181	409238	0	0	0				3	10	4	[M-H]-1	394480	333590	401706				5.5	3.9	3.9	5.5	3.9	3.9
	C2 H4 N2 O6 P4 S	-0.92	307.874	306.866	1.744	2.70314e+06	0	0	0				3	2	1	[M-H]-1	2.58398e+06	2.58812e+06	2.68526e+06	8.3	8.8	8.8	9.5	8.4	8.9	9.5	8.4	8.9
	C17 H28 N O10 P S	-0.92	469.117	468.109	8.289	3.92718e+06	0	0	0				3	4	1	[M-H]-1	3.6556e+06	3.78735e+06	3.92469e+06				9.5	9.5	10	9.5	9.5	10
	C21 H33 N O4	-0.92	363.241	362.233	10.367	1.27336e+06	0	0	0				3	4	2	[M-H]-1	1.25406e+06	1.19885e+06	1.16586e+06				8	7	8	8	7	8
	C5 H3 N3 O4 P2	-0.91	230.96	229.952	3.421	1.9566e+06	0	0	0				3	9	3	[M-H]-1	1.90015e+06	1.72589e+06	1.62872e+06				6.2	4.2	4.8	6.2	4.2	4.8
	C16 H31 N3 O5	-0.91	345.226	344.219	5.922	236504	0	0	0				3	6	2	[M-H]-1	234017	209382	218828				5.8	3.6	3	5.8	3.6	3
	C28 H39 N8 P S	-0.91	550.275	549.268	5.862	101135	0	0	0				3	22	9	[M-H]-1	63630.5	85516.8	87773.2				3.8	3	2.5	4.1	3	2.5
	C12 H19 N3 O8 S	-0.91	365.089	364.082	4.646	2.50408e+07	0	0	0				3	1	0	[M-H]-1	2.46337e+07	2.47295e+07	2.49193e+07		6.3		9.5	8.9	8.9	9.5	8.9	8.9
	C6 H19 N2 O13 P5 S	-0.91	513.929	512.922	1.81	964062	0	0	0				3	3	1	[M-H]-1	908597	957977	960780				8.6	7	7.5	8.6	7	7.5
	C8 H10 N4 O3 P2	-0.91	272.023	271.015	2.879	3.14498e+06	0	0	0				3	5	2	[M-H]-1	2.93653e+06	3.096e+06	2.82944e+06				6.7	5.1	5.1	6.7	5.1	5.1
	C6 H21 N7 O13 P2	-0.9	461.067	460.06	3.841	810360	0	0	0				3	28	12	[M-H]-1	621059	434377	754040				2.8	2.8	2.6	2.8	2.8	2.6
	C14 H35 N9 O4 P2	-0.9	455.228	454.221	7.893	445653	0	0	0				3	3	1	[M-H]-1	420053	443943	432077				7.2	8.3	7.7	7.2	8.3	7.7
	C9 H16 N2 O13 P2	-0.9	422.012	421.005	2.203	4.39344e+07	0	0	0				3	12	5	[M-H]-1	3.96245e+07	3.47009e+07	4.32207e+07	4.7	7.9	2.5	7.8	7.3	7.8	7.8	7.3	7.8
	C16 H30 N4 O5	-0.9	358.221	357.214	4.729	1.42701e+06	0	0	0				3	4	1	[M-H]-1	1.3057e+06	1.41454e+06	1.37068e+06				4.2	6.4	7	4.2	6.4	7
	C24 H34 N7 O3 P S2	-0.9	563.19	562.182	4.187	1.30236e+06	0	0	0				3	5	2	[M-H]-1	1.30043e+06	1.30145e+06	1.19177e+06				5.9	7	8.6	5.9	7	8.6
	C6 H15 N8 O14 P	-0.9	454.044	453.037	3.226	1.57929e+06	0	0	0				3	1	0	[M-H]-1	1.53927e+06	1.57829e+06	1.5712e+06				3.7	3.7	5.3	3.7	3.7	5.3
	C16 H33 N5 O4 P2 S2	-0.9	485.144	484.137	5.701	1.65095e+06	0	0	0				3	3	1	[M-H]-1	1.55446e+06	1.6092e+06	1.64656e+06				8.6	7.5	7	8.6	7.5	7
	C14 H36 N6 O8 P2	-0.89	478.207	477.199	5.733	372566	0	0	0				3	3	1	[M-H]-1	362907	367606	353515				6.1	5.5	4.5	6.1	5.5	4.5
	C9 H15 N10 O4 P3 S	-0.89	452.021	451.013	2.007	7.10051e+06	0	0	0				3	9	4	[M-H]-1	6.81132e+06	5.9602e+06	7.02108e+06				6.2	4	5.7	6.2	4	5.7
	C12 H28 N8 O4	-0.89	348.223	347.216	1.944	2.03457e+06	0	0	0				3	4	1	[M-H]-1	2.01034e+06	1.93018e+06	1.89565e+06				8.4	7.3	9.5	8.4	7.3	9.5
	C11 H16 N5 O7 P	-0.89	361.078	360.071	4.213	2.3848e+06	0	0	0				3	4	2	[M-H]-1	2.19105e+06	2.38311e+06	2.23093e+06				7.8	8.9	8.4	7.8	8.9	8.4
	C13 H18 N4 O9 S	-0.89	406.079	405.072	2.618	3.92683e+06	0	0	0				3	4	1	[M-H]-1	3.87387e+06	3.76335e+06	3.64263e+06				7.3	5.7	7.8	7.3	5.7	7.8
	C6 H12 N10 O15	-0.89	464.048	463.041	1.779	1.05102e+06	0	0	0				3	5	2	[M-H]-1	1.03446e+06	944369	999963	6.3			8	6.4	7.5	8	6.4	7.5
	C9 H10 N5 O7 P	-0.88	331.031	330.024	2.449	1.08703e+06	0	0	0				3	4	2	[M-H]-1	1.07123e+06	1.05134e+06	997454				3.7	3.2	4.8	3.7	3.2	4.8
	C8 H24 N8 O2 P2	-0.88	326.149	325.142	9.222	948535	0	0	0				3	3	1	[M-H]-1	900583	888271	939764				5.9	4.8	5.9	5.9	4.8	5.9
[truncated: 3,504 more rows]

## Sheet: non-polar exract positive mode
Name	Formula	Annot. DeltaMass [ppm]	Calc. MW	m/z	RT [min]	Area (Max.)	# ChemSpider Results	# mzCloud Results	# mzVault Results	CSID	mzCloud Best Match	mzVault Best Match	# Usable QC	RSD QC Areas [%]	RSD Corr. QC Areas [%]	Reference Ion	Group Area: yeast_vector_chlor_hilic_pos1	Group Area: yeast_vector_chlor_hilic_pos2	Group Area: yeast_vector_chlor_hilic_pos3	Peak Rating: Matrixblank1.raw (F7)	Peak Rating: Matrixblank2.raw (F8)	Peak Rating: Matrixblank3.raw (F9)	Peak Rating: yeast_vector_chlor_hilic_pos1.raw (F11)	Peak Rating: yeast_vector_chlor_hilic_pos2.raw (F13)	Peak Rating: yeast_vector_chlor_hilic_pos3.raw (F15)	Peak Rating: yeast_vector_chlor_hilic_pos1 QCmock.raw (F10)	Peak Rating: yeast_vector_chlor_hilic_pos2 QCmock.raw (F12)	Peak Rating: yeast_vector_chlor_hilic_pos3 QCmock.raw (F14)
[truncated: 583 more rows]

[truncated: 1 more sheets: non-polar extract negative mode]
